# Supplementary material for: Promoter Architecture Differences among Alphaproteobacteria and Other Bacterial Taxa
Source: mSystems. 2021 Jul 13;6(4):e00526-21. doi: 10.1128/mSystems.00526-21 (PMC8407463; doi:10.1128/mSystems.00526-21)
Supplement: TABLE S1 [file msystems.00526-21-st001.xlsx]

## Sheet: Supplemental Table
Supplemental Table 1
Summary of MEME identified predicted σ70-dependent promoters upstream of TSSs.
Each worksheet focuses on a specific bacteria examined
Column Header	Description
Chromosome	Chromosome Name for each TSS
TSS_Position	Position of TSS identified
Strand	Strand of TSS
Predicted_-10	Sequence of the predicted -10 element (-12 to -7)
Predicted_-35	Sequence of the predicted -35 element (-35 to -30)
Distance_-35_to_-10	Base Pairs between the -35 element and the -10 element
Distance_-10_to_+1	Base Pairs between the -10 element and the +1

## Sheet: M. smegmatis
Chromosome	TSS_Position	Strand	Predicted_-10	Predicted_-35	Distance_-35_to_-10	Distance_-10_to_+1
NC_008596.1	1613	+	GAGGAT	GCGGTG	15	7
NC_008596.1	4534	+	TAGACT	TCGGTG	17	7
NC_008596.1	42739	-	TAGTAA	CTGTGA	15	7
NC_008596.1	45222	+	CAGACT	CCGGCG	15	6
NC_008596.1	46750	+	GACGAT	CGGACA	18	7
NC_008596.1	46755	-	TAGGCT	TCTTCA	16	6
NC_008596.1	47564	+	TAACCT	GGGACC	18	6
NC_008596.1	57963	-	TACCAT	CCCGCA	17	6
NC_008596.1	61375	+	TAATCT	AGGACC	18	7
NC_008596.1	68239	+	CATATG	GTGATC	16	6
NC_008596.1	69734	-	TACGGT	GCGGCC	18	6
NC_008596.1	70570	-	TAGCGT	GTTGCA	18	7
NC_008596.1	70850	+	TAGGAT	GTAGCG	17	6
NC_008596.1	74251	-	GATACT	TGCGCG	17	7
NC_008596.1	85544	+	CACGAT	ACGCCG	19	6
NC_008596.1	99678	+	TATGAT	CGCAAA	20	7
NC_008596.1	117185	-	TATCGT	TTCCTG	18	6
NC_008596.1	117306	+	CACAAT	TGGGCA	15	6
NC_008596.1	120220	+	TATACA	ATGACC	19	6
NC_008596.1	125866	-	TATCGT	CCGGTA	21	7
NC_008596.1	128024	-	TAGCGT	ATGCCC	21	6
NC_008596.1	135803	-	TATACG	CTGATC	19	8
NC_008596.1	136787	-	TTGACT	TCGCCG	18	6
NC_008596.1	137700	+	CAACTA	TCGGCG	19	7
NC_008596.1	141850	-	TAGACT	GCGGCC	20	6
NC_008596.1	141908	+	TACACT	GCGAAC	21	6
NC_008596.1	149478	-	CAGGCT	ATGGCT	18	7
NC_008596.1	149981	+	TATGCT	TCGGCC	17	6
NC_008596.1	152965	+	CATAAT	TGCACC	18	6
NC_008596.1	169361	-	TAGAGT	CGCACG	22	6
NC_008596.1	181484	+	AATCAA	GTGAGT	19	6
NC_008596.1	191642	-	TACCCC	TTGTTT	15	7
NC_008596.1	193270	-	TACCTT	TGCGCA	17	7
NC_008596.1	194943	+	CAGAAC	TCTGCG	18	6
NC_008596.1	198190	-	GACCAT	GTGGCA	19	6
NC_008596.1	203576	-	TAGTCT	TTGTTT	17	6
NC_008596.1	212094	+	TATAAA	TCCCCA	19	6
NC_008596.1	213006	-	TACGGT	GTGACC	16	6
NC_008596.1	216886	+	TATCGT	TTGACG	18	7
NC_008596.1	219463	-	GAGTAT	TGCGCC	16	7
NC_008596.1	227841	+	CATGAG	ATGGAG	19	7
NC_008596.1	230094	-	GATGTT	TTCAGA	22	6
NC_008596.1	235308	-	GACGAT	CCGGTA	17	7
NC_008596.1	235732	+	GACCCA	TCGTCA	20	6
NC_008596.1	242465	-	TAGGCT	CGGACC	22	6
NC_008596.1	244601	-	TATTAT	GTGATG	20	8
NC_008596.1	246263	-	TAAGCT	CTGGCA	16	7
NC_008596.1	246360	+	TACGCT	CCGGCA	14	7
NC_008596.1	253607	+	TACAGT	TTGCCG	18	6
NC_008596.1	259288	-	CATACT	TGGACG	16	7
NC_008596.1	259367	+	TATGCT	TGCATA	17	6
NC_008596.1	259990	-	CAGAAT	CCCGCG	15	7
NC_008596.1	261418	+	GACACT	TCGGCC	16	6
NC_008596.1	266029	+	CAACCA	GGGATA	19	6
NC_008596.1	273011	-	TACGCT	GTGGCC	22	6
NC_008596.1	273049	+	TATCGT	GTGAGC	15	7
NC_008596.1	273962	+	TAGCTT	GGCAAG	21	6
NC_008596.1	279161	-	TACCCT	TTGAAG	16	7
NC_008596.1	279235	+	TACGCT	TTCGAG	15	6
NC_008596.1	285010	-	GACCAT	CGGGCA	17	6
NC_008596.1	287742	+	TAACCT	CTCACG	19	6
NC_008596.1	299314	+	TACTCC	CGCATA	18	6
NC_008596.1	301390	-	TACCCC	ACAGCA	17	7
NC_008596.1	301459	+	TATCCA	GTTTCA	16	6
NC_008596.1	306401	-	GACGCT	GCCGCT	18	6
NC_008596.1	313258	-	TAGAAC	CGGAAA	20	6
NC_008596.1	341939	-	TAACCT	CTGGTG	18	8
NC_008596.1	342747	+	TACTCT	TTCACC	19	6
NC_008596.1	348069	+	TTCCAT	TTTGCT	18	7
NC_008596.1	352128	-	TTAAAT	TGCACT	17	6
NC_008596.1	352236	+	CACACT	TTGGCG	17	7
NC_008596.1	358753	-	TAGTAT	GTGCCT	18	7
NC_008596.1	368062	-	AATGAT	TTGACA	17	6
NC_008596.1	381811	-	CATAAT	GCGATA	20	6
NC_008596.1	393915	-	CATAGT	TCGATC	20	6
NC_008596.1	393993	+	CAACCT	TTGAGT	14	7
NC_008596.1	401343	-	TAGGTT	ACGTCA	21	6
NC_008596.1	403786	-	GATACT	ACGACA	21	6
NC_008596.1	403870	+	TACCCT	GCGGCG	16	6
NC_008596.1	408484	+	TAGAGT	GGGACA	16	6
NC_008596.1	416308	-	TAAGTT	ATTACC	19	7
NC_008596.1	416355	+	TAATAT	CTTACT	19	6
NC_008596.1	421844	-	TATGCC	GCGGCT	19	6
NC_008596.1	425246	+	TTTACT	CTGATA	18	6
NC_008596.1	433179	-	TAAGGT	GGCGCA	20	7
NC_008596.1	434925	+	TAGCAT	GGGGCA	16	7
NC_008596.1	436170	+	TAAGCT	GTCATG	19	6
NC_008596.1	440861	+	TATGGT	GCGACA	20	7
NC_008596.1	442968	-	GATAAT	ACGGTC	19	6
NC_008596.1	443143	+	GATACT	GTCGTA	18	6
NC_008596.1	444075	+	TATAGT	CTGGCG	20	6
NC_008596.1	447556	+	TATCGT	CTGTCA	20	6
NC_008596.1	470341	-	TATAGT	CTTGCG	17	7
NC_008596.1	470514	+	TAGATT	GTGAGG	20	6
NC_008596.1	482754	+	TATGTT	GCGGCC	19	6
NC_008596.1	492062	+	GAAGAT	GTGGCA	19	6
NC_008596.1	492787	-	TACGCT	GTGCCC	17	6
NC_008596.1	496785	-	TACCAT	GTCACG	18	8
NC_008596.1	496972	+	TAGCCT	GTGACA	17	6
NC_008596.1	497845	+	CAAGAT	TCGGCA	20	7
NC_008596.1	498925	-	CAAGTT	GGAACA	15	9
NC_008596.1	513190	-	GAAGAT	GTGCTG	17	7
NC_008596.1	514168	-	TACGCT	TCGGCA	20	6
NC_008596.1	516199	-	TAATGT	TCTGCG	16	6
NC_008596.1	516811	-	GAGAAT	TTGTAA	20	6
NC_008596.1	525571	-	TATCGA	CCGGTT	20	6
NC_008596.1	527730	+	CATCAT	TTTTCA	18	6
NC_008596.1	534214	-	TACCAT	TGCGCG	20	6
NC_008596.1	537279	-	CATGCT	TTTCCC	16	6
NC_008596.1	541459	+	CAAGCT	GTGAGG	16	7
NC_008596.1	542898	-	TAGGGT	CCGACC	20	7
NC_008596.1	542992	+	TACGGT	TTGCCA	21	6
NC_008596.1	544595	+	TAAGGT	TGGGCA	17	7
NC_008596.1	546423	+	TACGAT	AGTGCA	16	6
NC_008596.1	549854	-	TATGGT	TTCACT	17	7
NC_008596.1	558669	-	TACTGT	TGGACC	18	7
NC_008596.1	572553	-	CACACT	TTCTCG	21	6
NC_008596.1	583253	-	TAAGAT	GTCGCG	21	7
NC_008596.1	599791	+	TAGGCA	TTGAAT	17	7
NC_008596.1	601899	+	TAGGCC	TCCGCG	21	6
NC_008596.1	603006	-	CAGACT	CTTGCA	20	6
NC_008596.1	611806	-	TACGGT	CTCTTA	18	8
NC_008596.1	613836	-	TACTCT	TTGCCG	16	6
NC_008596.1	618070	-	TACGTT	TTGTTA	18	6
NC_008596.1	618854	-	TAGTGT	CCGACC	21	7
NC_008596.1	618969	+	TAGGCT	TTCTCC	18	6
NC_008596.1	619687	+	TAACGT	GCCACG	18	7
NC_008596.1	620809	+	TAGAGT	ACGAAA	15	6
NC_008596.1	626658	-	TGGGAT	GCGTCA	17	8
NC_008596.1	628496	-	CACCGC	TCGACG	16	8
NC_008596.1	629271	-	TACCCT	TTGACC	17	6
NC_008596.1	629360	+	TACCGT	TTTTCT	16	7
NC_008596.1	634028	+	TAGATT	TGGGTC	18	7
NC_008596.1	638893	-	TAGCCT	TTCATC	16	7
NC_008596.1	640326	-	TAGGGT	TCCGCA	20	8
NC_008596.1	642345	-	TACGCT	TTGACC	19	6
NC_008596.1	655294	+	TAACCT	TCAAGA	20	7
NC_008596.1	657565	-	AAAACT	TGCACA	22	6
NC_008596.1	657650	+	TACCGT	TGCACG	17	6
NC_008596.1	660863	-	TAGACT	ATGCCG	22	6
NC_008596.1	663013	-	TAGCGT	CTGCCG	16	6
NC_008596.1	663171	+	TAGCGT	TTGACG	18	7
NC_008596.1	669649	+	TGTGAT	CCGAAC	20	6
NC_008596.1	673570	-	TAGTGT	CTGACC	19	6
NC_008596.1	673641	+	TACAGT	ACCACA	14	7
NC_008596.1	674349	+	TACGGT	CTGATC	18	6
NC_008596.1	676024	-	AAGTCA	GTGACA	17	7
NC_008596.1	676074	+	TATTGT	CCCGCA	18	6
NC_008596.1	677821	+	TAGTAC	GGGGAA	20	6
NC_008596.1	679288	-	TACCGT	GTCGCG	15	7
NC_008596.1	684488	+	TAGATT	TTGAAC	17	7
NC_008596.1	689912	-	CAAGAT	GTGGCC	18	6
NC_008596.1	690921	+	TACCCT	CTGACC	15	7
NC_008596.1	701180	+	GCCGCT	ATGATC	15	6
NC_008596.1	707632	-	TAGCAT	TCTACC	16	6
NC_008596.1	710326	-	CATCAT	TCTGCC	18	7
NC_008596.1	714093	+	TAGAGA	CGGGCG	17	7
NC_008596.1	716181	-	TAGGTT	TTCAGA	21	6
NC_008596.1	716261	+	GACTAT	GTGGCG	15	6
NC_008596.1	717405	-	TGCAAT	CCCGCA	21	7
NC_008596.1	718954	-	TACAGG	GCGATC	22	6
NC_008596.1	719169	+	TAGGGT	ATGGAA	18	7
NC_008596.1	727028	+	TACGGT	TTCGCC	14	7
NC_008596.1	727605	+	TAGAGT	GCCGTA	16	6
NC_008596.1	745835	-	TAGGCT	CTGACT	19	6
NC_008596.1	752138	+	TACTGT	TCGGCT	15	6
NC_008596.1	752392	+	TATGGC	TCGACC	14	7
NC_008596.1	757897	-	TACCAT	TTCGAT	15	7
NC_008596.1	760192	+	TACTCT	TTCCTG	16	6
NC_008596.1	764200	+	TACGCT	TTGTAG	17	6
NC_008596.1	770294	-	TACCCA	CCGGCG	21	6
NC_008596.1	773038	+	CACGAT	CTCACT	19	7
NC_008596.1	776630	-	AACTAT	TTCGTA	22	6
NC_008596.1	781344	+	TAGCAT	TTCCCG	16	7
NC_008596.1	783326	+	CTCGGT	GCCACC	17	7
NC_008596.1	786128	+	TAAGCT	CTGGAG	15	6
NC_008596.1	787715	+	CGACAT	TTAACG	16	6
NC_008596.1	791553	-	TAGGCT	GCCGCG	21	7
NC_008596.1	792803	-	GAAAAT	ACGACA	20	7
NC_008596.1	796727	+	CAGACT	TTGACA	18	7
NC_008596.1	801466	-	TAGGCT	CGGGCC	15	7
NC_008596.1	807498	-	CAGACT	CCGGCG	20	6
NC_008596.1	808712	-	TAAAAT	GCGTCA	19	8
NC_008596.1	813287	-	TAGCCT	GTTGCG	17	6
NC_008596.1	815572	-	TAAGTT	GCAGCA	20	7
NC_008596.1	817474	-	TAACGT	ACCGCT	19	6
NC_008596.1	823230	+	TAGGCT	GCGGCA	17	6
NC_008596.1	826475	+	CAGGAT	CCGACA	27	7
NC_008596.1	829550	+	TATGTT	TGCGCG	18	7
NC_008596.1	838763	+	TAACCT	CGGGCA	18	6
NC_008596.1	838778	-	TACCCT	GGTACA	20	8
NC_008596.1	840760	-	TAAGCT	TGGGCC	17	6
NC_008596.1	840795	+	CACAAT	TCGGTG	17	6
NC_008596.1	842115	-	TATATT	GCAACA	16	6
NC_008596.1	843478	-	TACCGT	TCGGCC	18	6
NC_008596.1	844168	+	TAAGGT	GTGGCT	17	6
NC_008596.1	847571	-	TAGCGT	TTCTCA	19	6
NC_008596.1	850159	-	TATGAG	GTGTTC	17	7
NC_008596.1	851254	+	TATCCT	CCGACC	20	7
NC_008596.1	851374	-	TACGCT	GTCATA	22	6
NC_008596.1	851577	+	CAGGCT	ACCATC	19	6
NC_008596.1	859451	+	TAGGCT	ATGAAG	18	7
NC_008596.1	860522	-	TAAACT	GCCACC	21	6
NC_008596.1	860557	+	TAGAAA	ATGCCG	18	6
NC_008596.1	866069	+	TATGTT	CCGACT	20	6
NC_008596.1	867578	+	GATGCT	CTGGCA	20	7
NC_008596.1	876727	-	TAGAGT	GTGCCG	21	6
NC_008596.1	876838	+	TATCCT	CCGAAC	19	6
NC_008596.1	878008	-	TACCGT	TCCAGA	19	6
NC_008596.1	878049	+	TAATCT	GTGACG	19	6
NC_008596.1	890652	+	TACCGT	CGGGCC	16	7
NC_008596.1	899387	+	TATCGT	TTGACC	17	6
NC_008596.1	902464	+	AATGAT	TCGAGA	19	6
NC_008596.1	913066	-	TAGGTT	TCCCCA	16	7
NC_008596.1	917192	-	TACCCT	TTCACC	15	7
NC_008596.1	919695	+	TTGAAT	GTCACC	19	7
NC_008596.1	920583	+	TAGGCT	GTGATC	15	7
NC_008596.1	924025	+	CATCCT	TTGACC	17	6
NC_008596.1	927288	-	TAGTGT	TCGACC	16	8
NC_008596.1	933678	-	TAGAAT	ATGGTA	16	7
NC_008596.1	937236	+	CACGCT	TGGACA	18	6
NC_008596.1	939717	-	TACGGT	GTGGAG	14	8
NC_008596.1	940315	+	TAGGCT	TCGGAG	20	7
NC_008596.1	944543	-	TAGAAT	GCGATC	17	7
NC_008596.1	946695	-	TATTGT	GCGTCG	18	7
NC_008596.1	946733	+	CATGCT	TCGAAC	16	6
NC_008596.1	948794	+	TAATGT	CCGACT	21	6
NC_008596.1	951331	-	TAGACT	TGCACT	17	7
NC_008596.1	960124	-	TAGGGT	TCGGGG	19	6
NC_008596.1	960581	+	TAACCT	CGGACG	18	7
NC_008596.1	962764	+	TCGCCC	TCGGCT	18	7
NC_008596.1	964652	+	GAGACT	CTGGCG	19	6
NC_008596.1	965393	+	TAAGAA	TGCACT	16	6
NC_008596.1	968583	-	TATCCT	TCCGCA	22	6
NC_008596.1	970351	-	TACGTT	CGGGCA	19	6
NC_008596.1	972865	+	TAGCGT	GCCGCG	15	7
NC_008596.1	973997	+	TAACAT	GCGACG	18	7
NC_008596.1	977039	+	TAAGTT	TCAACG	19	7
NC_008596.1	979954	+	GATGAG	CCGTCG	15	6
NC_008596.1	986370	-	CACAAT	TACGCA	21	6
NC_008596.1	986407	+	TAATGT	CCCACA	18	7
NC_008596.1	989521	+	TAGGGT	GCCGCG	21	6
NC_008596.1	993212	-	TAGGAT	TTAAAG	19	7
NC_008596.1	995135	+	CATCGT	TGGACC	18	6
NC_008596.1	1001161	-	TAGTAT	GTGAGC	20	6
NC_008596.1	1001241	+	GATGAT	TTGACG	20	6
NC_008596.1	1002622	+	TAGCCT	CTTGCA	18	6
NC_008596.1	1003944	+	TAGGCT	TCGACG	18	6
NC_008596.1	1006115	-	TCGTCT	AGCACC	19	7
NC_008596.1	1007160	-	TAGGCT	CTGGCA	22	6
NC_008596.1	1008466	-	TAGCGT	ATCACC	21	7
NC_008596.1	1012237	-	TACAGT	ACGTAG	19	7
NC_008596.1	1012274	+	TAAGTT	TTCACC	18	7
NC_008596.1	1015609	+	GAAGAT	CCGAGC	20	7
NC_008596.1	1016568	+	TACGAT	TGGGCT	17	6
NC_008596.1	1017646	+	AACCAC	TCGTCA	14	7
NC_008596.1	1019265	-	TAGCGT	TCGGCC	18	7
NC_008596.1	1019367	+	TAGGTT	ACGGAA	17	6
NC_008596.1	1020337	+	GACGCC	CTGGTG	15	7
NC_008596.1	1023180	+	AATGCT	CCGCCC	21	6
NC_008596.1	1024110	+	TATTCT	GTCGCA	19	6
NC_008596.1	1027557	-	TAGGCT	CTGACA	21	6
NC_008596.1	1028532	-	TAGGGT	AGCGCT	20	6
NC_008596.1	1028561	+	GATACT	CGGACA	17	6
NC_008596.1	1028988	+	TACCTT	TTGGAG	17	7
NC_008596.1	1037552	+	CAGCCG	TTGGTG	15	6
NC_008596.1	1038773	+	TATGTT	TTGCTG	17	6
NC_008596.1	1040470	-	CATGAT	TGGTCC	18	6
NC_008596.1	1040556	+	GAAACT	TTTGCG	16	6
NC_008596.1	1042046	+	GACACT	TTGACT	16	7
NC_008596.1	1049732	-	TATATT	CGCATC	19	6
NC_008596.1	1049769	+	TAGGCT	TCCGAA	15	7
NC_008596.1	1053307	+	CACCCT	TGCACA	17	6
NC_008596.1	1053805	+	CATGAT	TCCGCG	17	6
NC_008596.1	1059900	+	TACACT	TCGGGA	20	6
NC_008596.1	1059901	-	TAGCGT	TCCACC	17	7
NC_008596.1	1071288	+	CACAAT	TTCGCT	15	7
NC_008596.1	1075656	+	CACGAT	TGCACA	20	6
NC_008596.1	1077518	-	TAACGT	GGCGCG	21	7
NC_008596.1	1077583	+	TACCAT	TTTGCA	19	7
NC_008596.1	1079902	+	AAGGTT	TTGATT	18	7
NC_008596.1	1085963	-	TAAGGT	TCGGCC	21	7
NC_008596.1	1086911	+	TAGTGT	TTCTTC	17	7
NC_008596.1	1091878	+	TATTGT	TTCAAT	17	7
NC_008596.1	1097249	-	TACTAT	GCCACA	20	6
NC_008596.1	1097374	+	TACAGT	AGGTCA	16	6
NC_008596.1	1100497	+	TAGTGT	GCCGCG	17	6
NC_008596.1	1107682	-	TAGTCT	TGCGCT	20	6
NC_008596.1	1108765	-	TACCGT	GCGACG	21	6
NC_008596.1	1112116	+	TAGGGT	GTGACC	15	6
NC_008596.1	1113914	+	GATCAT	TTGATG	17	6
NC_008596.1	1114707	+	TACGAT	CGGGCG	27	6
NC_008596.1	1117108	+	TAGGCT	CTGACC	19	7
NC_008596.1	1119281	+	TACGCT	TTGCCG	21	6
NC_008596.1	1123056	-	TACCCT	GCGAGG	18	6
NC_008596.1	1124567	+	TATAGG	GTGATT	15	6
NC_008596.1	1128161	-	TAGGCT	TTGACC	15	7
NC_008596.1	1128977	-	CATGAT	TTTTCC	16	6
NC_008596.1	1130758	+	CAGAAT	TGGTCA	18	7
NC_008596.1	1132016	+	GCGGGT	CCGACA	20	7
NC_008596.1	1133010	-	TAGACA	CCCGCG	16	6
NC_008596.1	1140298	-	TACACT	TCGGCG	17	6
NC_008596.1	1142167	-	TAACCT	GTGTCG	18	6
NC_008596.1	1142857	-	TAACAT	AGGAAA	16	7
NC_008596.1	1146719	+	CAACTT	TGAACC	21	6
NC_008596.1	1160901	+	TACTAA	GTGAAA	15	6
NC_008596.1	1164289	+	CAGCAT	ATCAGA	20	7
NC_008596.1	1167087	+	CATGAT	CCGGCG	17	6
NC_008596.1	1171639	+	TAGCGT	CTGAGG	17	7
NC_008596.1	1175275	-	TAAGGT	ACGACA	20	7
NC_008596.1	1178451	-	AAGCCT	GTTTCA	17	6
NC_008596.1	1179533	+	TAGCGT	CTGTCA	20	7
NC_008596.1	1189801	-	TATGGT	CGGACT	21	6
NC_008596.1	1192990	+	TACTTG	TCGAAA	14	7
NC_008596.1	1194818	+	TATGTT	TCCGCT	20	6
NC_008596.1	1197841	+	TAGGGT	CTGGCC	18	6
NC_008596.1	1202724	-	TACGCT	GTGCCG	21	7
NC_008596.1	1214077	+	AATGCT	TTGACA	17	7
NC_008596.1	1228336	-	TACAAC	TTTCCG	20	6
NC_008596.1	1230071	-	CACGTT	TTGACA	18	6
NC_008596.1	1230831	+	CACGGT	TTGACA	17	6
NC_008596.1	1234955	-	CATTCT	TTGACA	16	7
NC_008596.1	1235012	+	TACGAT	TCGATA	17	6
NC_008596.1	1238703	+	GATATT	TTGACA	17	7
NC_008596.1	1253891	+	CACGCT	TGTGCG	16	7
NC_008596.1	1261758	-	TAGGCT	GTGCCG	17	7
NC_008596.1	1268899	-	CTACCT	CGGATA	16	6
NC_008596.1	1275275	-	TAAGTT	TTCACG	17	7
NC_008596.1	1275612	-	TACCGT	TTGCCC	18	6
NC_008596.1	1280711	-	GAGACT	GCGCCA	19	6
NC_008596.1	1280778	+	TAGGCT	ATGGCG	18	6
NC_008596.1	1282214	+	CATTCT	TGGATA	21	6
NC_008596.1	1285040	+	CATGAT	ATGGCG	16	7
NC_008596.1	1295882	-	CAGAAT	TCGGCG	21	6
NC_008596.1	1295995	+	TACGCT	CCTGCA	19	7
NC_008596.1	1307491	+	GAAGCT	GCGACG	19	6
NC_008596.1	1314551	+	TAGGAT	CTGAAG	18	6
NC_008596.1	1320186	+	CACCGT	ATGGCA	19	7
NC_008596.1	1350034	-	TAGACT	TCGCCC	20	8
NC_008596.1	1350265	+	AATGAT	GTAACC	18	6
NC_008596.1	1355633	-	TACCCT	TTCACA	16	7
NC_008596.1	1361994	-	TATCCT	GCCACC	16	6
NC_008596.1	1365336	+	TACTAT	CCGAAT	16	7
NC_008596.1	1372567	+	TATAAT	GTCGTA	19	6
NC_008596.1	1377850	-	TTTCAT	TTCGCC	21	6
NC_008596.1	1380480	-	TAGTCT	CTCACC	17	6
NC_008596.1	1385939	-	TACGGT	TGCACG	16	7
NC_008596.1	1388293	+	TACGTC	GTGTCT	17	6
NC_008596.1	1406048	-	TAACGT	CCCACG	18	8
NC_008596.1	1409243	+	TATGCG	TTGTGA	17	6
NC_008596.1	1412795	-	TACCAT	ATTACG	20	7
NC_008596.1	1413754	-	TAAGCT	TCGAAG	16	6
NC_008596.1	1418057	+	TACGAT	GCGGCG	18	6
NC_008596.1	1428591	-	TATCGT	CCCGCG	18	7
NC_008596.1	1431133	-	TAGCAT	GCCACC	15	7
NC_008596.1	1434039	-	TACTCT	TTCATG	17	6
NC_008596.1	1434554	+	CACGGT	TCTACC	16	7
NC_008596.1	1439421	+	CAGGTC	CGGTCG	28	7
NC_008596.1	1443724	-	TAGGCT	GTCTCA	17	6
NC_008596.1	1447268	-	GACACT	TTGGCC	16	6
NC_008596.1	1449681	-	CTGTAT	TCCACC	16	7
NC_008596.1	1451803	+	TATCAG	GTGTCT	16	6
NC_008596.1	1458428	+	TAGTCT	TTGGCT	18	6
NC_008596.1	1481606	-	TACACT	TCCGCT	16	7
NC_008596.1	1481683	+	TAACTA	TTATCC	16	7
NC_008596.1	1485148	+	TAGACT	CTGATG	18	6
NC_008596.1	1487409	-	CATACT	GCGGTA	16	6
NC_008596.1	1488754	+	AACACT	TGTGCG	16	7
NC_008596.1	1496028	-	TACTCT	CTGCCG	19	7
NC_008596.1	1496171	+	TAGCGT	GTCGCG	18	7
NC_008596.1	1497331	+	TAGAGT	GTCACA	15	6
NC_008596.1	1517760	-	TATCGT	TTGATT	17	6
NC_008596.1	1518390	+	TAAAAA	CGCACA	19	6
NC_008596.1	1521446	-	GACGAT	TCGGAG	16	6
NC_008596.1	1522924	+	TATATT	TCCATT	16	7
NC_008596.1	1522935	-	TATGGT	TCCATG	19	6
NC_008596.1	1534440	+	TAGGCT	GTGAGC	15	6
NC_008596.1	1536909	+	TACGCT	TCGTCG	15	7
NC_008596.1	1545231	-	TAGAGT	TTGGTG	19	7
NC_008596.1	1546187	+	TAGTCT	CCCGCA	18	6
NC_008596.1	1561804	+	TAGTAT	TTGGAG	17	6
NC_008596.1	1567133	-	TACCGT	GCCACA	17	7
NC_008596.1	1586646	-	TATCGT	TTGAGC	21	6
NC_008596.1	1586763	+	CACTCT	GGGACG	21	6
NC_008596.1	1588629	-	CATCCT	TCGTCC	19	8
NC_008596.1	1591307	-	TAGGAT	TTGCCA	18	8
NC_008596.1	1593551	+	TACCGT	CTTTCC	15	7
NC_008596.1	1598372	-	AACTAT	CGCGCA	20	6
NC_008596.1	1603957	-	TAGGGT	CTGAAG	19	7
NC_008596.1	1611453	+	TATTGT	TTGGCG	16	6
NC_008596.1	1611848	+	TAACGA	GTGACA	15	6
NC_008596.1	1617031	-	TACGAT	GGGGCC	17	7
NC_008596.1	1618468	-	GACGAT	TTAGCC	19	7
NC_008596.1	1619614	-	TAACGT	TTGACT	18	7
NC_008596.1	1631773	-	TATGTT	ATGCCG	20	6
NC_008596.1	1631872	+	TATCCT	GCCACA	18	7
NC_008596.1	1633299	+	TACCTT	GTGGTG	15	7
NC_008596.1	1636224	+	CACAAT	GCAACG	21	6
NC_008596.1	1641325	+	TACTCA	TGGACA	19	6
NC_008596.1	1647423	+	CAAAAC	TCGGGG	21	6
NC_008596.1	1652176	-	TACCCT	TCCAAG	21	6
NC_008596.1	1654695	+	GAAGAT	GTCGCC	21	6
NC_008596.1	1657288	-	TAACGT	CTGACC	16	6
NC_008596.1	1662810	+	TAACCT	CTGACC	18	6
NC_008596.1	1671048	+	TAGAGT	TTGAGT	17	7
NC_008596.1	1675405	-	TACTGT	CCCACG	16	6
NC_008596.1	1680305	+	CAGGAT	TCGACC	17	6
NC_008596.1	1684182	-	TAGCCT	TGCACG	16	6
NC_008596.1	1687495	-	TACTCT	GTGGCG	19	6
NC_008596.1	1687597	+	TAAGAT	TCGGCT	17	6
NC_008596.1	1692182	+	TACCTA	TTGAAG	15	7
NC_008596.1	1698411	+	TAGACT	TCGGCG	20	6
NC_008596.1	1708957	-	TAAAGT	TGCGCC	16	6
NC_008596.1	1712573	-	TATCGT	TTGAGC	18	7
NC_008596.1	1714811	+	CAGGAT	GCGACA	16	6
NC_008596.1	1720460	-	TACGAT	CTGCCG	17	6
NC_008596.1	1721434	+	CAGAAT	GCGGCG	15	6
NC_008596.1	1726583	-	TAATCT	GTGGTG	20	6
NC_008596.1	1726683	+	TAGGGT	CTGACG	17	6
NC_008596.1	1727405	+	TAGTCT	CCCGCC	21	6
NC_008596.1	1736460	-	TAGAGT	GCGGCG	17	7
NC_008596.1	1736549	+	GAATAT	CCGACG	14	7
NC_008596.1	1739228	-	TACGCT	TTCTCA	21	7
NC_008596.1	1740535	+	CACAAT	TCGTCT	14	7
NC_008596.1	1748505	+	TAAGGT	CCGACC	19	7
NC_008596.1	1752609	+	AAAGAT	GTCACG	18	6
NC_008596.1	1753604	+	TATACG	TCTGCA	16	7
NC_008596.1	1757236	-	TAACCT	GCAGCG	20	6
NC_008596.1	1758877	-	CAGCCT	TCGAGG	19	7
NC_008596.1	1759294	-	CACAAT	TTGCCC	18	6
NC_008596.1	1759428	+	TAGCGT	CCGAAC	15	6
NC_008596.1	1761019	+	TATCGT	GTGGAA	18	7
NC_008596.1	1766635	-	TACAAA	GCTACA	18	7
NC_008596.1	1767263	+	TAGGAT	CCGACG	18	6
NC_008596.1	1768761	+	GATGAT	GAGACA	17	7
NC_008596.1	1774609	-	GATCCA	GCCAAA	20	6
NC_008596.1	1778873	-	TAGGCT	TGGGCA	15	7
NC_008596.1	1785177	+	TTGACT	CCGGGA	15	7
NC_008596.1	1787883	+	TAAGGT	GTCACC	18	6
NC_008596.1	1790147	-	CACACT	TGCATA	18	6
NC_008596.1	1795175	-	TAAGCT	CTCACT	16	8
NC_008596.1	1795223	+	GATACT	TTAACG	18	6
NC_008596.1	1797771	+	CATACT	TTGACA	18	7
NC_008596.1	1807108	-	TCGCAT	CTGCCG	15	7
NC_008596.1	1808228	-	TAACAT	TTGACC	17	6
NC_008596.1	1808404	+	AACATT	TTGACG	19	7
NC_008596.1	1812612	+	GAGGAT	CTGGAG	18	6
NC_008596.1	1814971	-	GATTAT	TTCAAC	18	6
NC_008596.1	1817851	-	AACCGT	GTGGTG	15	7
NC_008596.1	1817937	+	TAGCGT	TTTTCG	15	7
NC_008596.1	1818885	-	TAGTCT	TCGAAT	20	8
NC_008596.1	1821176	+	GAGGAT	TGGAGA	15	6
NC_008596.1	1827543	-	TAAGCT	CCAACC	17	8
NC_008596.1	1827585	+	TAGGTT	AAGACA	20	6
NC_008596.1	1829039	+	CAAATC	TTTGAC	15	6
NC_008596.1	1832322	-	CAGCAT	CTGGCA	19	7
NC_008596.1	1832435	+	TCTACT	TGCGCA	20	6
NC_008596.1	1833962	-	TAGTCT	GGCGCA	21	7
NC_008596.1	1834651	+	TACTCG	GCGACG	21	6
NC_008596.1	1834661	-	TACGGT	TCAACG	19	7
NC_008596.1	1838657	-	TACGCT	TTGCCC	21	6
NC_008596.1	1843282	-	GACGTT	GCGACG	19	8
NC_008596.1	1843365	+	TAAGCT	ACGGTA	14	7
NC_008596.1	1850577	-	TAGTAC	GTTTCA	17	6
NC_008596.1	1852925	-	TAGAAA	CCGGCC	17	7
NC_008596.1	1854619	+	TACAGT	GGGGCC	20	7
NC_008596.1	1855046	-	TAAAAT	TTTACG	20	6
NC_008596.1	1858457	+	TACGGG	CCCGTA	19	7
NC_008596.1	1859285	+	TACCAA	TTTGCG	15	6
NC_008596.1	1861293	-	AATCCT	TTGAGG	21	6
NC_008596.1	1862097	-	TAGTCG	ACGGCG	22	6
NC_008596.1	1862204	+	TAGCCC	TTGGCG	14	7
NC_008596.1	1864608	+	TAGCCC	TTCACA	15	6
NC_008596.1	1868518	-	TATCCG	GTCAAG	21	7
NC_008596.1	1869713	+	TAACCC	TTAGTG	16	6
NC_008596.1	1870904	-	TAAAGT	TTGTCG	17	7
NC_008596.1	1872103	+	TAACGT	CTCATG	14	7
NC_008596.1	1872858	-	TACCCG	TGCACC	16	6
NC_008596.1	1872909	+	TATCCG	GTTTCG	16	6
NC_008596.1	1880491	+	TACGCC	CCGGTA	19	6
NC_008596.1	1885275	-	TAAACT	GTGGAG	20	6
NC_008596.1	1886924	-	TAGGCT	CCGACA	19	6
NC_008596.1	1887301	-	GACACT	GTGTGA	17	6
NC_008596.1	1890125	-	TACCAT	TAGACG	17	8
NC_008596.1	1892734	+	TACACT	CTGGCA	16	6
NC_008596.1	1893939	-	AACCAT	TTGGTT	20	6
NC_008596.1	1895144	+	CACGCA	ATCGCG	17	7
NC_008596.1	1896014	+	TAAAGT	TTCTTC	16	7
NC_008596.1	1900333	-	TAGCCT	GTTACC	22	6
NC_008596.1	1900401	+	CAGACT	CGGGTA	16	7
NC_008596.1	1906133	-	TAGTGT	CCGTCC	16	8
NC_008596.1	1906291	+	TGTAAT	TTGACC	17	6
NC_008596.1	1907319	-	TACGAT	GGGGCA	16	7
NC_008596.1	1907407	+	TAATCT	GCGGCG	18	7
NC_008596.1	1907931	+	TAGGCT	GTGAAC	21	6
NC_008596.1	1913104	-	TACCGT	TCGACC	21	7
NC_008596.1	1913134	+	GAACAT	CTCATC	17	6
NC_008596.1	1914772	+	TATAGT	TAGACA	17	6
NC_008596.1	1916498	+	TATTGT	AGGGCC	18	7
NC_008596.1	1919331	-	TAGTTC	GCCGCC	22	6
NC_008596.1	1919999	-	TAGCTT	CGGACA	22	6
NC_008596.1	1928562	+	CAACAT	CTGACC	20	7
NC_008596.1	1934575	-	GAAGCT	CTGTCA	21	6
NC_008596.1	1934793	+	AACAGC	TCGATG	18	7
NC_008596.1	1943154	-	GACGCC	CCTACG	14	9
NC_008596.1	1949696	-	TAAACT	ATCGCG	16	7
NC_008596.1	1949753	+	TACGCT	CTCGCT	19	6
NC_008596.1	1950446	+	CACCAT	GCCGAG	19	7
NC_008596.1	1955401	+	TACCGT	CTGGCA	18	7
NC_008596.1	1956465	+	TACGAT	CCGGAG	16	6
NC_008596.1	1964047	+	CACCGT	ATGTTG	16	6
NC_008596.1	1965135	+	CTCGAT	GCGGCA	15	7
NC_008596.1	1970459	-	CAGGAT	GGGTCG	16	6
NC_008596.1	1970524	+	AACCAT	TCGACC	18	7
NC_008596.1	1973613	-	CATACT	TGCACC	15	7
NC_008596.1	1974510	-	TAGTGT	CCGACG	18	7
NC_008596.1	1975462	-	AATACT	ACGGTA	22	6
NC_008596.1	1979532	-	TATGGT	GCGGCG	16	7
NC_008596.1	1983219	-	TACGAT	CCGGCG	17	6
NC_008596.1	1996928	+	GATCGA	TTGTCG	14	7
NC_008596.1	1998089	-	GACACT	TGGACA	20	7
NC_008596.1	1998154	+	TTCGAT	ACAGCA	20	6
NC_008596.1	2000588	-	TATCAC	CTTAAT	16	6
NC_008596.1	2001608	-	TAGGCT	TGGGCC	20	8
NC_008596.1	2002043	-	GAAACT	GTCACC	21	6
NC_008596.1	2002144	+	TACCGT	CTTGCA	21	6
NC_008596.1	2005140	-	CAGAAT	GCGACC	16	7
NC_008596.1	2005199	+	TTGGAT	CGGGCC	19	6
NC_008596.1	2009690	-	CAGCTA	GGCAAA	19	9
NC_008596.1	2009771	+	TACAGT	GTGGCC	15	7
NC_008596.1	2011331	-	TAGCAT	CTCATA	17	7
NC_008596.1	2012567	-	TAATGT	TTCGCA	19	7
NC_008596.1	2012755	+	CATCCT	TGGTCA	15	6
NC_008596.1	2013901	+	TACCGT	CTGCCG	19	7
NC_008596.1	2015158	+	TAGGCT	GCGGCT	19	6
NC_008596.1	2017161	-	CAGCAT	ACGAGC	19	7
NC_008596.1	2024932	-	CACAAT	TGGACC	19	6
NC_008596.1	2024947	+	TTACAT	TGCGCG	19	6
NC_008596.1	2026069	+	CCGGCT	TCGACG	31	6
NC_008596.1	2027302	-	TACGTT	ATCACA	20	6
NC_008596.1	2027788	+	AACCCC	TTAGCC	15	7
NC_008596.1	2029155	+	CATCAT	TCGGCC	17	7
NC_008596.1	2035873	-	TACGGT	CGTACG	18	7
NC_008596.1	2035990	+	TACTGT	GCCACC	16	7
NC_008596.1	2037054	+	TAGAGT	CTGAGC	21	6
NC_008596.1	2048593	-	TAGAGT	ATGTTG	18	6
NC_008596.1	2048661	+	TACGAT	CCAACA	20	6
NC_008596.1	2052562	-	TAGGCT	TTGAGA	22	6
NC_008596.1	2052705	+	TTACAT	CGCATG	17	7
NC_008596.1	2063574	-	TAGGCT	GTGTCG	18	7
NC_008596.1	2063768	+	TACGGT	GCGGCC	20	6
NC_008596.1	2067680	-	AAATCT	ACGAGC	19	9
NC_008596.1	2067701	+	TAGATT	GCGGCT	19	6
NC_008596.1	2068914	+	TAACCT	CTGTCT	18	7
NC_008596.1	2077354	-	TATATT	CTGCCG	21	6
NC_008596.1	2077505	+	TAGCCT	GTCACC	20	6
NC_008596.1	2088892	+	TACGAT	TTCTCG	16	6
NC_008596.1	2090033	-	TAGATT	TTCGCT	16	8
NC_008596.1	2096348	-	TATGCT	GCGATC	18	6
NC_008596.1	2096417	+	GACAAT	ATCGCG	18	7
NC_008596.1	2104783	+	TAGATT	TCGGCT	21	6
NC_008596.1	2105584	+	TAGGGT	GCGGCC	20	6
NC_008596.1	2108966	+	TAGAAT	TTAGCA	19	6
NC_008596.1	2109768	+	GACAAT	GCCAAG	21	6
NC_008596.1	2111531	-	CAGAAT	GCGACG	20	6
NC_008596.1	2115612	-	AACGGT	TTAGCC	16	6
NC_008596.1	2116053	+	TAATGT	TCGACG	19	6
NC_008596.1	2121134	-	TTTCAT	TTGCCA	17	6
NC_008596.1	2124514	+	CACACT	CCGACC	40	6
NC_008596.1	2127075	+	TATCCT	GCGGCC	21	6
NC_008596.1	2143221	-	TAGGCT	GTGGCA	17	7
NC_008596.1	2143764	-	TAGCAT	TTCTCC	21	6
NC_008596.1	2148100	-	GACCCT	TCGACG	16	9
NC_008596.1	2160322	-	TAAGAT	GTGAGC	17	7
NC_008596.1	2161186	-	TAGGAC	ATGCCG	21	7
NC_008596.1	2161210	+	TACCAT	GCGACG	19	6
NC_008596.1	2163151	+	TAACCT	ACGTCT	16	6
NC_008596.1	2168005	+	TAGATT	CCCGCC	17	6
NC_008596.1	2171219	+	TTAGAT	TTCGCG	17	6
NC_008596.1	2181750	-	TACAGT	TTCATC	20	6
NC_008596.1	2183139	+	TATCGT	GGGGCA	19	7
NC_008596.1	2185274	-	TATCCT	GCGACA	21	6
NC_008596.1	2185372	+	AATCAT	TTGACG	17	7
NC_008596.1	2188554	+	GACGCG	TCGTCG	17	6
NC_008596.1	2189253	+	TATTCA	GTTTCT	16	7
NC_008596.1	2192484	-	TAAGCT	TCGACT	20	7
NC_008596.1	2192559	+	TATGGT	TCGAAA	15	6
NC_008596.1	2202717	+	TATGCT	TCGAAT	19	6
NC_008596.1	2208228	-	TACCGT	CCTACC	14	8
NC_008596.1	2210115	-	CATACT	TCGCCG	20	8
NC_008596.1	2210186	+	CAGAAT	GCGACG	15	7
NC_008596.1	2216793	-	CACACT	TTGACA	17	6
NC_008596.1	2228763	-	TATACT	TCGTCC	20	6
NC_008596.1	2231815	+	CACTCT	CTCACA	42	6
NC_008596.1	2237551	+	TATCGT	TCCGCA	15	7
NC_008596.1	2240064	+	TACCAT	CGGACA	16	6
NC_008596.1	2250012	+	TATTGT	CTCATC	18	7
NC_008596.1	2250785	+	TACTCT	TCGTCG	17	7
NC_008596.1	2256452	+	AAACTT	GGCACC	20	7
NC_008596.1	2258350	-	TACCGT	TTGACC	18	7
NC_008596.1	2258412	+	TAAACT	GCGAAT	19	6
NC_008596.1	2260797	-	CACAAT	CCCTCA	16	7
NC_008596.1	2268596	-	TACGGT	CCGGTA	20	6
NC_008596.1	2271168	+	CACTAT	TTGGTA	18	6
NC_008596.1	2273835	-	AACAAT	TCGGTA	17	6
NC_008596.1	2273982	+	TATTCT	CGGATC	14	7
NC_008596.1	2277142	-	TACGCT	GCGATG	18	7
NC_008596.1	2280439	+	GACAAT	GTGTCG	20	6
NC_008596.1	2281183	+	GCCCAT	GTGACC	17	7
NC_008596.1	2286375	-	TACGAT	ACCGCC	21	6
NC_008596.1	2292387	-	TAGAAA	TGGATA	17	7
NC_008596.1	2305155	-	TAAGGT	CGGATC	16	7
NC_008596.1	2327522	+	TATACA	GCGAGG	17	7
NC_008596.1	2328650	-	TACGTT	ACGATG	22	6
NC_008596.1	2329887	+	AATTGT	GTCGCC	20	6
NC_008596.1	2333275	+	CAAGCT	GTGCCG	17	6
NC_008596.1	2343028	-	AAGGAT	ATGGCA	19	7
NC_008596.1	2344426	+	TATGTT	TAGGCA	18	6
NC_008596.1	2354146	-	TAAGGT	TTCGCC	17	7
NC_008596.1	2354224	+	TAAGGT	TTCAGT	17	7
NC_008596.1	2360525	-	CACGCT	TGCATG	18	6
NC_008596.1	2362238	-	TACCGT	AGGTCT	18	6
NC_008596.1	2363164	+	TAAAGT	TGGTCA	16	6
NC_008596.1	2428616	-	TATCTC	CGGACG	22	6
NC_008596.1	2432354	-	TAGCCT	TCCACC	16	7
NC_008596.1	2432468	+	TATGGT	TCGCCA	16	6
NC_008596.1	2437784	+	TATCCT	CCGTCA	17	6
NC_008596.1	2443087	-	TAACCT	TCGTCG	17	6
NC_008596.1	2443172	+	TAGCCT	CTGATG	18	6
NC_008596.1	2449026	+	TAAAAT	GCGGCA	17	6
NC_008596.1	2452473	-	TAATCT	GTGGCG	19	7
NC_008596.1	2452620	+	TACCCT	AGGATC	16	6
NC_008596.1	2453882	-	AAGGAT	TTCTCC	18	7
NC_008596.1	2458861	-	TATCCC	GTCACC	15	7
NC_008596.1	2460336	-	TCTACT	ACCACG	16	6
NC_008596.1	2460414	+	TAGGCT	TCGGTG	15	6
NC_008596.1	2464300	-	CAGCAT	TCGACA	16	7
NC_008596.1	2464387	+	TAGCCT	TGGACA	16	6
NC_008596.1	2465631	+	TACGCT	CTGACG	15	7
NC_008596.1	2469083	+	TATCAT	TTGTCG	16	7
NC_008596.1	2471430	+	TACCGT	TTGGAA	18	7
NC_008596.1	2475340	-	AATGAT	GTGGCC	18	7
NC_008596.1	2476046	-	CAGGAT	TCGACG	16	6
NC_008596.1	2476110	+	TAGGGT	GCGACG	21	6
NC_008596.1	2480373	+	GACTCT	GTCTCC	16	6
NC_008596.1	2480374	-	TACGTT	CTGAAC	17	6
NC_008596.1	2482934	+	TAGGCT	GGCACC	20	7
NC_008596.1	2490458	+	TGGAAT	ACGCCG	16	7
NC_008596.1	2490496	-	CAGACT	CGGGCC	18	7
NC_008596.1	2491665	+	TACGCT	CTGAGG	19	6
NC_008596.1	2493016	+	AATACT	TTGATC	16	7
NC_008596.1	2497553	+	CATTGC	TCCACG	16	7
NC_008596.1	2498255	+	CACACT	TCCACA	20	7
NC_008596.1	2502069	-	TAGACT	GCCGCC	20	6
NC_008596.1	2502168	+	TAGAAA	GCGGGA	21	6
NC_008596.1	2506552	+	GACAAT	TCGGCA	17	6
NC_008596.1	2513411	-	GACAAT	GTCTCG	16	6
NC_008596.1	2513512	+	AACACT	TTGTCA	17	6
NC_008596.1	2514582	+	TAGGCT	GCGACG	18	6
NC_008596.1	2519128	+	TTGAAT	TCCACA	21	6
NC_008596.1	2522759	-	TAGGCT	ACTAAG	20	6
NC_008596.1	2522893	+	CACAAT	TTCACT	18	6
NC_008596.1	2525143	+	GACAAC	TGGGCA	15	7
NC_008596.1	2529892	-	TACACT	TGTATG	18	6
NC_008596.1	2531510	+	GAGACT	TCGGCT	17	7
NC_008596.1	2533012	+	GACACT	TGGACG	20	6
NC_008596.1	2534292	+	TAGAGT	GTGGCC	18	7
NC_008596.1	2560377	-	TATTGT	TTGACA	18	7
NC_008596.1	2560889	-	TACCCT	CTGTCG	22	6
NC_008596.1	2574536	-	TATCAT	TGCGCA	19	7
NC_008596.1	2596307	+	TATAGT	ACGACC	19	7
NC_008596.1	2601428	+	CACGGT	TGGACA	16	6
NC_008596.1	2604151	-	TACAGT	TCCGCC	21	7
NC_008596.1	2604777	+	TAAACT	GTAAAA	18	7
NC_008596.1	2606795	+	TACCGT	CCGGCC	20	6
NC_008596.1	2616224	-	TATTCT	GCGAGT	19	7
NC_008596.1	2617148	-	CATAAT	CTGACA	19	6
NC_008596.1	2617674	-	GAATCT	AGGCCA	18	7
NC_008596.1	2624085	-	CAATAT	ATCAAC	15	7
NC_008596.1	2624890	+	CAGGAT	TTGCCT	16	6
NC_008596.1	2628050	-	CACGAT	TGGACT	18	6
NC_008596.1	2628197	+	TACCCT	TTGATC	17	7
NC_008596.1	2631001	-	AAGGAT	ATCGCA	19	6
NC_008596.1	2638161	-	TACGCT	GCCACC	19	7
NC_008596.1	2642041	-	TACCCT	CCGGCA	16	8
NC_008596.1	2658368	-	CAGAAT	TTCGCG	20	6
NC_008596.1	2660026	+	CACAAT	AGGTCC	16	6
NC_008596.1	2661136	+	TACCGT	CCGACC	19	7
NC_008596.1	2665134	-	TAGCGT	TTGACA	17	7
NC_008596.1	2665919	+	TACCAT	CGGAAA	18	7
NC_008596.1	2667787	+	TAACCT	TCGGCC	16	6
NC_008596.1	2668898	+	TACCCT	GTCGCA	14	7
NC_008596.1	2671677	-	CAGCAT	ACAAGA	20	6
NC_008596.1	2672546	+	TAGCCT	CGGACC	18	6
NC_008596.1	2673315	+	TAGGTT	GTGACG	18	6
NC_008596.1	2677597	-	TAAATA	TTTAGC	16	6
NC_008596.1	2677772	+	GACGAT	GTGACA	17	6
NC_008596.1	2687430	-	TACGAT	TCCACG	17	6
NC_008596.1	2687517	+	TACATT	CCGTTA	14	7
NC_008596.1	2687906	+	TAATCT	TGGACA	17	7
NC_008596.1	2692907	-	TACTGT	GCGGTA	21	6
NC_008596.1	2693084	+	TAACCT	TGGGCA	20	6
NC_008596.1	2705503	-	CAGGAT	GCCACG	22	6
NC_008596.1	2707324	+	TAGACT	TTCAAA	18	7
NC_008596.1	2710522	+	TGACCT	GTTACG	15	7
NC_008596.1	2722258	-	TAGGTT	GCCGCG	20	6
NC_008596.1	2723158	-	TACGGT	ACGATA	20	7
NC_008596.1	2723205	+	TATCGT	GTAACC	17	7
NC_008596.1	2726387	-	TACACT	TGGTCG	20	6
NC_008596.1	2733725	-	TAAACT	TCCCCA	18	8
NC_008596.1	2733807	+	TAGGCT	GCCGCC	18	7
NC_008596.1	2734813	+	TACACT	CTGTCT	17	7
NC_008596.1	2735868	+	CGGTCT	GTCACG	20	7
NC_008596.1	2741709	-	CACACT	TGCTCA	16	7
NC_008596.1	2745690	+	TAGGCT	GTGGCG	16	7
NC_008596.1	2749500	-	TAGAAC	CTTACG	15	7
NC_008596.1	2749543	+	TAAGCT	TCTACT	15	6
NC_008596.1	2756022	+	AACGAT	TCGCCG	20	6
NC_008596.1	2759699	+	TACTGT	TCAGCT	18	7
NC_008596.1	2761296	+	AATCTT	ACAGAA	18	7
NC_008596.1	2765549	-	TAGGCT	CCGATT	19	6
NC_008596.1	2765674	+	TAGGCT	GTGATT	16	7
NC_008596.1	2768860	-	TACTCT	AGAATA	17	7
NC_008596.1	2773209	-	TAGGCT	CTGCCA	14	8
NC_008596.1	2773253	+	CAGGGT	CCTAGA	15	6
NC_008596.1	2774673	+	TAGACT	TTTTCC	15	7
NC_008596.1	2790994	-	TAAACC	TTGACA	18	7
NC_008596.1	2792272	+	TACTGT	TTGAAT	16	7
NC_008596.1	2796474	-	GAACGT	TCTTCG	14	8
NC_008596.1	2797232	-	TAAGGT	TGCAGG	20	8
NC_008596.1	2797332	+	CATGGG	CCCGCG	15	7
NC_008596.1	2800916	-	TTGAAT	TGGGCA	18	7
NC_008596.1	2801903	+	TAATTT	CCGGCA	15	6
NC_008596.1	2803499	+	TATCCT	ACGACG	21	6
NC_008596.1	2807585	-	GAAGAT	GTGACA	15	7
NC_008596.1	2809933	-	TAAACT	TGGACG	22	6
NC_008596.1	2813368	-	TAGATT	TTGATT	17	7
NC_008596.1	2813547	+	TATATT	CCGGAG	17	7
NC_008596.1	2814311	+	TACGCT	TCAGCC	14	7
NC_008596.1	2815511	-	TAGCAT	CTGACC	21	6
NC_008596.1	2817691	-	GACACT	CGCGCG	20	7
NC_008596.1	2820086	-	TACACA	TGCACG	16	6
NC_008596.1	2823252	-	CACGTT	TGGGAA	16	9
NC_008596.1	2823878	+	CACAAT	TCCTCG	15	6
NC_008596.1	2825424	-	CAGAGT	ACAACG	20	6
NC_008596.1	2827749	-	TACAAT	TCGGCG	21	6
NC_008596.1	2828808	+	TGCGAT	GCGACT	17	6
NC_008596.1	2830283	-	TAGAGT	GCCACA	17	6
NC_008596.1	2831251	-	TACTCT	CAGAGA	21	7
NC_008596.1	2833273	-	CACCAT	GCCACG	20	6
NC_008596.1	2835945	-	TAGCGT	GCCAGG	17	7
NC_008596.1	2837832	+	GACACT	TTCATC	16	6
NC_008596.1	2840301	-	TAGTCT	GCGTCC	19	7
NC_008596.1	2841956	+	TAGACT	GGCAAG	20	6
NC_008596.1	2846683	-	TAGCGT	CTGTCC	20	8
NC_008596.1	2849229	+	CACGAT	CTGACG	19	6
NC_008596.1	2850737	-	TAATTT	CTGGCG	18	6
NC_008596.1	2853683	-	TACTGT	TGGGTA	16	7
NC_008596.1	2854494	-	TCAAAT	TGCATG	20	7
NC_008596.1	2854529	+	TACGCT	ATGAAC	18	6
NC_008596.1	2856627	-	GATCAT	GTAACA	15	7
NC_008596.1	2857979	+	CAAGAT	GGCGCA	20	6
NC_008596.1	2863607	+	TAACCT	TTCAGG	17	6
NC_008596.1	2867971	+	TAGCCT	GTTGCG	17	6
NC_008596.1	2896012	+	TAGGCC	TTCAGG	15	6
NC_008596.1	2913003	+	CACCAT	CTGGTA	18	6
NC_008596.1	2929813	+	TAGCCT	GCGACC	20	6
NC_008596.1	2944223	-	TATCGT	AGAACA	19	8
NC_008596.1	2947012	-	TAGGGT	TTGTCC	19	7
NC_008596.1	2959261	+	TACCGT	CCGACA	16	6
NC_008596.1	2961004	+	TAGTGT	GGGGTA	15	6
NC_008596.1	2964456	+	GACAAT	GTGGGA	15	6
NC_008596.1	2972642	-	TTGTAT	TTGACA	18	6
NC_008596.1	2972708	+	TAAGCT	CTGTCA	18	6
NC_008596.1	2978114	-	TATGCG	TCGGTT	19	7
NC_008596.1	2981214	-	CATGAT	TTCACA	21	6
NC_008596.1	2986362	+	TAGGTT	TCGGCG	20	7
NC_008596.1	2990749	-	TACAGG	TTTGAA	16	6
NC_008596.1	2990833	+	TACAAC	GTGAGC	15	6
NC_008596.1	2993128	+	TAGCAT	CCGGCA	21	6
NC_008596.1	3002212	+	TAAACT	GCGGCC	16	7
NC_008596.1	3003690	-	GATGAT	TTGGAG	15	8
NC_008596.1	3004144	-	TAGTGT	CTGTCA	19	7
NC_008596.1	3004271	+	TAGGCT	TCCCCG	20	7
NC_008596.1	3013776	+	TAGGCT	TCGGAT	15	7
NC_008596.1	3020213	-	TAGGCT	GTGACA	18	6
NC_008596.1	3020289	+	TATCCG	TTCGCC	15	7
NC_008596.1	3028506	+	TATCCT	ACGAAG	20	6
NC_008596.1	3040792	-	CACACT	CCTGCA	15	7
NC_008596.1	3040917	+	GAAACT	CCGTCG	19	6
NC_008596.1	3057252	+	TATAAT	CTGCCA	19	7
NC_008596.1	3067997	-	TAGTGT	GCGACG	18	8
NC_008596.1	3068022	+	TACGAT	TTTGCG	20	6
NC_008596.1	3076143	-	TAGCTT	CGGACG	19	7
NC_008596.1	3076240	+	TACGGT	TTCAGG	19	7
NC_008596.1	3082821	+	TATTAT	GTGCCT	19	7
NC_008596.1	3083838	-	TAGCGT	TCTATA	21	6
NC_008596.1	3084686	-	TACGGT	CTCGCG	22	6
NC_008596.1	3092925	+	TAGGAT	GTCGCG	15	7
NC_008596.1	3093797	+	TATGCC	GCGGCT	18	6
NC_008596.1	3096380	+	TAGGCT	CCGGAG	17	6
NC_008596.1	3102792	+	GAGAAT	TTTCCG	15	7
NC_008596.1	3106417	-	TACGCT	GTCACG	18	8
NC_008596.1	3107552	+	GCACCT	TTCGCG	18	6
NC_008596.1	3114773	+	TAACCT	ATATCG	15	6
NC_008596.1	3114978	-	TACGCT	CGGGCA	17	7
NC_008596.1	3119577	+	GCCCGT	GGGGAG	18	6
NC_008596.1	3124899	+	TACGGT	TTAGCT	18	7
NC_008596.1	3125894	+	TATCCT	TTGGAT	19	7
NC_008596.1	3127725	+	TAATTT	GGCAGA	21	6
NC_008596.1	3132696	+	TACCTT	TTGGAA	15	7
NC_008596.1	3132733	-	TACCGT	ACCACG	17	6
NC_008596.1	3135442	+	TAGGGT	TCCAGA	15	7
NC_008596.1	3137197	+	TATCGT	TCGACA	15	7
NC_008596.1	3140241	+	TAGGCT	AGCACA	15	7
NC_008596.1	3142005	+	TACACT	TCGACC	15	6
NC_008596.1	3144667	-	TACGAT	GAGAAA	22	6
NC_008596.1	3144739	+	TACTCT	TTCTCC	18	6
NC_008596.1	3150177	-	TACCGT	GCCGCG	17	6
NC_008596.1	3150228	+	TAACCT	GCGGAG	19	7
NC_008596.1	3155386	+	TACCCG	TTGAAC	15	6
NC_008596.1	3157244	+	TAGGCT	ACCGCA	20	6
NC_008596.1	3160365	+	TAGTCT	TGAACA	20	7
NC_008596.1	3169942	+	GATACT	GCGGCG	15	6
NC_008596.1	3179665	-	TAGGGT	TGCATC	18	7
NC_008596.1	3179824	+	TACCAT	TCGGAG	17	7
NC_008596.1	3181821	-	GATGAT	CGGACG	17	7
NC_008596.1	3181840	+	TATCAT	GCGACT	20	6
NC_008596.1	3192839	-	TACGAT	ACTACA	20	6
NC_008596.1	3196307	-	TACGCT	CTGGAG	21	6
NC_008596.1	3196418	+	CACAAT	TTGGTG	21	6
NC_008596.1	3204447	-	TATCGT	GTTGCG	18	6
NC_008596.1	3207089	+	TACACT	CTGGCC	19	6
NC_008596.1	3214838	+	TATGCG	GTGACT	15	6
NC_008596.1	3218680	-	AAGACT	ATGACA	18	6
NC_008596.1	3218854	+	TACCGT	CCGATG	29	6
NC_008596.1	3219564	+	TACGGT	TTCTTT	16	6
NC_008596.1	3225319	+	TAAGTT	CTGGCT	16	7
NC_008596.1	3228911	-	TACACT	ACGTCC	18	7
NC_008596.1	3228967	+	TAGGGT	GTCACA	21	6
NC_008596.1	3231587	+	AACACC	GTGAAT	18	6
NC_008596.1	3231804	-	TAGTCT	GCGATG	17	8
NC_008596.1	3237553	+	TAAGTT	TCGAAC	18	6
NC_008596.1	3239993	-	TATTGT	TCGTCG	21	6
NC_008596.1	3242403	+	TAACGT	TCAACT	18	6
NC_008596.1	3243038	+	TAGAAT	CGGACC	16	6
NC_008596.1	3246664	-	TACTCT	TCCATA	19	7
NC_008596.1	3248559	-	AACGTT	TTGACA	17	6
NC_008596.1	3249553	-	GACAAT	ATCATC	17	7
NC_008596.1	3249596	+	GATGAT	TTGTCC	16	6
NC_008596.1	3253005	+	TAGACT	CCGAGA	17	7
NC_008596.1	3258382	+	CAGTAT	TTCAGG	18	6
NC_008596.1	3268125	-	TAAATT	GTGAGC	17	6
NC_008596.1	3274524	+	TAAAAC	ATCAAG	18	6
NC_008596.1	3274771	+	GATGAG	TCGACT	21	6
NC_008596.1	3277551	-	TATAAT	TCCTCA	20	7
NC_008596.1	3284007	+	TAGTCG	CCGGTG	21	6
NC_008596.1	3294784	+	GAGGAT	ATGGCG	20	6
NC_008596.1	3317656	-	TACACT	CTGGCT	18	7
NC_008596.1	3318319	-	CACAAT	CTGACC	16	6
NC_008596.1	3318406	+	TAATGT	GTGGCG	15	6
NC_008596.1	3321162	+	TAGCGT	TCCAAG	18	7
NC_008596.1	3327456	+	CACAAT	CTCGCC	15	6
NC_008596.1	3328852	+	CACAAT	GTCGCT	18	6
NC_008596.1	3336166	-	TTAACT	CTGCCG	18	6
NC_008596.1	3337949	+	TAGCTT	GCGGAA	14	7
NC_008596.1	3342632	+	TAGGGT	ACCACG	17	7
NC_008596.1	3345905	-	CATACT	TTGACG	19	6
NC_008596.1	3345999	+	TAATGT	TGGACA	18	6
NC_008596.1	3354888	+	AAACCC	TTGCCG	14	7
NC_008596.1	3359207	+	TACCCT	TTGGTT	17	6
NC_008596.1	3365520	-	CATAAT	TTCGCC	19	6
NC_008596.1	3369692	+	TACTCC	TTGACG	21	6
NC_008596.1	3376121	+	CAGAAT	TGGTCC	17	6
NC_008596.1	3388061	+	TAGTGT	GCCGCA	17	6
NC_008596.1	3388626	+	TAGCAT	TGCACG	19	6
NC_008596.1	3390001	+	TATATC	TCGGCG	14	7
NC_008596.1	3391114	-	TACGGC	CTGGTT	19	6
NC_008596.1	3391190	+	TACGCG	TTCGGA	14	7
NC_008596.1	3392968	-	AATACT	CTCGCG	19	7
NC_008596.1	3394557	-	TAGCGT	GCTGCA	19	6
NC_008596.1	3400202	+	TAGCGT	TGGACG	17	7
NC_008596.1	3403175	+	TAGCGT	GTCGCA	18	7
NC_008596.1	3404755	-	TAGAAT	CTGTAT	15	7
NC_008596.1	3408467	-	TGTACT	TTGACA	17	6
NC_008596.1	3408539	+	TACGAT	TTGTAG	16	6
NC_008596.1	3412438	+	TAATGT	TGCGGA	15	6
NC_008596.1	3418912	+	TATGAT	GTGGCC	20	6
NC_008596.1	3421533	-	TATGCT	ATGCCC	22	6
NC_008596.1	3422429	-	TTCAAT	ATGATG	20	7
NC_008596.1	3431414	+	TACGTT	GGCGCC	16	7
NC_008596.1	3432980	+	TACAGT	TTGACG	18	7
NC_008596.1	3434278	-	TACCAT	GTCAGG	17	7
NC_008596.1	3436322	+	TACTCG	GGAACG	21	6
NC_008596.1	3443147	-	TATTAT	CCGTCA	17	6
NC_008596.1	3445868	+	CACAAT	CTCGCA	16	7
NC_008596.1	3449659	-	TACAGT	TTTGCG	18	8
NC_008596.1	3450104	+	TAGAGT	CGGATT	19	6
NC_008596.1	3452108	-	TATGCT	CCGACA	19	6
NC_008596.1	3452210	+	TAGAAC	TCGATG	20	6
NC_008596.1	3453327	+	TATATT	CGCGCA	19	6
NC_008596.1	3477089	+	GATGAT	TCCGGG	18	6
NC_008596.1	3479977	+	TAATCT	GCGGAA	19	6
NC_008596.1	3481810	-	TAGAAC	TTGCCC	17	6
NC_008596.1	3481863	+	TAAGGT	TCGTCC	19	6
NC_008596.1	3487246	+	TAACCT	TTTACT	17	6
NC_008596.1	3490886	-	TATCCG	CCGAGT	19	7
NC_008596.1	3493610	+	TACGAT	TTCAGT	15	7
NC_008596.1	3495569	+	TACGTT	ATCACG	20	7
NC_008596.1	3497949	-	TAGATT	GGGAAA	18	7
NC_008596.1	3501227	+	GACAAT	TTGGCT	19	6
NC_008596.1	3505493	+	TAGCGT	TCGGCA	14	7
NC_008596.1	3506175	+	TACACT	CCGAAC	18	6
NC_008596.1	3508844	+	AATTCT	TTGAAC	15	6
NC_008596.1	3511269	-	GACGAT	TGGGCG	18	6
NC_008596.1	3512221	+	TATTCT	TTGTCC	15	7
NC_008596.1	3518377	+	TACCGT	GCCGCA	16	6
NC_008596.1	3519974	+	TAGGTT	CGGTCA	15	7
NC_008596.1	3520180	-	TAGAGT	CTCGCG	16	6
NC_008596.1	3520754	+	TAAGCT	CTGTCA	21	6
NC_008596.1	3523511	-	TAGCCT	ACCACA	17	6
NC_008596.1	3526083	-	TATCGT	TCGGCC	20	7
NC_008596.1	3526281	+	TAACCG	ATAGCG	15	7
NC_008596.1	3533981	-	TAGACT	CCGATC	16	6
NC_008596.1	3534240	+	GAAGAT	CCCACG	16	6
NC_008596.1	3536777	-	TACGAT	ATGTCA	16	6
NC_008596.1	3537836	+	TTCACT	TGCGCG	16	6
NC_008596.1	3544770	+	CAGGAT	ACCACG	18	6
NC_008596.1	3546068	-	CAGACT	TTGGAA	16	7
NC_008596.1	3548120	-	TACCGT	TGCGCG	19	9
NC_008596.1	3548186	+	TAGAAT	TGCGCA	20	6
NC_008596.1	3552713	+	CACAAT	GCCACA	17	6
NC_008596.1	3556667	-	TACTCT	TCGGCC	18	8
NC_008596.1	3556736	+	CAGGCT	GCGGCC	20	6
NC_008596.1	3557926	+	TAAGAT	ATGACC	20	7
NC_008596.1	3558996	+	TAATAT	TTGTCA	15	6
NC_008596.1	3565763	-	CATACT	ACAGCG	19	7
NC_008596.1	3566077	+	CACAAT	CCGTCG	14	7
NC_008596.1	3570017	+	TATCCT	TCGGCG	17	7
NC_008596.1	3576567	-	TAGTGT	CCGACG	17	7
NC_008596.1	3578115	-	TAAGAT	GTGACC	18	7
NC_008596.1	3578910	-	TAGCCT	TTCTAA	18	8
NC_008596.1	3580836	-	TCTACT	TTCGCC	18	6
NC_008596.1	3586012	-	AACAAT	GTAACA	18	6
NC_008596.1	3586182	+	TAGCAA	CCGGCG	19	6
NC_008596.1	3587930	+	GAGACT	GTGGCC	18	6
NC_008596.1	3589479	+	CAGCAT	TTGACC	25	7
NC_008596.1	3591611	-	TACACT	TTTACC	22	6
NC_008596.1	3593890	-	TAAGGT	TGCGCG	18	7
NC_008596.1	3596475	-	AAGACT	TTTGTG	19	6
NC_008596.1	3596539	+	TACGCT	TGGGCA	20	7
NC_008596.1	3597069	+	TAGTGT	TCGGCC	20	6
NC_008596.1	3598165	+	TATTCC	TGCATA	17	7
NC_008596.1	3601288	-	TATGGT	TCAACG	17	6
NC_008596.1	3601356	+	GACAAT	TTGAAT	17	7
NC_008596.1	3605185	-	TAACGT	AGGTTA	16	7
NC_008596.1	3605227	+	TAACCT	TCGACG	19	6
NC_008596.1	3610192	+	TACCCT	TCCACC	19	6
NC_008596.1	3612699	-	TACGGT	TGCACG	15	7
NC_008596.1	3620574	+	GATACT	GGGAAC	20	6
NC_008596.1	3621867	-	TAACCC	CCGACG	21	7
NC_008596.1	3623269	-	CAGAAT	GTGCCG	15	7
NC_008596.1	3623794	-	TACGAT	TCCAGA	16	6
NC_008596.1	3626720	-	TACATT	TTGCCT	19	6
NC_008596.1	3629335	-	TAGGTT	TCGGCG	19	6
NC_008596.1	3629411	+	GAGAAT	CCCACT	17	6
NC_008596.1	3633903	+	TATCGT	TGCGCC	18	7
NC_008596.1	3641703	+	TTTGCT	GTGACT	14	7
NC_008596.1	3656076	+	TACACC	TTCACG	15	7
NC_008596.1	3669859	-	CATGAT	TTGACA	18	7
NC_008596.1	3674138	-	TACCCT	CCCGCG	18	6
NC_008596.1	3674208	+	TATCCG	TTCGAT	14	7
NC_008596.1	3676698	+	TACACT	TTGGAG	15	6
NC_008596.1	3680112	-	TAGACC	TCGGCT	20	7
NC_008596.1	3681905	-	TAGTTT	CTTGCG	17	7
NC_008596.1	3682224	+	TAACAT	TCGTCA	16	7
NC_008596.1	3689754	-	CAATAT	CCGATC	14	8
NC_008596.1	3690244	-	TAGACA	CCGAAT	20	6
NC_008596.1	3691204	-	TATAGT	CTGGTT	17	6
NC_008596.1	3691372	+	TACGCT	ACGACG	19	6
NC_008596.1	3699424	-	TAACTT	TTTACC	18	7
NC_008596.1	3699572	+	TAGTAT	CCGGCC	19	7
NC_008596.1	3702984	+	CAGCCC	CGCGCG	18	6
NC_008596.1	3717132	-	TAGGTT	GTGTTC	17	6
NC_008596.1	3719510	-	TACCGT	GCGAAT	21	6
NC_008596.1	3719609	+	TACCTT	GCCACG	20	6
NC_008596.1	3725492	-	TATCCT	TTCTAG	20	6
NC_008596.1	3726295	+	CACCAT	TTGAAT	17	6
NC_008596.1	3727525	-	TACGCT	GGCGCA	16	8
NC_008596.1	3728325	-	TAAGCT	CCCATA	17	7
NC_008596.1	3734154	-	TATCGT	GGGATT	15	7
NC_008596.1	3736700	+	TAGGTT	CTCGCC	17	6
NC_008596.1	3738537	-	TAGTGT	CCCGCG	15	7
NC_008596.1	3738594	+	CAGCCT	TTTATG	16	6
NC_008596.1	3743679	+	TAGCAT	TCGAAC	15	7
NC_008596.1	3745468	+	TACGTT	GCGACA	15	7
NC_008596.1	3748623	-	TACGAT	TGAACA	21	6
NC_008596.1	3750203	+	CACACT	TCCCCC	17	7
NC_008596.1	3759458	+	TAGACT	CCGAAT	20	6
NC_008596.1	3770092	+	AATGAT	CCGGCC	20	6
NC_008596.1	3776507	+	TAGGCT	CCGACA	16	6
NC_008596.1	3777183	+	TAGATT	CTCTCG	14	7
NC_008596.1	3800349	-	TAGTTT	CGGAAA	20	7
NC_008596.1	3808265	-	TAAACT	GTCGCG	15	7
NC_008596.1	3811747	-	TAAGGT	GCGACC	18	6
NC_008596.1	3813961	-	CAGAAT	TCGTCT	16	6
NC_008596.1	3817803	-	TAGCGT	ATCGCT	19	7
NC_008596.1	3827446	-	CACAAT	AAGAAA	21	7
NC_008596.1	3827521	+	TAACTT	TTGACG	18	6
NC_008596.1	3829812	+	TATCCT	TTGGAG	21	6
NC_008596.1	3834396	-	CATCAT	CCGGAA	19	6
NC_008596.1	3834596	+	TAGGGT	GGGGCG	19	6
NC_008596.1	3839220	-	CACCCT	ATGACC	17	6
NC_008596.1	3844895	-	AAAAAT	TTTGCA	19	6
NC_008596.1	3848755	-	TATGAT	TCGGAG	18	6
NC_008596.1	3850475	-	TACTCT	TTGCCG	18	7
NC_008596.1	3855250	-	TAACAT	GTTGCA	19	7
NC_008596.1	3862560	-	TAGACT	GTTACG	20	7
NC_008596.1	3862580	+	CAGTCT	GTGAGC	18	7
NC_008596.1	3870128	-	TATCCT	CCGAAC	16	7
NC_008596.1	3874156	-	TTGACT	TTGGGA	21	6
NC_008596.1	3874246	+	TACGGT	AGCGCA	19	7
NC_008596.1	3876491	+	TAGGCT	ATGACC	15	6
NC_008596.1	3880888	-	TAGCAT	TCGGGC	17	7
NC_008596.1	3882220	-	TAACAT	TGCGCC	21	7
NC_008596.1	3887519	-	TACCCT	TCGGAA	18	7
NC_008596.1	3892172	-	TAGCCT	ACGTCT	18	6
NC_008596.1	3904943	-	TAGGCT	TTGTCC	18	6
NC_008596.1	3906246	-	AATAAT	ATCACC	20	6
NC_008596.1	3911495	-	TAGAGT	CCGATC	17	7
NC_008596.1	3921959	-	TACCGT	CGGGCA	19	6
NC_008596.1	3922049	+	TAGCCT	TGCTCG	15	6
NC_008596.1	3927328	-	CATGCT	TCCATG	20	7
NC_008596.1	3929126	-	TACAGT	CCGATC	16	7
NC_008596.1	3934450	-	CTCGTT	GCGGAA	16	8
NC_008596.1	3938796	-	TAACTT	TTGAGA	20	7
NC_008596.1	3942981	-	GACCAT	TTGCCG	20	7
NC_008596.1	3944012	+	TAGAAT	GTCGCC	17	7
NC_008596.1	3952518	-	GATAAT	TCGGGG	17	7
NC_008596.1	3952553	+	TAGCGT	TTCACA	20	7
NC_008596.1	3954101	-	TAGCCT	GTCGCA	18	7
NC_008596.1	3954589	+	TAGCCT	GTGGTG	19	6
NC_008596.1	3960462	-	TAGACT	CCGACG	17	7
NC_008596.1	3963837	-	TAAGCT	CCGATA	15	7
NC_008596.1	3963990	+	GAGAAT	CCGGCA	20	6
NC_008596.1	3964940	+	TGAGAT	AGCACA	17	7
NC_008596.1	3968452	-	TACTGT	CGGGCA	17	6
NC_008596.1	3970007	-	TAGGCT	CCGTCG	16	6
NC_008596.1	3976114	-	TAGCGT	ACCACA	20	7
NC_008596.1	3976145	+	GATTCA	GTAACA	17	6
NC_008596.1	3978450	-	CAGGCT	CGCGCA	22	6
NC_008596.1	3978534	+	TAGGCT	TCCACA	20	7
NC_008596.1	3981236	-	TAGCAT	TTGGCG	15	7
NC_008596.1	4000977	-	TCGGAT	CCTACC	19	7
NC_008596.1	4005742	-	TATCGA	GTGGCG	14	8
NC_008596.1	4007418	+	TACGCT	TCGGCA	15	7
NC_008596.1	4008384	+	GAGGAT	TGGACC	15	6
NC_008596.1	4012672	-	CACCAT	CTGGCG	19	6
NC_008596.1	4012779	+	CAGGCT	TTGATC	15	6
NC_008596.1	4015377	-	TACGCC	CCGGAG	16	9
NC_008596.1	4015948	-	TGCAAT	AGGACT	16	7
NC_008596.1	4016056	+	CACATT	TCTGCG	15	6
NC_008596.1	4018450	-	TGGACT	TCCCTA	21	6
NC_008596.1	4018629	+	CACGAT	CCTACA	19	6
NC_008596.1	4019024	+	TAACGT	CTGTCC	16	7
NC_008596.1	4026820	-	CGAGAT	TTTATA	15	7
NC_008596.1	4029511	+	TATGCT	TCGATA	20	6
NC_008596.1	4030991	+	TAACAT	CTGAGA	18	6
NC_008596.1	4032958	-	GATCAT	ACAGCG	17	9
NC_008596.1	4033163	+	TACGGT	TCCACT	18	6
NC_008596.1	4036668	-	GATCCT	CCGACA	22	6
NC_008596.1	4043175	+	TACGCT	TTGGAG	15	6
NC_008596.1	4045820	-	GATAAT	TTCACC	21	6
NC_008596.1	4046912	+	TACCAT	CCGGTC	20	6
NC_008596.1	4054968	+	TATCTT	TTGTCA	17	6
NC_008596.1	4081401	+	CAGAGT	TGCACC	18	6
NC_008596.1	4093727	+	TAACCT	TCAGCA	16	7
NC_008596.1	4097857	-	TAATAT	TCGGCG	22	6
NC_008596.1	4101893	-	TAGTAT	ATGGCG	18	6
NC_008596.1	4104482	+	TTCACT	TTCGCA	20	6
NC_008596.1	4117719	-	TAGTGT	GCAGCA	21	7
NC_008596.1	4126910	-	TAGGGT	CCCGCG	16	7
NC_008596.1	4129233	+	TATGAT	TTGACA	19	6
NC_008596.1	4146595	+	CACGAT	TTGACA	17	7
NC_008596.1	4153805	-	TAGCCT	CCGACC	16	6
NC_008596.1	4164544	-	TAGCAT	ATGGCT	19	6
NC_008596.1	4164722	+	TAGTCT	GTGGCA	20	7
NC_008596.1	4202141	-	TAATCT	CCGGTT	17	6
NC_008596.1	4207013	-	TATTGT	ATCGCG	20	6
NC_008596.1	4210455	-	TAAAAA	ACGGCG	17	6
NC_008596.1	4210513	+	TAGACT	GTGATA	19	6
NC_008596.1	4223159	-	TAACGT	TCGACG	16	8
NC_008596.1	4225352	-	TAACTT	TGGACA	18	6
NC_008596.1	4239613	+	CATTCA	GTATTG	15	6
NC_008596.1	4254027	-	TATGGT	TTGACG	17	7
NC_008596.1	4260950	-	CACAAT	GTGACT	17	7
NC_008596.1	4265402	-	TACTCT	GCGACC	21	6
NC_008596.1	4265484	+	TACGCT	TCGACG	15	6
NC_008596.1	4268728	-	TACGTT	TGGACC	17	7
NC_008596.1	4270877	-	GATACT	ACCGCA	18	6
NC_008596.1	4272441	-	TATTTT	CTGACC	17	7
NC_008596.1	4274444	-	TATTAC	ATCTCA	22	6
NC_008596.1	4274486	+	TAAACT	GTAATA	17	6
NC_008596.1	4278825	-	TACGAA	GGGAGC	20	8
NC_008596.1	4297888	+	AATAAT	AGCAAA	17	6
NC_008596.1	4300825	-	CAGGAT	GCAACC	16	7
NC_008596.1	4304946	-	TACCGT	GCCACG	19	7
NC_008596.1	4310640	-	GAGGAT	TCCCCG	20	6
NC_008596.1	4320816	-	TAAAGT	ATGGAG	20	7
NC_008596.1	4321776	-	TACAAT	GTCACA	15	7
NC_008596.1	4321840	+	GATAAT	GTGACG	16	6
NC_008596.1	4322593	+	CACGAT	TCGAAC	18	7
NC_008596.1	4326532	-	TAGAAT	GTTACG	17	7
NC_008596.1	4326578	+	TAACAT	TTCTAG	18	7
NC_008596.1	4329262	-	TACCAT	CTCACA	21	6
NC_008596.1	4330464	+	TACCCC	TTTACC	17	7
NC_008596.1	4335103	-	TAGATT	GGGTCG	17	7
NC_008596.1	4335533	-	GAAGCT	TGGGCC	17	6
NC_008596.1	4335592	+	TAGGCT	CCGCCA	19	6
NC_008596.1	4338592	-	TAGCCT	GTGGCG	16	7
NC_008596.1	4340720	-	TAAATT	GCCACA	22	6
NC_008596.1	4341186	-	GATACG	TGGATG	17	7
NC_008596.1	4341303	+	TAACGT	GCGATG	14	7
NC_008596.1	4344149	-	TAGCAT	CCGGCC	21	6
NC_008596.1	4344261	+	CATACT	GTGGAG	19	7
NC_008596.1	4352293	-	TACGCT	TGCGCT	19	7
NC_008596.1	4352394	+	CATACT	TGGGCA	15	6
NC_008596.1	4355537	+	TAACCT	CTCGTA	21	6
NC_008596.1	4356691	-	TACCGT	TCGGGA	17	6
NC_008596.1	4360991	-	TACAAT	GGCAAA	20	7
NC_008596.1	4362138	-	TAAGGT	CCCGTG	17	6
NC_008596.1	4363297	+	TAGGGT	CTCACT	15	7
NC_008596.1	4367034	-	CACTAT	GTTACC	21	7
NC_008596.1	4367117	+	CAGGAT	TTCGTA	18	6
NC_008596.1	4369946	+	TACCGT	ACCGCA	19	7
NC_008596.1	4370637	+	TAGGAT	TCGGCC	18	6
NC_008596.1	4371586	+	TATCCT	GCGATT	17	6
NC_008596.1	4374655	-	TATCCT	CCGGCG	20	6
NC_008596.1	4376518	+	GACAAT	TGCAGA	19	7
NC_008596.1	4376977	+	TATGGT	TTGTAG	15	6
NC_008596.1	4381881	-	TACGCT	GTAACA	20	7
NC_008596.1	4383475	-	GACGAT	CGCAAG	21	7
NC_008596.1	4385079	-	CAGCAT	CCGGAG	17	8
NC_008596.1	4386526	-	TACCAT	CTCACA	17	7
NC_008596.1	4386620	+	CAGACT	TTTACC	18	7
NC_008596.1	4390966	-	TAGAGT	TCCGCC	19	6
NC_008596.1	4394689	-	CAAGGT	TTGGCA	17	7
NC_008596.1	4397233	-	CGTGCT	GTGGTG	15	7
NC_008596.1	4398498	-	TACTGT	ATGATG	21	6
NC_008596.1	4398573	+	GACAAT	CGGGCA	27	6
NC_008596.1	4401793	+	TACCTT	TGGTTG	15	7
NC_008596.1	4404795	+	TACTCC	ACGGCT	20	6
NC_008596.1	4406889	-	GACGAT	CCCTCA	15	7
NC_008596.1	4407532	-	TAACGT	CCGGTC	18	9
NC_008596.1	4407620	+	CACGAT	TCCACC	18	6
NC_008596.1	4410564	+	TAGGTT	TTGGAG	21	6
NC_008596.1	4412008	+	TTCTCT	ACCGCG	19	7
NC_008596.1	4418167	-	TAGCGT	TTCTCT	17	7
NC_008596.1	4424822	-	CACAAT	AGCGCA	17	6
NC_008596.1	4425690	-	TAGCAT	CCGGCC	16	7
NC_008596.1	4428590	-	TACCGT	GCCGCA	16	7
NC_008596.1	4428679	+	TAGGTT	CTGATA	21	6
NC_008596.1	4432934	-	CACACT	GTCGCA	16	6
NC_008596.1	4441354	-	GATACT	GTGACG	17	8
NC_008596.1	4441408	+	TATGGT	CCGGTG	14	7
NC_008596.1	4443024	+	TAACCA	GTGACT	17	7
NC_008596.1	4446420	+	GAAGGT	TCCGCC	15	6
NC_008596.1	4448914	-	TATTGT	ACCACA	17	7
NC_008596.1	4449848	-	TAGGCT	CCCACA	19	6
NC_008596.1	4450818	+	GATACT	TCGCAA	20	7
NC_008596.1	4456318	-	TAAGGT	ACCGCG	20	7
NC_008596.1	4457737	-	TAGACT	TCTATA	18	8
NC_008596.1	4465568	+	TACTCT	GTGGCG	17	6
NC_008596.1	4468358	+	CAGGAT	GCAGCG	39	6
NC_008596.1	4470216	+	TAAGAC	CCCTCG	17	6
NC_008596.1	4488059	-	GACGAT	TTGCTG	15	7
NC_008596.1	4489608	+	TCTAAT	CTGACC	17	7
NC_008596.1	4491799	-	TATAGT	GCGATG	19	7
NC_008596.1	4516599	-	TAGACT	GGGACG	14	8
NC_008596.1	4528883	+	TAACGT	TGCGCG	17	6
NC_008596.1	4530101	+	TACGTT	TTGAAT	17	6
NC_008596.1	4530103	-	TATGTT	GCCATC	18	7
NC_008596.1	4533404	+	AATCAT	GCGGCC	16	7
NC_008596.1	4536666	-	GATACT	CTGGCG	18	6
NC_008596.1	4547017	-	TACCGT	GTGTCC	15	8
NC_008596.1	4548084	+	TTTAAT	GTGGCG	27	6
NC_008596.1	4554037	-	CAGAAT	GGGGGA	17	6
NC_008596.1	4554138	+	TAAGGT	TTGGAT	17	6
NC_008596.1	4556590	-	TTGAAT	TGGATC	18	7
NC_008596.1	4556672	+	GATAAC	TTCACC	19	7
NC_008596.1	4559175	+	TATGTT	CCCGCC	19	7
NC_008596.1	4561130	-	TACGCT	TTGGGA	15	7
NC_008596.1	4564025	-	TACACT	GCCGCG	22	6
NC_008596.1	4565371	-	CAGACT	GCGGCG	17	8
NC_008596.1	4565431	+	TAGATT	ATGCCG	19	7
NC_008596.1	4569064	-	TACTCT	GTTTCA	14	8
NC_008596.1	4569181	+	TATTCT	TTGACA	16	7
NC_008596.1	4572506	-	AAGACT	CGGGCC	17	6
NC_008596.1	4578413	-	TAAACT	TGGGCC	17	6
NC_008596.1	4578731	-	TTCACT	GCGAAA	20	6
NC_008596.1	4583318	-	TAAAAT	TCGGCA	20	6
NC_008596.1	4603781	-	TATAGG	GCGAAA	13	9
NC_008596.1	4614107	-	GAAAAT	GCAAAA	20	6
NC_008596.1	4614209	+	CAGAAT	AGGGCC	17	6
NC_008596.1	4621951	-	TACGCT	GGGACG	20	6
NC_008596.1	4622057	+	GATGAT	TAGACG	18	7
NC_008596.1	4625498	-	TATGGT	CTGGCC	18	7
NC_008596.1	4625639	+	TATCGT	CTGTCC	34	7
NC_008596.1	4636661	-	TAGGGT	ACCACC	18	6
NC_008596.1	4645741	+	TACGAT	TTCTCC	17	7
NC_008596.1	4646960	-	GAGCGA	CTGACC	16	9
NC_008596.1	4649765	-	TACCCT	GTGTCG	17	6
NC_008596.1	4649836	+	TATGCT	TCGCCG	15	6
NC_008596.1	4654437	-	TACAGT	GGGGCC	21	6
NC_008596.1	4655399	-	GATGGT	GCCGCA	22	6
NC_008596.1	4655982	-	GAGGAT	GTCACC	16	6
NC_008596.1	4658741	+	TACCAA	CCGGCG	20	7
NC_008596.1	4663177	-	CATACC	GCGATT	18	7
NC_008596.1	4663256	+	TACCCT	TTGGGG	18	7
NC_008596.1	4664608	-	CACCAT	TTGTCG	20	7
NC_008596.1	4676447	-	TACGCT	TCCATG	22	6
NC_008596.1	4685015	+	TACGAT	CCGAGG	18	7
NC_008596.1	4695227	-	TACTCT	TGGACC	22	6
NC_008596.1	4703017	-	AACAAT	GTCACC	21	6
NC_008596.1	4703074	+	TATCAA	GTGTCA	16	7
NC_008596.1	4703662	+	TATCCT	CTGACC	20	6
NC_008596.1	4705806	+	TACGCT	GTCAAG	16	6
NC_008596.1	4713817	-	TACGCT	TTCGCG	19	7
NC_008596.1	4718369	-	TAGAAT	TTCGCT	19	6
NC_008596.1	4719128	-	TAGTGT	GTGACA	15	7
NC_008596.1	4722462	-	TAGCAA	GTTAAA	22	6
NC_008596.1	4726899	+	TACATT	CGCGCA	21	6
NC_008596.1	4733888	-	AATAAT	GTGAGG	19	7
NC_008596.1	4735045	-	TACCAT	TCGGCG	15	7
NC_008596.1	4739254	+	TACGCT	TCCGCA	19	6
NC_008596.1	4747132	-	TACGCT	TTCTTA	18	8
NC_008596.1	4747222	+	CACAGT	TTGACA	18	6
NC_008596.1	4754900	+	TAACAT	GCGAGC	23	6
NC_008596.1	4761246	-	TATCGT	GTGACG	20	7
NC_008596.1	4762760	-	TAGTGT	CGGGAG	21	7
NC_008596.1	4764718	+	TTAGAT	CGCACC	20	7
NC_008596.1	4765852	+	TAACAT	TGGATA	19	7
NC_008596.1	4767137	+	TAGGCT	GGGAAC	16	7
NC_008596.1	4771014	-	TAGGGT	GTGTCG	19	7
NC_008596.1	4774232	+	CACCGT	TCCTCT	15	7
NC_008596.1	4778507	-	TACGGT	TCGGCG	20	6
NC_008596.1	4779214	-	TGGACT	TTATCG	22	6
NC_008596.1	4779348	+	AACAAT	CCGGCG	17	7
NC_008596.1	4789075	-	TAGGAT	ACGGCG	20	7
NC_008596.1	4797377	-	TAGCGT	CGGACC	20	7
NC_008596.1	4798800	+	CACAGT	CTGACG	17	7
NC_008596.1	4799413	+	TAAGCT	TGCGCT	14	7
NC_008596.1	4803727	-	CATAAT	GTCACA	19	7
NC_008596.1	4809828	-	TAACGT	TGGACA	17	7
NC_008596.1	4812413	-	CACGCT	TCGAGG	16	6
NC_008596.1	4814594	-	TAAAGT	CTCATC	20	7
NC_008596.1	4817070	-	TAGTGT	CCCATA	16	8
NC_008596.1	4836007	-	TAGAGT	GTGATA	15	7
NC_008596.1	4838415	+	CATACT	GTGGCC	16	6
NC_008596.1	4839829	-	TAGACT	CCGGCG	20	6
NC_008596.1	4841307	+	TAGCAT	TTGAGA	15	7
NC_008596.1	4845229	-	TACTGT	CTCGCG	21	6
NC_008596.1	4847799	-	TAAACT	ACGGCG	20	7
NC_008596.1	4849619	-	TAGGGT	TCGAAC	14	8
NC_008596.1	4849639	+	TACCCT	GTGTCG	16	6
NC_008596.1	4868211	-	TAGGGT	TTTGCT	19	6
NC_008596.1	4868459	+	GACCAT	ATGGAA	19	6
NC_008596.1	4873615	-	TTGCCT	TGCGTC	16	6
NC_008596.1	4879155	-	TAGGCT	TCGTCC	21	7
NC_008596.1	4884535	+	TATCCT	GTGACC	17	7
NC_008596.1	4903734	+	TAATCT	TGCGTG	14	7
NC_008596.1	4910655	-	TAGTCT	TGGTCA	15	7
NC_008596.1	4942300	+	TACAGT	ACCACT	19	6
NC_008596.1	4988249	-	CAGAAT	GTTGCA	18	6
NC_008596.1	4988789	+	TAATAC	TTGAGC	18	6
NC_008596.1	4990987	+	TAGTGT	TCGGTA	14	7
NC_008596.1	4993024	+	TACCGT	TGGTCA	42	6
NC_008596.1	4995921	-	CAAGCT	TTGGCA	19	6
NC_008596.1	5001146	-	TATTGT	TTGAAG	19	6
NC_008596.1	5001213	+	TACGGT	TCAACG	14	7
NC_008596.1	5004613	+	TATCCT	TGCGCG	21	6
NC_008596.1	5009569	-	TAAGGT	TTCTCT	20	8
NC_008596.1	5009673	+	TACGGT	CCCACG	18	7
NC_008596.1	5015312	-	CACAAT	TTGTAG	20	7
NC_008596.1	5016676	+	TACCTT	GTAAAA	15	6
NC_008596.1	5018140	-	TAAGGT	CCAGCC	20	7
NC_008596.1	5031105	-	TAGACT	TCGATC	16	7
NC_008596.1	5031204	+	TAGCGT	TCTGCC	15	7
NC_008596.1	5044647	-	GAAGCT	TTGTCA	18	7
NC_008596.1	5046979	-	CATAAT	TTTAGG	19	8
NC_008596.1	5048721	+	CAGAAT	GCCGCC	19	7
NC_008596.1	5058143	-	TAGGAT	TCGGGG	18	8
NC_008596.1	5062898	-	TAGGAT	TTCGCC	18	6
NC_008596.1	5065047	-	GAGACT	GTGGGG	19	6
NC_008596.1	5069496	-	CAGGAT	GTGGCC	19	7
NC_008596.1	5069551	+	TTTACT	TTGCCG	17	7
NC_008596.1	5075326	-	TACATT	TTGACA	17	7
NC_008596.1	5080597	-	TAGCCT	GTGACG	17	7
NC_008596.1	5088138	-	AATAAT	GTTTTG	16	7
NC_008596.1	5088256	+	CATCCT	GTCGCT	15	7
NC_008596.1	5093630	+	TAGCAT	GTCACC	16	7
NC_008596.1	5096556	-	CAGAAT	TCAGCC	18	7
NC_008596.1	5103338	-	TACACT	CCGGTA	18	6
NC_008596.1	5103405	+	CATCGT	CCGGGA	15	7
NC_008596.1	5105040	-	TACAGT	TCGGTG	21	7
NC_008596.1	5105176	+	GAGAGT	TGCGCG	20	6
NC_008596.1	5109594	-	CATCCT	CCGACC	21	6
NC_008596.1	5109632	+	TACTCT	ATGTCA	20	7
NC_008596.1	5113779	-	TATAGT	TTCATG	17	7
NC_008596.1	5115580	-	TACGTT	GCGGTC	21	6
NC_008596.1	5118784	-	TTAACT	GTCGCA	17	7
NC_008596.1	5118895	+	TGGTCT	TTGTCA	17	7
NC_008596.1	5120775	+	TATACA	TTTTCC	17	6
NC_008596.1	5124289	-	TAGCCT	TTGAAC	20	7
NC_008596.1	5124317	+	GAGACT	GCGGCC	16	7
NC_008596.1	5124797	+	TAACGT	TGGGCG	15	6
NC_008596.1	5129328	-	TAAAGT	ACGAAA	21	6
NC_008596.1	5130603	+	TAGCAT	TTCGCC	15	6
NC_008596.1	5132901	+	TACGAA	TTGACA	18	6
NC_008596.1	5138317	-	TAGACT	GGGAAA	14	8
NC_008596.1	5153855	-	TAGGGT	ACGGTA	21	7
NC_008596.1	5153902	+	TACCGT	GCGGTA	15	6
NC_008596.1	5157093	-	TACCCT	CCGGTG	16	6
NC_008596.1	5157187	+	TAGCAT	AGGTCC	19	7
NC_008596.1	5160163	-	CATCTT	TGGTCA	16	9
NC_008596.1	5163322	-	TACGGT	GTTGCA	19	6
NC_008596.1	5164005	+	TAGGTT	AGGGCG	17	6
NC_008596.1	5165429	-	GAGACT	TTCACC	21	6
NC_008596.1	5165455	+	TACCCT	TTCTCC	14	7
NC_008596.1	5168713	+	TAGACT	CCGGTC	36	7
NC_008596.1	5173063	-	AACTGT	TATACC	18	7
NC_008596.1	5173240	+	TACGCT	AGTACG	17	7
NC_008596.1	5173955	+	TAGCAT	TTCCCT	18	7
NC_008596.1	5177781	+	GATAAT	CCGGCT	20	6
NC_008596.1	5179640	-	TAATCC	TTGACG	22	6
NC_008596.1	5179761	+	TACCGT	TGCGTG	16	7
NC_008596.1	5181247	-	AACAAT	TTCGCA	21	7
NC_008596.1	5186599	-	TACGTT	TTCGTT	19	6
NC_008596.1	5186680	+	TACATT	CTGACG	15	6
NC_008596.1	5198657	+	TAAAAT	CGCACA	20	7
NC_008596.1	5203045	-	CAGAAT	TTCACC	22	6
NC_008596.1	5205886	-	TACCGT	GTCACG	19	8
NC_008596.1	5205921	+	AACCTA	TGGGCA	16	7
NC_008596.1	5212036	+	TACAGT	ATGACA	14	7
NC_008596.1	5214557	-	TAACCT	GGGTCA	19	6
NC_008596.1	5214644	+	CAGGCT	TCGACA	17	6
NC_008596.1	5215146	+	GATAAT	GCGTCC	21	6
NC_008596.1	5218265	-	GATTCT	ACAAAA	20	6
NC_008596.1	5218349	+	AAAATC	ACAACA	18	7
NC_008596.1	5221515	-	TAGTAT	TAGGCG	18	8
NC_008596.1	5228464	-	TACTGT	TCGGCA	19	7
NC_008596.1	5228596	+	TAAAGT	GGGAAA	18	6
NC_008596.1	5233558	+	TAAATT	TCGAGG	21	6
NC_008596.1	5236774	-	GAGAAT	TTCGTG	18	6
NC_008596.1	5237022	+	TACCGT	AGGAAA	16	7
NC_008596.1	5237830	-	GAGAGT	CTGCCG	18	7
NC_008596.1	5250873	-	TATTAC	TTGTTG	17	6
NC_008596.1	5254729	+	TACGGT	TTGTCA	15	7
NC_008596.1	5256184	-	TAAAGT	GTGAGG	20	7
NC_008596.1	5256294	+	TACGTT	TTGAGT	16	7
NC_008596.1	5256932	+	CGGTCT	CTGGCG	14	7
NC_008596.1	5258201	-	AATGGT	TTTGCC	16	6
NC_008596.1	5259500	-	TAAACT	CCGACA	19	6
NC_008596.1	5259560	+	GAACGT	TTGACG	20	6
NC_008596.1	5264488	+	TAGCAT	TTGAAG	19	6
NC_008596.1	5265330	+	TAGCAT	TTGAAC	19	7
NC_008596.1	5271269	-	TAGGCT	ATGCCG	21	6
NC_008596.1	5271731	-	TAGTCT	ACGGCG	21	6
NC_008596.1	5271797	+	TACGAT	CCCGCC	16	6
NC_008596.1	5274584	-	CATACT	AGGACC	16	7
NC_008596.1	5274659	+	TACCTT	CTGACC	19	7
NC_008596.1	5279044	-	TAACTT	TTGACG	18	6
NC_008596.1	5279899	+	TACGCT	CTCAAA	20	7
NC_008596.1	5289435	-	TATACA	GCGGCG	22	6
NC_008596.1	5291633	-	TACCAT	CTGACC	15	7
NC_008596.1	5292626	-	CATACT	TGAACG	22	6
NC_008596.1	5294051	+	TACGAT	TTGCCG	18	7
NC_008596.1	5298236	+	TTTACT	TCCGCC	14	7
NC_008596.1	5301752	-	TAGATT	TGGGCA	18	7
NC_008596.1	5310480	-	AAGGAT	TCGCCA	20	7
NC_008596.1	5310811	-	CACACT	TTCGCA	19	6
NC_008596.1	5310839	+	TAAGCT	TGCGCA	15	7
NC_008596.1	5312196	+	TACGGT	TCGGTC	17	6
NC_008596.1	5313614	-	TACTGT	CTGACG	17	7
NC_008596.1	5314075	-	TACTTT	GGGATG	16	6
NC_008596.1	5315719	-	TAGGGT	GTGGCA	16	6
NC_008596.1	5317424	-	TAGACT	CTGGCG	17	9
NC_008596.1	5317509	+	TACGGT	GCGGCG	19	6
NC_008596.1	5319712	-	TACCCT	CTGGCT	19	6
NC_008596.1	5319766	+	TACTCT	GCCACA	18	7
NC_008596.1	5324232	-	CATTGT	TTGGCA	18	7
NC_008596.1	5327275	+	TACTGT	CCCGCT	19	6
NC_008596.1	5329918	-	GATACT	ACGAGG	18	7
NC_008596.1	5329974	+	GAGAAT	CCCAAA	17	7
NC_008596.1	5338643	-	GAGGCT	CTAACC	18	6
NC_008596.1	5341208	-	TACAGT	TCGAGA	17	7
NC_008596.1	5342759	-	TAGGCT	GTAGAA	17	7
NC_008596.1	5344116	-	TACGGT	GCGGCA	18	7
NC_008596.1	5344147	+	AAGACT	GTTACC	21	6
NC_008596.1	5349066	-	CACACT	CCGGCG	20	6
NC_008596.1	5349877	-	TAGTCT	GGGTCA	16	8
NC_008596.1	5349903	+	TACTGT	ATGATG	17	7
NC_008596.1	5351199	-	TAGCGT	CTGACG	17	8
NC_008596.1	5354450	-	AACTAT	GGGGCG	18	7
NC_008596.1	5354470	+	TATAGT	GTGGCT	17	7
NC_008596.1	5355058	+	GGGCCT	CCGGCA	17	7
NC_008596.1	5357480	-	TAGGCT	TCCATG	16	6
NC_008596.1	5357517	+	TAGACA	GTGTCG	18	6
NC_008596.1	5359428	-	GATCAT	GCGGCG	19	6
NC_008596.1	5360868	-	TAAGGT	TGCGCT	20	6
NC_008596.1	5362348	-	GACCAT	GTGGTG	18	6
NC_008596.1	5363628	+	TAAACT	CGGACA	27	6
NC_008596.1	5364591	+	TAGGTT	CCCGCC	21	6
NC_008596.1	5368078	-	AACGTT	GGGAAC	15	8
NC_008596.1	5368214	+	TACATT	GGCGCG	21	6
NC_008596.1	5372802	-	AACACT	TGCGCA	16	7
NC_008596.1	5372831	+	TAGATT	TTCATG	15	6
NC_008596.1	5373990	-	TACGAT	ATCGTT	16	6
NC_008596.1	5375765	+	CACAAT	TCGTCG	19	6
NC_008596.1	5377642	-	CACACT	CTCAGA	17	8
NC_008596.1	5377677	+	TACCCT	TTGATC	14	7
NC_008596.1	5379828	-	TAGAAC	GTCACA	16	7
NC_008596.1	5384435	-	TAGCAT	CTCGCG	15	7
NC_008596.1	5384506	+	AACGAT	GGGAAC	15	7
NC_008596.1	5389378	-	GACAGA	GTAACG	17	6
NC_008596.1	5392363	-	GAACCT	GTGACT	17	6
NC_008596.1	5397936	+	TAACGT	ACGACG	18	7
NC_008596.1	5399851	-	TACCCG	TTCGCT	15	7
NC_008596.1	5401693	-	CAGTAT	GTGTTC	17	7
NC_008596.1	5405709	+	GAGCAT	TCCGCA	20	6
NC_008596.1	5412403	-	CACTGT	CTGTCA	17	6
NC_008596.1	5413611	-	TACAGT	GTAGCC	15	7
NC_008596.1	5414488	+	AACAAT	TTTATG	16	6
NC_008596.1	5420197	+	TAAACT	ATCGTG	17	6
NC_008596.1	5424191	+	TAGAAA	TTCAGA	15	6
NC_008596.1	5425912	-	TAGGAT	TCAACG	21	6
NC_008596.1	5427915	-	TATCGC	TTCACG	15	7
NC_008596.1	5428183	-	AACAGT	TTCAAC	19	6
NC_008596.1	5428281	+	TATCGT	TGGAGA	20	7
NC_008596.1	5433019	+	TATTCT	TCTGCG	15	7
NC_008596.1	5435558	-	TAGACT	TGCGCA	21	6
NC_008596.1	5441167	-	GAAGAT	TTGCCG	22	6
NC_008596.1	5442231	+	GATGAT	GCGACA	17	6
NC_008596.1	5446070	+	TAACGT	TTGACT	18	7
NC_008596.1	5451732	-	GGGGAT	CCCGCG	15	7
NC_008596.1	5455221	-	CAAACT	TCCAAT	19	6
NC_008596.1	5466678	+	TACCAT	CCGGAG	16	6
NC_008596.1	5466905	+	ATGCCT	TTGTCG	16	7
NC_008596.1	5473206	+	GATGAT	TCGACA	15	6
NC_008596.1	5482420	-	TAGCCA	GCGACG	21	6
NC_008596.1	5482552	+	TACGGT	TCCACG	17	7
NC_008596.1	5486438	+	GAGAAT	GTATCA	21	6
NC_008596.1	5486926	+	TATTGT	TTTATT	17	6
NC_008596.1	5491284	+	TAACTT	TTCACA	17	7
NC_008596.1	5495905	-	TAGGCT	GTCACG	20	7
NC_008596.1	5496866	-	TATGCT	GCGATG	19	6
NC_008596.1	5508680	-	TAAGAT	TGGGTC	16	6
NC_008596.1	5509361	-	TAGCCT	TCCGCC	21	6
NC_008596.1	5509427	+	TGTAAT	CTGGCG	15	7
NC_008596.1	5511084	+	TACCAT	GTCACG	19	6
NC_008596.1	5514039	+	TACCCT	TGGGCC	17	6
NC_008596.1	5516700	+	TACAAC	CTTGCG	21	6
NC_008596.1	5519269	-	TAAGAT	TTGGCA	17	7
NC_008596.1	5520364	-	TAAGGT	GCGGCG	16	7
NC_008596.1	5524393	-	TATGGT	AGGGCT	19	6
NC_008596.1	5524416	+	TAAGGT	TTCGCA	15	6
NC_008596.1	5529526	+	CACGCT	GTGATC	17	6
NC_008596.1	5531585	-	TAGGCT	TCGAGG	19	7
NC_008596.1	5535589	-	TACCGT	CTTACT	17	6
NC_008596.1	5537389	-	TACATT	GGGGCT	17	7
NC_008596.1	5538195	+	TAGGGT	CGCACG	19	7
NC_008596.1	5543496	-	TAGCCT	CTGACC	18	6
NC_008596.1	5545213	+	CAACAT	TTCAGA	17	6
NC_008596.1	5551408	-	TGTAAT	TTGTAT	17	6
NC_008596.1	5554466	-	TAATGT	TCCACC	16	7
NC_008596.1	5555167	+	TATAGG	CTGTTA	17	6
NC_008596.1	5563973	+	TAGGGT	ACCACA	19	6
NC_008596.1	5565362	-	TATGTT	TTGCCG	17	6
NC_008596.1	5567922	-	CAACCT	TGGATT	15	7
NC_008596.1	5570184	-	AAAACT	CTCTCA	11	6
NC_008596.1	5570586	-	TACTCT	TTGGAG	18	7
NC_008596.1	5579251	+	AACGCA	TTGACT	16	6
NC_008596.1	5584677	+	TACAGT	TTCGCT	19	6
NC_008596.1	5588558	+	TAGCGT	CTGACA	17	7
NC_008596.1	5590787	-	TATGTT	GTGGCT	21	7
NC_008596.1	5594835	+	AAGGAT	GCGTCA	20	6
NC_008596.1	5600028	-	TAGCTT	CCCATG	20	6
NC_008596.1	5600142	+	TAGTCT	GTGGCG	16	7
NC_008596.1	5608770	+	TCTAAT	TTGCCC	41	7
NC_008596.1	5611308	+	CACTGT	TTGCCA	17	6
NC_008596.1	5616080	-	TAAAGT	CCGAAG	17	6
NC_008596.1	5616235	+	TAACGT	TTGCCA	18	6
NC_008596.1	5625156	-	TAGGTT	ATCGCA	21	6
NC_008596.1	5625225	+	CACACT	TTTGCG	19	6
NC_008596.1	5627784	-	TAAACT	TCCGGA	19	8
NC_008596.1	5627866	+	TAGGAT	GCCACG	18	6
NC_008596.1	5630341	-	CATGAT	GCGGTG	17	6
NC_008596.1	5630392	+	TAAGGT	CCCTCG	15	7
NC_008596.1	5633395	-	TAGACC	TTCGAC	16	6
NC_008596.1	5635106	-	CACACT	TTACCA	21	7
NC_008596.1	5637254	-	TCGGCA	TGGACA	14	9
NC_008596.1	5637998	-	TAGCCT	TTGGGG	18	6
NC_008596.1	5638089	+	TACCTT	TTGACT	17	6
NC_008596.1	5641240	+	TAAGGT	CCGAGA	18	7
NC_008596.1	5644217	-	TATCCT	TCGGAA	16	6
NC_008596.1	5645270	+	TAGCGT	TTGTCG	18	7
NC_008596.1	5647170	-	TAGCAT	TGCGTA	16	7
NC_008596.1	5647786	+	GTAACT	TTGTTT	18	6
NC_008596.1	5649256	+	CATACT	TTCGCG	16	6
NC_008596.1	5649967	+	TATCCT	GTGAAC	21	6
NC_008596.1	5655027	-	TAGACT	CCGAGA	20	6
NC_008596.1	5655087	+	TACAGT	TGCGCA	17	7
NC_008596.1	5659091	-	CATCCT	CTGGTG	20	6
NC_008596.1	5664424	+	TAACAT	TGCGAG	16	7
NC_008596.1	5669000	+	CATACT	ACGGCG	20	6
NC_008596.1	5671255	-	CACAAT	GCCACC	22	6
NC_008596.1	5675136	+	TACGCT	CTGATC	15	7
NC_008596.1	5675638	-	CGACGT	CGGGCC	18	8
NC_008596.1	5675788	+	TAACCT	CTGGCG	18	7
NC_008596.1	5679187	-	AATCCT	TTGGGG	15	7
NC_008596.1	5679247	+	TAGGAT	TTGATT	21	6
NC_008596.1	5684165	-	TACAGT	TGGTCA	17	6
NC_008596.1	5685196	+	TAGTTT	CTGATC	19	6
NC_008596.1	5688973	+	CAAGAT	TCGAAT	21	6
NC_008596.1	5690437	+	GGCACT	GGGTTG	16	7
NC_008596.1	5693088	+	TAAGGT	TTTTCA	19	7
NC_008596.1	5696046	+	TACCCT	GCGGCG	19	7
NC_008596.1	5697211	+	TAATAT	CTAGCA	18	6
NC_008596.1	5698758	-	TAGTCT	TCGGGG	17	7
NC_008596.1	5701364	-	TATGCG	CCGATG	21	6
NC_008596.1	5720736	-	TAGGCT	TGGAGA	16	6
NC_008596.1	5726662	-	TAGGCT	CCGAGA	19	6
NC_008596.1	5730018	-	CATAAT	TTGCCG	18	8
NC_008596.1	5730092	+	TAACCT	CCGGAA	17	6
NC_008596.1	5735295	-	TGAGAT	TGCGCG	18	6
NC_008596.1	5735472	+	TACAGT	CTCAGT	16	7
NC_008596.1	5737325	-	GAGGAT	CCGACT	21	6
NC_008596.1	5740743	-	GAGCAT	GTAGCG	18	7
NC_008596.1	5742694	-	TACCGT	TTGGCG	18	8
NC_008596.1	5748411	+	CAGTAT	TTGATT	15	6
NC_008596.1	5755366	-	AAGTCT	TTTGCG	16	6
NC_008596.1	5755451	+	CAAGAT	TCGTCA	16	7
NC_008596.1	5757955	-	TACGGT	TTGCCA	19	6
NC_008596.1	5757986	+	CACACT	GTCACC	18	6
NC_008596.1	5764745	-	TACCTT	CGGGCA	18	7
NC_008596.1	5765442	-	TAACAT	TGGACA	19	6
NC_008596.1	5767511	-	TAGCGT	TTCTCG	15	7
NC_008596.1	5767553	+	GAGAAT	ACAACG	19	6
NC_008596.1	5769984	-	TATTGT	TTGACA	18	8
NC_008596.1	5773340	-	TACCGT	TGGACT	18	8
NC_008596.1	5774274	+	TAGGCT	TCGCCA	16	7
NC_008596.1	5775467	+	TAGGGT	AGCGCG	20	6
NC_008596.1	5777879	-	TAGTAT	TGGGCC	18	7
NC_008596.1	5777961	+	TACGTT	AGGGCG	21	6
NC_008596.1	5779507	-	CACTAT	GTGGCC	19	6
NC_008596.1	5779593	+	GAGAAT	GTGAGC	19	6
NC_008596.1	5783358	+	TAGGCT	TGGGCC	18	6
NC_008596.1	5783390	-	TATTAA	CCCGCC	17	7
NC_008596.1	5785575	+	GAGGAC	CTGACC	16	7
NC_008596.1	5788661	-	CACAAT	GCGACC	15	7
NC_008596.1	5788726	+	TACGCT	GTCGCG	17	6
NC_008596.1	5791098	+	AATAAT	CGGACG	18	7
NC_008596.1	5793147	-	GACGAT	AGCACA	19	7
NC_008596.1	5798490	-	TAGGCT	TCCTCT	21	6
NC_008596.1	5800642	-	TAGAGT	TGGACA	16	8
NC_008596.1	5800752	+	TAGATT	GCGACG	18	6
NC_008596.1	5806889	-	CAACAC	GCGAGG	21	7
NC_008596.1	5807649	+	TAATCT	CGGGCG	15	6
NC_008596.1	5808140	+	TACCCT	CCGATC	19	6
NC_008596.1	5817425	-	CAGGAT	TTGTCT	17	6
NC_008596.1	5818581	-	TAGTCT	GTGTAG	19	7
NC_008596.1	5818600	+	CAGACT	GGGGCC	18	6
NC_008596.1	5820718	-	TAAGGT	TGGACA	20	7
NC_008596.1	5820751	+	TACTCT	TTGCCA	20	7
NC_008596.1	5825129	-	TAGCGT	CCCATC	16	7
NC_008596.1	5825808	-	TAACAT	ACGATG	20	7
NC_008596.1	5840759	+	TACAGT	CCGACG	19	6
NC_008596.1	5842208	-	TAAGCT	TTGACC	18	7
NC_008596.1	5843900	-	TACTCT	TTCACG	22	6
NC_008596.1	5844461	-	TACGAT	TGCGCC	16	6
NC_008596.1	5844560	+	TATATT	TTGATG	17	6
NC_008596.1	5849446	+	TAATCT	GTGACT	18	6
NC_008596.1	5857597	-	TATCCT	GCGGCT	18	6
NC_008596.1	5857676	+	AACAAT	GCGAAT	19	6
NC_008596.1	5863580	-	TACGCT	GGCACC	19	8
NC_008596.1	5863663	+	TAGAGT	GCGGTG	18	6
NC_008596.1	5864933	+	TAAAGT	CTGCCA	21	6
NC_008596.1	5866294	-	TAGATT	CTGCCG	18	7
NC_008596.1	5866397	+	CAAATC	TTCGAT	14	7
NC_008596.1	5869312	-	TAGACT	TTCACG	19	6
NC_008596.1	5871681	+	CAAGCT	CCGGGG	14	7
NC_008596.1	5882055	+	TACCAG	CCGGCA	14	7
NC_008596.1	5887834	-	GACGGA	GCTGCA	16	8
NC_008596.1	5891855	-	TAAACT	CCCGCG	19	6
NC_008596.1	5893122	+	TACCAC	GTTTCC	16	6
NC_008596.1	5896554	-	CAAGAT	GCGGCG	12	6
NC_008596.1	5896604	+	TAGGGT	GTGATT	16	6
NC_008596.1	5899507	-	TAGAGT	GTGACG	20	7
NC_008596.1	5900220	+	AACAAT	ACCGCA	20	6
NC_008596.1	5902514	-	TATGGT	TGAACA	18	8
NC_008596.1	5903802	-	TAGCGT	GCCATC	21	7
NC_008596.1	5904367	-	TAGGAT	TAGGCA	18	7
NC_008596.1	5907883	-	TAGGCT	ATCTCA	19	6
NC_008596.1	5910063	-	TACCCT	CGGGTG	15	8
NC_008596.1	5913596	-	TAAGCT	GTCTCC	19	8
NC_008596.1	5919684	-	TAGTCT	TGTATG	15	8
NC_008596.1	5921046	+	TACTAT	ACCGCG	20	6
NC_008596.1	5934279	-	TTGGAT	TCGTTG	20	6
NC_008596.1	5934354	+	TATGCT	CGGTCG	15	7
NC_008596.1	5936918	-	CAGCAT	TGCAGG	20	6
NC_008596.1	5937058	+	TAGACT	ACGAAA	19	7
NC_008596.1	5938576	-	GATCCT	TTGGGC	15	7
NC_008596.1	5939753	-	TATGTT	CCTGCG	16	6
NC_008596.1	5941387	-	TACGAT	GTCACG	22	6
NC_008596.1	5945888	+	GACAGT	GTAGCG	18	6
NC_008596.1	5947659	-	TACACC	CTCCCA	16	7
NC_008596.1	5948759	+	TATGAT	ATCGCG	20	7
NC_008596.1	5950199	+	TACAGT	GCGACC	18	7
NC_008596.1	5962585	-	GATGAT	ATGACG	20	6
NC_008596.1	5971011	+	TATGTT	TTCCTG	17	6
NC_008596.1	5976676	-	TAGTCT	TCCTCC	17	6
NC_008596.1	5981025	-	CATACT	TCGGTC	22	6
NC_008596.1	5984262	+	TACCCT	CGGGCA	14	7
NC_008596.1	5988863	-	CTGCGT	CTCACC	16	7
NC_008596.1	5994387	-	TAAAGT	GGGACG	16	7
NC_008596.1	5996577	-	CAGGAT	GTGATT	19	6
NC_008596.1	5997102	-	TAACCC	TTGTTT	18	7
NC_008596.1	6000020	+	TAACGT	TCGATC	14	7
NC_008596.1	6007618	+	TACGAT	TGGACG	15	6
NC_008596.1	6011772	+	TACCAT	GTGGCG	16	7
NC_008596.1	6017318	-	TAACAT	CGGGCG	20	6
NC_008596.1	6032449	-	CACACT	CTGTCA	17	6
NC_008596.1	6056357	-	TAATCT	TTTCCA	16	7
NC_008596.1	6062510	+	TAGCCT	TTGTCA	18	7
NC_008596.1	6074101	-	TATGCT	GTGACC	18	6
NC_008596.1	6077023	-	TAGCCT	CTAACA	19	6
NC_008596.1	6096469	+	TAACGT	GCGATG	17	7
NC_008596.1	6105656	-	TAATCT	TCGACA	17	6
NC_008596.1	6109754	+	TCTAAT	TCCGTG	18	6
NC_008596.1	6112420	-	TACGCT	GTCACG	20	8
NC_008596.1	6121140	+	TAGGCT	CCGGCC	21	6
NC_008596.1	6121823	+	TAAGCT	GCGTCC	17	6
NC_008596.1	6127912	-	TAGGCT	ATGACT	21	6
NC_008596.1	6127999	+	CATCAT	GCGGAG	18	6
NC_008596.1	6132718	-	CACCAT	TCCGCG	18	7
NC_008596.1	6135261	+	TAGGGT	GCGTCG	20	6
NC_008596.1	6141535	-	TAGGAT	TTGGTG	22	6
NC_008596.1	6143828	+	TAGGAT	ATCGCG	15	7
NC_008596.1	6149485	+	TACCCT	TCGTTA	19	7
NC_008596.1	6152878	-	TAGGAT	ATCACC	19	6
NC_008596.1	6155592	-	TAGAGT	TCCGCG	18	7
NC_008596.1	6156176	-	CGGGGT	GCGTCA	17	8
NC_008596.1	6157769	-	TAAGCT	TCCGAG	19	8
NC_008596.1	6168850	-	GACGTT	GTGACC	14	8
NC_008596.1	6172152	+	TAGGGT	GTGACA	14	7
NC_008596.1	6176958	-	TAGGCT	CGGGCC	16	7
NC_008596.1	6176993	+	TAAGGT	TGCGCG	17	6
NC_008596.1	6187860	+	TACCGT	TAGACG	18	7
NC_008596.1	6189787	-	TAGGCT	CGGGCA	20	6
NC_008596.1	6189895	+	AAAGCT	ATTGCG	20	6
NC_008596.1	6194160	-	TATTGT	TTGTCG	19	7
NC_008596.1	6198718	-	CATAGT	TGCACG	15	9
NC_008596.1	6200005	+	TAGTTT	CCGGCC	19	6
NC_008596.1	6213368	+	GATACT	CTGCCA	21	6
NC_008596.1	6219667	+	AAAGCT	GCGCCA	15	6
NC_008596.1	6220029	+	TACTCG	ACGGCG	19	7
NC_008596.1	6222336	-	TACTGT	GCCATT	17	7
NC_008596.1	6222417	+	TACGGT	GCGGCG	21	6
NC_008596.1	6230349	-	TTGACT	GTCGCA	16	6
NC_008596.1	6230422	+	AAGAAT	TTGTCG	15	7
NC_008596.1	6235347	+	TAAAAT	CCGTCG	20	7
NC_008596.1	6241384	+	TATGCT	TCGGTT	19	7
NC_008596.1	6243474	-	GATGCT	CCAACA	16	6
NC_008596.1	6248539	+	TAGGCT	CCAACG	20	7
NC_008596.1	6251306	-	TAGACT	CGGGCC	16	7
NC_008596.1	6251380	+	CAACAT	TTTACC	14	7
NC_008596.1	6256291	-	TACCCT	CGGGCA	17	7
NC_008596.1	6256441	+	TAACTA	CTGCTG	15	7
NC_008596.1	6259008	-	TAAGCT	CTAACC	20	6
NC_008596.1	6259056	+	TAGCAT	TCGGTC	17	6
NC_008596.1	6267216	-	TAGCTT	GTTGCG	19	6
NC_008596.1	6267396	+	TACTCT	CTGAGG	17	6
NC_008596.1	6269949	+	TAGGCT	TCGATC	18	6
NC_008596.1	6274021	-	AATAGT	GTGGAA	19	7
NC_008596.1	6275481	+	GACAAT	TGCACC	16	6
NC_008596.1	6276556	-	TAGAAC	GTTGAA	15	7
NC_008596.1	6276639	+	TATGCG	TTGGCA	14	7
NC_008596.1	6278252	-	TATCCG	ACCGCT	22	6
NC_008596.1	6278760	-	TAGCTT	CTTTCA	16	7
NC_008596.1	6279496	-	TACCAT	GTCAGG	21	7
NC_008596.1	6279513	+	CAGGAT	TTGTCA	17	7
NC_008596.1	6282291	+	CACCGA	CTGTTC	14	7
NC_008596.1	6285634	-	TAAGCT	ATAACG	16	7
NC_008596.1	6290759	+	TATCGT	GTTGCA	19	6
NC_008596.1	6293797	-	CATGAT	TCGGCT	20	6
NC_008596.1	6293816	+	CATCAT	CTCGCT	18	7
NC_008596.1	6298297	-	TAGACG	ATCGCG	21	6
NC_008596.1	6298376	+	TTGCAT	TGCGCA	16	6
NC_008596.1	6299865	+	TACGTT	TCCACA	17	7
NC_008596.1	6304858	-	TATCGT	TTGGGA	17	7
NC_008596.1	6308844	-	CACCGT	GTGACC	16	6
NC_008596.1	6317571	-	CATGAT	TGCACC	19	7
NC_008596.1	6318691	-	CATACT	TTGACT	18	7
NC_008596.1	6319214	-	CATGCT	TTGATC	19	6
NC_008596.1	6322821	-	TATCCT	CGGAAA	20	6
NC_008596.1	6322878	+	TAACTT	CGCGCA	18	7
NC_008596.1	6330369	+	GACAAT	TCCGCT	17	6
NC_008596.1	6341422	-	CATCCT	CCGACC	21	6
NC_008596.1	6341496	+	TAAAAT	TCGGCA	19	7
NC_008596.1	6345356	-	TAGGCT	GCCACG	17	7
NC_008596.1	6345397	+	TACCGT	TTCAGC	17	7
NC_008596.1	6346698	-	TACGCT	TCAGTA	19	7
NC_008596.1	6346717	+	TAGCGT	GTCGCA	18	6
NC_008596.1	6348096	+	TAGACC	ACGACC	15	7
NC_008596.1	6352919	-	TACACT	CCGAAA	22	6
NC_008596.1	6352991	+	TACCAT	GGGACA	15	6
NC_008596.1	6354081	+	CAAGAT	TCGACA	17	6
NC_008596.1	6356746	+	CACCAT	CGCAAA	21	6
NC_008596.1	6358155	+	GACAAT	TGCGCA	16	6
NC_008596.1	6366465	+	AAGAAT	CTGATG	15	7
NC_008596.1	6369332	-	AAGAAT	TCGGCC	21	7
NC_008596.1	6371715	-	TACCTT	TCGGTA	18	7
NC_008596.1	6371770	+	CACGCG	TTTACC	16	6
NC_008596.1	6373075	+	TAGCTT	TTCATA	17	6
NC_008596.1	6379302	-	CACAAT	CCGAGC	21	6
NC_008596.1	6380664	+	CATACT	TCCGTA	17	7
NC_008596.1	6382050	-	TAGATT	CCGAAC	17	7
NC_008596.1	6382139	+	CATACT	ATAACG	17	6
NC_008596.1	6382820	+	TGTGCT	TCGGAG	15	6
NC_008596.1	6390985	-	TATCAG	TTTTCC	16	6
NC_008596.1	6395096	-	TACCGT	TGGTCA	18	8
NC_008596.1	6395181	+	CAACCT	GCCGCC	17	6
NC_008596.1	6396705	-	TACGGT	TCGGCT	22	6
NC_008596.1	6400335	+	AAAGAT	TTTGCT	17	6
NC_008596.1	6401736	-	AACAGT	GCCGCG	15	8
NC_008596.1	6407746	-	TACTGT	CGGGCG	17	7
NC_008596.1	6407838	+	TACTCT	TGGATA	17	6
NC_008596.1	6410654	+	TATCCT	GGGAGA	18	6
NC_008596.1	6413184	+	AATTCC	TTGGTT	15	7
NC_008596.1	6415458	-	TAGTGT	TTCGCT	14	8
NC_008596.1	6418307	-	TACGAT	ATCGCG	21	7
NC_008596.1	6421077	+	TAGTGT	CCGGGA	21	6
NC_008596.1	6424665	-	TAGATT	CTCGCG	22	6
NC_008596.1	6426713	+	TAAGCT	ACGTCC	17	6
NC_008596.1	6441233	+	TACCCT	AGGACC	18	6
NC_008596.1	6468212	-	CAGTCA	TTCGCT	18	8
NC_008596.1	6472963	-	CCTGCT	AGCACG	17	8
NC_008596.1	6476117	-	TACCCT	TCGAGG	18	7
NC_008596.1	6476241	+	TACCAT	TAGACA	15	7
NC_008596.1	6477408	+	TAACAT	TTAGTA	16	6
NC_008596.1	6481456	-	TACGCT	TCTACG	19	7
NC_008596.1	6481567	+	TAGGCT	TCGGTC	17	6
NC_008596.1	6484334	-	CCCGCT	CCGACG	14	9
NC_008596.1	6485721	+	CACAAT	TTGTCA	19	7
NC_008596.1	6487586	+	TATGAA	ACCACG	19	6
NC_008596.1	6489386	-	TAGGGT	CCGCCA	21	7
NC_008596.1	6492624	+	TATCAT	CTGACA	18	7
NC_008596.1	6495190	-	TAGGCT	GCGCCA	21	6
NC_008596.1	6495560	-	GAGCAT	TGCACC	16	7
NC_008596.1	6496219	+	TATACG	CTGGTT	20	6
NC_008596.1	6497114	+	CATCCT	TGCACG	16	6
NC_008596.1	6498376	+	TACGAT	TTGGTT	17	7
NC_008596.1	6501723	-	GACAAT	CTAGCA	22	6
NC_008596.1	6501835	+	TACTGT	TCGGCA	19	6
NC_008596.1	6504646	+	CATGAT	GGGGTG	17	6
NC_008596.1	6505226	+	AATAAT	CTGACG	15	6
NC_008596.1	6507325	+	TAAGCT	TTGATA	15	7
NC_008596.1	6510913	-	CACACT	TTTGTG	21	6
NC_008596.1	6514632	+	TACCAT	ATTACG	19	7
NC_008596.1	6519960	-	TCTAAT	CGCACT	19	8
NC_008596.1	6520125	+	TAGAGT	ACCGCG	19	7
NC_008596.1	6529689	+	CACTGT	GGTATA	19	7
NC_008596.1	6530521	+	TAGCAT	CTGAAG	17	6
NC_008596.1	6533431	-	TACACG	GTGATT	19	7
NC_008596.1	6534365	-	TAGCCT	GTGTCG	22	6
NC_008596.1	6536660	-	CAGAAT	CGGGCA	22	6
NC_008596.1	6537961	-	TAGCCT	GTGCCG	16	6
NC_008596.1	6539978	-	TACCGT	CTGCCA	21	7
NC_008596.1	6541957	-	TACCGT	CTTGCG	18	8
NC_008596.1	6541977	+	TACGGT	GCGTCG	18	6
NC_008596.1	6543238	+	TATGTT	CTGGCC	14	7
NC_008596.1	6547516	-	TACTGT	TCCGCT	18	6
NC_008596.1	6560975	+	GATAAT	CCCACG	18	6
NC_008596.1	6561852	+	CAACAT	TTCGAT	14	7
NC_008596.1	6567028	+	TACCGT	ACCACC	20	6
NC_008596.1	6567749	+	TAAGGT	CCGACG	18	6
NC_008596.1	6579794	-	TACGTT	GTGTCT	17	7
NC_008596.1	6579935	+	TAGGTT	TTGAAT	17	6
NC_008596.1	6581422	+	TACGAT	GCGATA	17	7
NC_008596.1	6586023	-	TAGTGT	CCGGCA	21	7
NC_008596.1	6586134	+	TAACAT	TCGAGC	20	7
NC_008596.1	6590305	+	TATGGT	GTGATC	20	7
NC_008596.1	6591846	-	CAGGCT	TTGTCA	17	6
NC_008596.1	6591988	+	AATGGT	TTGTGC	17	6
NC_008596.1	6595471	+	CCGCGT	GCCGCG	17	7
NC_008596.1	6602007	-	TAATGT	TTGTGC	16	7
NC_008596.1	6603696	+	ACTACT	CGGTCA	14	7
NC_008596.1	6612275	+	TACGGT	GTTACA	15	6
NC_008596.1	6614756	-	GAGTAT	TTGGCA	17	6
NC_008596.1	6621079	-	TACGCT	ATGTCC	19	7
NC_008596.1	6621319	-	TTCTCT	ATGATC	17	7
NC_008596.1	6626244	-	TAAAGT	GCAACG	21	7
NC_008596.1	6628925	+	TACCCT	GTGGGG	19	6
NC_008596.1	6631018	+	TTTGAT	GCGACA	19	6
NC_008596.1	6633187	+	TACTTT	TTTGCT	15	6
NC_008596.1	6633752	+	TATCCT	TTTGCA	20	6
NC_008596.1	6637418	+	TATGGT	GTGGTG	19	6
NC_008596.1	6646799	+	AAGAGT	GCGACA	18	7
NC_008596.1	6652402	-	TAGCGT	TGTAGA	21	7
NC_008596.1	6653451	-	TAGTGT	CCGAGC	20	6
NC_008596.1	6653552	+	TAAACC	CGCACG	17	6
NC_008596.1	6654335	+	AATAGT	TGGGCG	16	7
NC_008596.1	6657655	-	TTGAGT	ACGACA	21	7
NC_008596.1	6665364	-	TACATA	AGGGCA	20	6
NC_008596.1	6669448	-	TAGCCC	GCCAAG	22	6
NC_008596.1	6674500	-	TAGCCT	GCGGAG	18	7
NC_008596.1	6679388	+	TACACC	TCGACA	39	6
NC_008596.1	6686022	-	TAGTGT	CTCTCG	16	7
NC_008596.1	6690205	-	TACGCT	GTCGCT	19	6
NC_008596.1	6690898	-	TAGGAT	TTCAAA	19	6
NC_008596.1	6695859	-	TAGGCT	TTTGCA	22	6
NC_008596.1	6712247	-	AATGAT	TCGAGG	22	6
NC_008596.1	6716067	+	TAGGTT	CGGGCA	16	6
NC_008596.1	6719912	-	AACACA	CTCAGG	22	6
NC_008596.1	6720956	-	TATGCC	GTTTCG	16	6
NC_008596.1	6728779	+	TACTCC	TTCCCA	16	6
NC_008596.1	6729640	+	CAAGCT	GTGACC	15	6
NC_008596.1	6735247	+	TAGGCT	TGCGCG	18	7
NC_008596.1	6750871	-	TAGATT	ACGGCA	19	6
NC_008596.1	6769478	+	CACGAT	TGTGCA	18	6
NC_008596.1	6773994	-	TACGTT	CGCACA	15	7
NC_008596.1	6777760	-	TAGCGT	TTGGAA	22	6
NC_008596.1	6784137	+	GACAAT	GTGGCC	19	6
NC_008596.1	6785728	-	TACGAT	GCGGCG	17	7
NC_008596.1	6785834	+	TAACTT	TTGTCC	15	7
NC_008596.1	6788229	-	CAGAAT	GCGACC	20	6
NC_008596.1	6792122	-	TACGAT	TCGACC	20	6
NC_008596.1	6796078	+	TACACG	GTTTCG	15	7
NC_008596.1	6797286	-	TAGGTT	TTGGCA	18	7
NC_008596.1	6798390	+	TAGGGT	TCGGCG	17	6
NC_008596.1	6802741	-	GATCCT	TCGACA	17	7
NC_008596.1	6802870	+	TAGGTT	GTGATG	20	6
NC_008596.1	6808728	+	TAGGAT	TCGTTC	14	7
NC_008596.1	6818328	-	TATCCG	TTAGCC	15	7
NC_008596.1	6819732	-	TACAGG	TTGAAC	15	7
NC_008596.1	6820879	+	TACGAT	GCAACA	18	7
NC_008596.1	6828323	-	TAGTCT	ATGAAA	21	6
NC_008596.1	6828361	+	CACTGA	TCCGCA	18	6
NC_008596.1	6832182	-	TACCCA	GTGAAC	21	7
NC_008596.1	6835335	-	TACTCG	ATCACG	22	6
NC_008596.1	6837928	-	TAAACT	ACGACC	19	7
NC_008596.1	6843782	-	GACCCT	CGGGCA	22	6
NC_008596.1	6851955	-	TAGTGT	CTTACG	19	7
NC_008596.1	6856793	-	CAGACT	TCAATG	19	6
NC_008596.1	6864557	+	TAACAT	GTTAAC	14	7
NC_008596.1	6869674	-	CGGGCT	GTCACA	13	9
NC_008596.1	6872682	-	TAGCCT	TGGACA	17	8
NC_008596.1	6872868	+	TAGGCT	TCCGCG	15	6
NC_008596.1	6889400	+	TAGGCT	AGGACG	17	6
NC_008596.1	6891408	+	TAGCGT	TGGACG	17	7
NC_008596.1	6909737	-	CAAACT	ATGGCC	19	6
NC_008596.1	6910524	+	TAGCGT	GGGTCC	20	6
NC_008596.1	6918790	-	CAGGAT	CGGTCA	21	6
NC_008596.1	6930769	-	TATCGT	CCCACA	16	8
NC_008596.1	6932188	-	TAGATT	TGCATG	19	6
NC_008596.1	6934254	-	TATCAT	ACCAGA	20	7
NC_008596.1	6936968	-	AAGGAT	TTGGCT	21	6
NC_008596.1	6941177	-	TAGCGT	TTCCCG	15	7
NC_008596.1	6943289	-	TAGCCT	TTCGCA	18	6
NC_008596.1	6948522	-	TACTCT	TCGGTG	15	7
NC_008596.1	6948592	+	TACGAT	CCGAGG	20	7
NC_008596.1	6949508	+	TACTTT	CTGTCC	18	6
NC_008596.1	6952325	+	TACGCT	TGGGCC	17	7
NC_008596.1	6953922	+	TAGGTT	CCCGCA	19	7
NC_008596.1	6958346	-	CATGAT	CCGACC	22	6
NC_008596.1	6958400	+	TAGGCT	GGGGCC	15	7
NC_008596.1	6961933	-	TACCCT	TTCGAG	18	7
NC_008596.1	6962097	+	TACAGT	CTGGTT	19	6
NC_008596.1	6963161	+	TATTGT	ACCGCA	18	6
NC_008596.1	6964135	-	CATGAT	TTCGCC	21	6
NC_008596.1	6964224	+	TACTGT	GTGGCC	19	7
NC_008596.1	6965572	+	TACGCT	GTCGCC	19	7
NC_008596.1	6968482	+	TACTAT	AGGAGC	16	7
NC_008596.1	6976862	+	CACGCC	CCCGCA	21	6
NC_008596.1	6978348	+	TATGAG	TTGGCG	15	6
NC_008596.1	6986254	-	TACCCT	TTGACC	17	6
NC_008596.1	6986374	+	TAGCTT	TTGGCA	17	6

## Sheet: S. coelicolor
Chromosome	TSS_Position	Strand	Predicted_-10	Predicted_-35	Distance_-35_to_-10	Distance_-10_to_+1
NC_003888.3	23276	+	CACACT	ATGTAC	19	6
NC_003888.3	30401	-	CAAGCT	CTGATG	17	8
NC_003888.3	31295	-	TAGCAT	GCGGCG	18	7
NC_003888.3	41082	-	TGGGGT	CTGTCA	20	7
NC_003888.3	43682	-	TACTCT	TTGGCG	20	6
NC_003888.3	44252	+	TAGGGT	TTGCGC	19	7
NC_003888.3	45217	-	TATGCT	TTCGCT	17	7
NC_003888.3	46684	+	TATGCT	TGTACG	19	6
NC_003888.3	49113	-	TACGCT	ACGCCG	20	6
NC_003888.3	61600	-	TACAAT	CTGCCC	19	6
NC_003888.3	64143	-	CAGTTT	GCGCCA	19	7
NC_003888.3	64442	+	TACGTT	ATGGCC	19	6
NC_003888.3	66543	+	TACACA	TTGAAG	18	6
NC_003888.3	68422	+	TAAGCT	AGTACG	16	6
NC_003888.3	76246	-	GATAGT	TGGAGA	16	9
NC_003888.3	81225	-	TACGAT	GCGACC	19	6
NC_003888.3	81310	-	CATGAT	GGGACG	16	7
NC_003888.3	81494	-	GAGGAT	TTGGGT	18	6
NC_003888.3	84235	-	GACGAT	CGGTTG	19	6
NC_003888.3	85545	-	CAGGAT	CTGACC	17	9
NC_003888.3	85637	-	CACAAT	TTGTCG	17	7
NC_003888.3	89092	+	TTGACT	CTGATC	18	7
NC_003888.3	94899	-	TACGAT	ATGACC	18	6
NC_003888.3	99996	-	CTCGTT	CTGCCG	18	8
NC_003888.3	100401	-	TAGGAA	TGGGTG	18	6
NC_003888.3	100707	-	TACGGT	ACGACG	18	6
NC_003888.3	122730	+	TAAAAT	TTGTCC	18	6
NC_003888.3	130871	+	TATCAT	GGGCCG	17	7
NC_003888.3	136100	-	TTGGCT	CTCCCG	20	6
NC_003888.3	137842	+	TACGCT	CCGACA	19	6
NC_003888.3	158768	+	CAGGCT	ATGGTG	18	6
NC_003888.3	161094	-	GATACT	GTGTTC	17	6
NC_003888.3	164961	-	GAGGCT	CTGGTG	18	6
NC_003888.3	166860	+	TACCGT	GCGCCC	16	6
NC_003888.3	168615	-	GACAGT	CCCAAG	18	8
NC_003888.3	184865	+	AACACT	ATGTTG	20	6
NC_003888.3	191652	-	GAGAGT	GTCGGG	20	7
NC_003888.3	195490	-	AAGGAT	TGGACC	18	6
NC_003888.3	197191	+	GACGCT	CTCGCG	18	6
NC_003888.3	202979	-	TACGGT	CTCCCG	21	6
NC_003888.3	204182	-	AATAGT	CTCTGA	15	8
NC_003888.3	213498	+	AATACT	GGCATG	16	7
NC_003888.3	214913	+	CAGGAT	ATTACC	20	6
NC_003888.3	216844	-	TAGTGT	ATGGTG	17	8
NC_003888.3	228186	-	CATGAT	TTCGGG	20	6
NC_003888.3	229931	-	TACGTT	TTGACA	17	7
NC_003888.3	229995	+	TAACCT	ATGTCA	16	6
NC_003888.3	236515	-	TAGAGT	TGTTTC	18	6
NC_003888.3	236539	+	TATGCT	GCTCCC	18	7
NC_003888.3	242194	+	TAGGTT	TTTCCA	17	6
NC_003888.3	249635	+	TACTCT	GTGCGC	15	7
NC_003888.3	250805	+	TAGGCT	TCGGAC	20	6
NC_003888.3	252917	-	TAGTGT	TTGACA	17	6
NC_003888.3	252920	+	TAGCGT	GTCACC	17	6
NC_003888.3	253474	+	CACGCT	CGGGCG	18	7
NC_003888.3	262320	-	CATGGT	GGGAGA	19	6
NC_003888.3	269688	-	TTGGCT	TTTGCG	19	6
NC_003888.3	269783	+	CAGGAT	GCGCGG	17	6
NC_003888.3	272835	+	GAGTAT	GTGCCG	20	6
NC_003888.3	279597	+	CAAGCT	TTGCGC	18	6
NC_003888.3	284098	-	TAGCGT	TACACC	18	7
NC_003888.3	285376	-	TATGGT	ACCAAC	20	6
NC_003888.3	291743	-	TAAGGT	TAGAAG	19	7
NC_003888.3	293519	-	TACGCT	ATACCC	17	6
NC_003888.3	307492	-	TAGGGT	TTGTCG	19	6
NC_003888.3	328297	+	CAGAAT	CTGACG	17	7
NC_003888.3	330179	+	TACCCT	CTGGCC	16	6
NC_003888.3	340697	-	TAGCCT	GTGATG	20	6
NC_003888.3	340752	+	TAGAGT	ACGACA	18	6
NC_003888.3	391241	+	TACAAT	AGCCCG	16	7
NC_003888.3	393471	+	TAGGGT	TTGCCT	16	7
NC_003888.3	395702	+	TAGATT	TCTACA	17	6
NC_003888.3	426833	-	GAGGAT	TGGTCG	18	7
NC_003888.3	431312	+	TACCAT	GTCGCG	18	6
NC_003888.3	432612	-	TAGGCT	ACCCCG	18	6
NC_003888.3	433679	-	GAAGAT	AGTCCG	17	7
NC_003888.3	438289	-	GAGGAT	CTGCTC	16	7
NC_003888.3	440805	+	GAAGAT	AGCCCG	17	7
NC_003888.3	447193	+	GATGAT	GTCATG	18	6
NC_003888.3	461153	-	TATGGT	TGCATC	17	6
NC_003888.3	461350	+	TACTTT	TTGTCG	18	6
NC_003888.3	465990	+	TAGCCT	TGTACA	17	6
NC_003888.3	471264	-	CAGACT	ATGACC	17	6
NC_003888.3	474868	-	TACAGC	TTGAAC	18	6
NC_003888.3	480973	+	TAGCCT	TCGGAA	17	7
NC_003888.3	482348	-	TAACCT	CTTAAG	19	6
NC_003888.3	487546	-	TAAGGT	ATGAGG	17	7
NC_003888.3	490414	-	TACCGT	ATGTGG	19	7
NC_003888.3	492858	+	AATCGT	ATGGCA	18	6
NC_003888.3	497359	-	TAGTGT	TTGTTG	16	7
NC_003888.3	497384	+	TACAAT	GTCAAC	19	7
NC_003888.3	501511	+	TATGGT	TTGACA	30	7
NC_003888.3	511074	+	TAGGCT	GGTACC	16	6
NC_003888.3	511075	-	TAAGCT	TTGTGG	18	8
NC_003888.3	527873	-	TAGGCT	GCGCCC	18	6
NC_003888.3	532356	-	TAGCTT	TGCGCC	21	6
NC_003888.3	532374	+	TAAGCT	GTGCGC	18	6
NC_003888.3	532473	+	TTAACT	TTGCGC	17	6
NC_003888.3	533799	-	CAAGCT	TCGGTG	21	6
NC_003888.3	537545	+	TAAAAT	GTGAGG	18	6
NC_003888.3	539051	+	TACCTT	TGGACA	18	6
NC_003888.3	544141	+	TAATCT	TGTGCG	18	6
NC_003888.3	547809	+	TAGGGT	GGGTCC	18	6
NC_003888.3	553892	+	TAGACT	ATGACA	15	7
NC_003888.3	555961	+	TACGTT	CATATC	20	6
NC_003888.3	556992	+	TAGGTT	TGTACA	19	6
NC_003888.3	559144	-	TAGCGT	CTGGTG	18	7
NC_003888.3	565833	-	GAAGAT	GTCACG	17	7
NC_003888.3	569516	+	TTTACT	TTGACA	18	7
NC_003888.3	578063	+	TAGCGT	GTGACG	18	6
NC_003888.3	586925	-	CACCAT	ATGGCG	18	6
NC_003888.3	592995	-	TAACGT	ACGACA	18	8
NC_003888.3	594466	+	CATCAT	GAGGCG	18	6
NC_003888.3	598727	+	TACGGT	ATCACC	16	6
NC_003888.3	599978	-	GAGGCT	GTGCCG	17	7
NC_003888.3	603840	-	TAGGTT	TTGAGC	18	7
NC_003888.3	606604	-	TACGGT	CCGTCG	18	6
NC_003888.3	614175	+	GACGAT	AGCAGG	17	7
NC_003888.3	624279	+	TTGACT	GCGGGG	16	7
NC_003888.3	625099	+	TAGCCT	CTGTCG	18	6
NC_003888.3	631018	-	TAGCAT	GGCATG	18	7
NC_003888.3	632103	-	TACCCT	GTGATC	20	6
NC_003888.3	634777	-	GACAAT	TGTACG	18	6
NC_003888.3	636541	+	TAGCGT	TCGTCA	16	7
NC_003888.3	638374	-	CAGCCT	CTGCCC	20	6
NC_003888.3	646242	-	TAGGGT	GCGACC	19	8
NC_003888.3	647816	+	TATACC	CATACC	20	6
NC_003888.3	662382	+	TACCAT	TTTTGC	18	7
NC_003888.3	669652	+	TAGCCT	TCGCCC	16	7
NC_003888.3	673580	-	TATAGT	CGCACA	21	6
NC_003888.3	677033	+	TAGGCT	GGGCCG	18	6
NC_003888.3	681854	-	TACGAT	AACACT	18	7
NC_003888.3	681905	+	TAGATT	TAGAAA	19	6
NC_003888.3	681910	-	TTCCGT	TTCGTC	21	6
NC_003888.3	687488	-	TTCCGT	GTGTGA	16	8
NC_003888.3	711660	-	TACGGT	CGCGCG	16	7
NC_003888.3	712688	-	TATCGT	CGGAGC	20	6
NC_003888.3	720095	+	TACCGT	GCGCCC	18	7
NC_003888.3	723121	-	TAAGCT	GTGACA	20	7
NC_003888.3	726846	-	TAGTGT	CTCACC	18	7
NC_003888.3	726936	+	CATACT	AGGAAC	15	7
NC_003888.3	737782	-	TAGACT	CGCACC	18	7
NC_003888.3	743453	-	AAGCGT	GTGCAA	17	7
NC_003888.3	743902	+	TAGTCT	CGGCGG	17	7
NC_003888.3	745801	-	TACTGT	CTGACC	17	7
NC_003888.3	756443	+	GATGCT	TCGATG	17	6
NC_003888.3	767331	-	AACTGT	CTGATC	18	6
NC_003888.3	768417	+	TATGTT	TCGCCG	16	7
NC_003888.3	770623	-	TAGCAT	CGCCCC	20	7
NC_003888.3	771521	-	TACGAT	CTGCCG	19	7
NC_003888.3	773381	-	TAGACT	GGGGAC	15	8
NC_003888.3	776376	-	TATGCT	ATCGTC	16	7
NC_003888.3	780863	+	TAGCGT	AGTACC	20	6
NC_003888.3	789837	-	TAAGCT	CTGCAC	16	7
NC_003888.3	789915	+	TACGGT	TGGACA	17	6
NC_003888.3	804722	-	CATCAT	GCGACC	19	7
NC_003888.3	806670	-	CAGACT	ATGAGT	17	7
NC_003888.3	806741	+	AACCTT	ATCTCG	17	7
NC_003888.3	806933	+	TATGGT	GCCACC	17	7
NC_003888.3	810312	+	TACTCT	CTGACC	17	6
NC_003888.3	815887	+	TAGGCT	GGGTCC	19	6
NC_003888.3	816294	-	GAGACT	TCGTCG	19	6
NC_003888.3	820151	-	TACGCT	GGGGCC	17	6
NC_003888.3	823562	+	TAAGGA	ACGGGG	18	7
NC_003888.3	829802	+	CATGAT	TTGCGC	19	6
NC_003888.3	829924	-	CAGAAT	CTGGTC	20	6
NC_003888.3	841835	+	TACGCT	CTGGCG	19	6
NC_003888.3	843749	+	GTTCCT	CGGAAC	19	6
NC_003888.3	846842	-	TAGGTT	TTGGCG	17	6
NC_003888.3	850042	-	TATCCT	ACCACC	18	7
NC_003888.3	854804	+	TACGTT	CTGCAT	15	7
NC_003888.3	870363	-	GACGAT	ATGGCG	18	6
NC_003888.3	883005	-	TGAAAT	TTTGGC	16	7
NC_003888.3	884961	-	TAGGCG	GTCATG	17	8
NC_003888.3	892441	-	GATACT	CTGGCG	17	7
NC_003888.3	892997	-	GACCAT	CCGTCC	20	7
NC_003888.3	893357	+	TATCCT	GGGGCG	17	6
NC_003888.3	895819	-	TAGCAT	CTGCGC	17	6
NC_003888.3	899035	+	TACGCT	GGGAGC	17	6
NC_003888.3	899420	+	TGGGAT	TTGGCG	17	7
NC_003888.3	919722	-	TAAACT	GGGAAA	20	6
NC_003888.3	929049	+	CATCCT	CTGAGC	17	6
NC_003888.3	931212	-	CAGACT	TGGCCA	17	6
NC_003888.3	931266	+	GTACGT	GTGGTG	18	7
NC_003888.3	933635	+	TAGAAA	TGGACC	18	6
NC_003888.3	950366	-	TATGAT	TGGACG	19	6
NC_003888.3	954502	+	TTGGGT	TTGTGC	17	7
NC_003888.3	971296	-	TAACGT	TTGGAC	19	8
NC_003888.3	976796	+	CAGTAT	TCGTCC	17	7
NC_003888.3	977298	-	TAGCCT	TCGCCC	17	6
NC_003888.3	978713	+	CATGAT	GTGGGA	15	7
NC_003888.3	983389	+	TAGCCT	CTCAAG	17	6
NC_003888.3	986189	-	CACCTT	TTGCCA	17	7
NC_003888.3	991112	-	CACCCT	CTGGCG	17	6
NC_003888.3	993243	-	CAAGGT	TCGAAG	17	7
NC_003888.3	1004478	-	CAGACT	AGGCCG	18	7
NC_003888.3	1004911	-	TAACCT	TAGAGC	19	6
NC_003888.3	1008696	-	TTGACT	TTGACC	18	6
NC_003888.3	1008746	+	TACGAT	CTCTCC	16	6
NC_003888.3	1016490	-	GACCAT	TTCCCC	17	6
NC_003888.3	1022961	-	CATCGT	TTGGAC	18	7
NC_003888.3	1023032	+	TACCTT	AAGACC	17	6
NC_003888.3	1024446	+	CATCGT	ACGACG	20	7
NC_003888.3	1030856	-	TACAGT	TTCGAG	17	7
NC_003888.3	1037861	+	TAGGCT	CGCGCC	18	7
NC_003888.3	1043333	-	TAGTGT	CTGCAG	18	6
NC_003888.3	1043351	+	CACACT	TTGCGG	19	6
NC_003888.3	1044600	-	GATGAT	CCGGGG	17	7
NC_003888.3	1044619	+	CATCAT	CGGACC	20	6
NC_003888.3	1045891	+	TACGCT	CTGCCG	33	7
NC_003888.3	1051419	+	TAGTAT	TTGGCC	16	6
NC_003888.3	1055437	-	TAGCGT	CTGATC	21	6
NC_003888.3	1056841	+	TATCTT	CTCGGC	15	7
NC_003888.3	1057183	-	TACCAT	TTTTGG	18	6
NC_003888.3	1057350	-	TAGGCT	CGGACG	19	6
NC_003888.3	1061553	-	CAGGAT	CCGAAC	20	6
NC_003888.3	1062550	+	TACGGT	GGGGCC	15	7
NC_003888.3	1063165	+	TATGAT	CTCAGG	17	7
NC_003888.3	1069912	+	CATGAT	TTCTGG	17	6
NC_003888.3	1073219	-	TAACCT	GGTACC	18	7
NC_003888.3	1074084	-	TATGGT	GGCACG	21	6
NC_003888.3	1074142	+	CAGACT	GCCACC	36	6
NC_003888.3	1076997	-	TAAGTT	TGGAGC	18	6
NC_003888.3	1077501	+	CACGAT	TCCTCC	20	6
NC_003888.3	1084179	-	GATCCT	TGTACG	16	7
NC_003888.3	1087230	+	CAGACT	TGGTGC	17	6
NC_003888.3	1087637	+	CACGCT	TTGCGG	17	6
NC_003888.3	1087841	-	TACGAT	ATGCCA	18	6
NC_003888.3	1087921	-	GACATT	TTGTCG	17	7
NC_003888.3	1092334	+	TACAGT	TCGACT	18	6
NC_003888.3	1094860	+	TAGGGT	TGGGCA	18	7
NC_003888.3	1100826	-	TATGGT	TTGACT	16	7
NC_003888.3	1105000	-	CATCAT	GTGTGA	18	6
NC_003888.3	1115434	-	CAGGGT	TGGACG	17	7
NC_003888.3	1119114	-	TACGCT	GGGCCC	18	7
NC_003888.3	1127668	+	TAGCCT	TTGCCG	18	6
NC_003888.3	1130108	-	TACGGT	GTGTCC	17	6
NC_003888.3	1134106	+	GAGGAT	CGGGCA	19	6
NC_003888.3	1134121	-	GACGTT	ATGGGC	17	8
NC_003888.3	1138198	-	GACACT	TGGACA	18	6
NC_003888.3	1141642	-	TAACTT	TTGACC	17	6
NC_003888.3	1143606	-	TATGCT	CCGGGA	18	6
NC_003888.3	1143673	-	TGTACT	TTGCTT	17	7
NC_003888.3	1145009	+	CACGAT	TGGTAC	17	7
NC_003888.3	1146399	-	TATGCT	TTGACT	18	8
NC_003888.3	1147712	-	GATCCT	AGCAGG	19	6
NC_003888.3	1152798	+	TACGGT	TTGAGC	17	6
NC_003888.3	1154858	-	CAGACT	GGGGCC	21	6
NC_003888.3	1160123	+	GAGGAT	TTGGCC	19	6
NC_003888.3	1163965	+	TATCGT	TCGGAA	19	7
NC_003888.3	1168779	-	TACAGT	GTGCAA	15	8
NC_003888.3	1170662	+	CAGACT	GTGACT	15	7
NC_003888.3	1171863	+	TAGGGT	TTGATC	19	7
NC_003888.3	1177673	-	CGGGAT	CTGCCT	17	6
NC_003888.3	1177741	+	TACTGT	AGGCAG	20	6
NC_003888.3	1180792	-	TAACCT	GTGTGA	21	6
NC_003888.3	1180851	+	TACCCT	GGGAGC	15	7
NC_003888.3	1193304	+	TAGAGT	GTGGGG	16	6
NC_003888.3	1193325	-	TACGTT	TTGCTA	17	7
NC_003888.3	1204390	-	CATTGT	GGGAAC	17	6
NC_003888.3	1204428	+	TATTGT	CTCACA	16	6
NC_003888.3	1205837	+	GAACCT	TTGATT	18	6
NC_003888.3	1208713	-	CAGGAT	GCCACC	20	6
NC_003888.3	1209660	+	AAGGCT	TTGCGC	18	6
NC_003888.3	1211555	+	CAAGAT	TTCCCC	19	6
NC_003888.3	1216584	+	GAGGAT	TTCACC	20	6
NC_003888.3	1224157	-	TAGAGT	CGTACA	17	6
NC_003888.3	1225870	-	GTCCGT	GCGCCG	20	6
NC_003888.3	1231546	-	TAATTT	TTCCCA	17	7
NC_003888.3	1234674	+	TACGGT	CTGCGC	15	7
NC_003888.3	1235112	-	TAGTGT	GTGCCC	19	6
NC_003888.3	1235338	-	GATGAT	CTGCCC	17	6
NC_003888.3	1238060	-	GAGGAT	CTGGCG	18	7
NC_003888.3	1242783	-	CACGGT	TTGACC	19	6
NC_003888.3	1244890	+	TACAGT	ACGGCG	17	7
NC_003888.3	1262121	+	GACGAT	TGGTTG	17	6
NC_003888.3	1264654	-	TATTGT	TTGACA	18	8
NC_003888.3	1277241	+	TACGAT	CGGAGC	16	7
NC_003888.3	1281832	-	CAAACT	GTGCTG	17	7
NC_003888.3	1281851	+	TAGTTT	ATGGCC	16	6
NC_003888.3	1283145	+	TAAGGT	GAGCCT	19	6
NC_003888.3	1283231	+	TAGGCT	TTCGGG	18	6
NC_003888.3	1285400	+	TAGGGT	GGTTCG	20	6
NC_003888.3	1286625	+	TACGCT	TCGCAG	19	6
NC_003888.3	1287646	+	CACCAT	AACACA	18	7
NC_003888.3	1292117	-	TACACT	GTGTGC	18	8
NC_003888.3	1292195	+	TACAGT	CTGCGA	19	6
NC_003888.3	1295438	-	TATGGT	TACCCG	19	6
NC_003888.3	1305844	-	GAGGAT	CTGTTC	19	6
NC_003888.3	1313719	-	CAGTCT	CCGCCC	19	6
NC_003888.3	1313737	+	CAGACT	GTCCCG	17	6
NC_003888.3	1316114	-	CTGGAT	AGGACC	16	7
NC_003888.3	1319859	+	GAGAAT	TGGGTG	18	6
NC_003888.3	1321207	-	TAGCTT	TTGCCG	18	6
NC_003888.3	1321315	+	TGGGAT	GGCACG	18	6
NC_003888.3	1324333	+	TACCAT	CCGACC	19	7
NC_003888.3	1328895	+	TACCCT	ACGCGC	18	7
NC_003888.3	1331650	+	TACCAT	TCGCCG	17	7
NC_003888.3	1333703	-	TATGGT	TTGACC	17	6
NC_003888.3	1339372	-	GATCGT	TCCAGC	19	6
NC_003888.3	1359669	+	TACGGT	CTGGAA	15	7
NC_003888.3	1363305	-	AAAGAT	GGGTCG	19	6
NC_003888.3	1367543	+	CACAGT	GTGATC	17	6
NC_003888.3	1370221	+	TACGTT	GGGACG	19	6
NC_003888.3	1370791	+	GAGGAT	CTGACG	18	6
NC_003888.3	1373469	-	TAGGTT	CCGACT	19	7
NC_003888.3	1378820	-	TAGCGT	GTGAAG	17	6
NC_003888.3	1379752	-	TAGGCT	GGGAGC	17	6
NC_003888.3	1385216	+	GATCAT	ACGGCG	18	7
NC_003888.3	1385349	-	TATGCT	CTGGCG	18	6
NC_003888.3	1385454	+	CATAAT	GTTCCG	19	6
NC_003888.3	1387084	+	CATAAT	TGCATG	16	6
NC_003888.3	1391345	+	TACGGT	GTGATC	19	7
NC_003888.3	1392662	-	TACGCT	CGGCTG	16	7
NC_003888.3	1393143	-	TAACCT	TGGCCC	17	6
NC_003888.3	1396164	-	CACAAT	TGGAGC	21	6
NC_003888.3	1398366	+	TACCGT	TATTCG	17	6
NC_003888.3	1401111	+	TACGCT	TCGTCC	19	7
NC_003888.3	1402531	+	CATCAT	CCGTCC	18	7
NC_003888.3	1411345	-	GAGAAT	TGGAAC	17	7
NC_003888.3	1411647	+	TAGGCT	TAGCGC	18	7
NC_003888.3	1415222	-	TATGCT	CTGGCG	16	7
NC_003888.3	1417147	+	GAGGAT	CTGGTG	18	6
NC_003888.3	1419712	-	TAGGTT	CTCCCG	17	7
NC_003888.3	1425431	-	TATGCT	TCGCCG	18	6
NC_003888.3	1436223	-	TAGTAT	TCGAGA	19	7
NC_003888.3	1439097	-	CATAAT	ATGGCG	18	7
NC_003888.3	1442748	-	TGAGCT	ATGACC	17	6
NC_003888.3	1443944	-	TATCGT	TTGCAC	17	6
NC_003888.3	1447950	+	TAGCGT	TTGGCC	25	6
NC_003888.3	1451347	+	TACGCT	GTCCCC	19	6
NC_003888.3	1451440	-	AATGTT	CGGGTG	19	6
NC_003888.3	1451590	+	TAAACT	AACACA	18	6
NC_003888.3	1457945	-	TACGCT	AAGTCC	18	7
NC_003888.3	1460694	-	TAGCCT	GGGCCC	17	7
NC_003888.3	1461209	-	TAGGGT	ACTACC	20	6
NC_003888.3	1463144	-	TACTGT	CTCTGG	19	6
NC_003888.3	1463239	-	TATCGT	GGGAAC	15	9
NC_003888.3	1463578	-	CAGCGT	ATGAAC	14	9
NC_003888.3	1464482	-	GATACT	TCGGCG	20	7
NC_003888.3	1465157	-	GACGAT	TTCGGA	19	7
NC_003888.3	1467807	-	GACCCT	ATGGCC	18	6
NC_003888.3	1467941	-	TACAAC	ATGGGC	15	8
NC_003888.3	1473969	-	TAGTGT	TGGTCA	20	7
NC_003888.3	1474229	+	TACCCT	CGGAAC	30	7
NC_003888.3	1474731	+	GAGTCT	AGGACG	19	6
NC_003888.3	1477502	-	TACTGT	CCGACG	20	6
NC_003888.3	1486366	-	GAACAT	CCGGCC	14	9
NC_003888.3	1490061	-	TAGGCT	TTCGAG	18	6
NC_003888.3	1490155	-	CAATCT	CCGTCC	15	8
NC_003888.3	1496982	-	TATGCT	TGGAGG	19	6
NC_003888.3	1505123	-	TTGAAT	CTGTTG	20	7
NC_003888.3	1505204	+	TACGGT	TTGAGG	18	6
NC_003888.3	1509476	-	CATCAT	GTCGCG	19	6
NC_003888.3	1510109	-	TACCCT	CGCTCG	17	6
NC_003888.3	1514210	+	CAGGGT	TTGACT	15	7
NC_003888.3	1515650	+	CATCAT	TTCTGG	16	7
NC_003888.3	1517140	+	TAGTGT	TTTAGC	19	7
NC_003888.3	1518445	-	CACACT	TTATGC	20	6
NC_003888.3	1519424	-	TATGGT	GCGTCG	17	8
NC_003888.3	1519787	-	TAGGTT	TTGACA	19	7
NC_003888.3	1522060	-	TAGGTT	GTGTCC	19	8
NC_003888.3	1527053	-	CAAGGT	TCGGCC	20	7
NC_003888.3	1529624	+	TACGAT	TTCGGA	17	6
NC_003888.3	1534313	-	TAATCT	CTGCCG	19	6
NC_003888.3	1536057	-	TAAAGT	GCTAGG	17	7
NC_003888.3	1539414	-	CACACT	TTCGCA	20	6
NC_003888.3	1542095	+	CAGAAT	TGCACG	16	7
NC_003888.3	1544653	-	AAGGAT	GTGCGG	20	6
NC_003888.3	1549709	+	TACGCT	TGGCCG	16	7
NC_003888.3	1553698	+	TACGGT	GTTCAG	16	6
NC_003888.3	1556091	+	CACGAT	CGGGCG	17	6
NC_003888.3	1556255	-	GATGAT	CTGGGC	17	7
NC_003888.3	1561404	-	AAGGAT	CTGATC	17	7
NC_003888.3	1562157	-	CAGGCT	CGGCCC	17	7
NC_003888.3	1570513	-	TATAGT	TATGCG	17	6
NC_003888.3	1573430	-	TACGCT	ATCACC	16	7
NC_003888.3	1574662	+	GTTGGT	GTGACC	16	6
NC_003888.3	1577602	-	GAGAAT	CCGGCG	20	6
NC_003888.3	1579083	-	CAGAAT	CTGGCC	19	6
NC_003888.3	1580514	-	TAATAT	CAGTAG	18	7
NC_003888.3	1580704	+	TACGCA	AGGCCC	18	7
NC_003888.3	1581474	-	AATAAT	GTCCGG	19	6
NC_003888.3	1592141	-	TACCGT	TCGGAG	17	7
NC_003888.3	1592318	+	TAACCT	TTGACG	18	6
NC_003888.3	1594292	-	TAAACT	CTCAGT	19	8
NC_003888.3	1599368	-	GAGGAT	CGGGTC	16	7
NC_003888.3	1602566	-	TAACGT	TGGTCA	16	7
NC_003888.3	1609262	+	GACCAT	TTGACC	17	7
NC_003888.3	1609863	-	TAGAAT	GTCGCA	19	7
NC_003888.3	1611339	-	CATGAT	GTGCTG	17	7
NC_003888.3	1611358	+	CATCAT	CAGAAG	20	6
NC_003888.3	1611949	+	CACGGT	GTGCCG	20	6
NC_003888.3	1614201	-	TAGGCT	TTCGCT	19	6
NC_003888.3	1614239	-	TACCGT	CCGACC	17	6
NC_003888.3	1615190	+	AAAGTT	TCGAAA	18	7
NC_003888.3	1615234	+	TATGTT	CGGACA	18	6
NC_003888.3	1623200	+	GACGAT	TTCAGG	17	6
NC_003888.3	1626825	-	TAGGAT	GCGAAC	18	6
NC_003888.3	1628399	-	TTTCCT	TTGCTG	12	7
NC_003888.3	1631890	-	TACGAT	GCCACC	19	6
NC_003888.3	1632020	+	AAAGCT	TGGACG	17	6
NC_003888.3	1634499	+	TACGCT	GTGACG	18	7
NC_003888.3	1636876	-	TATGCT	TTTCAG	19	6
NC_003888.3	1638995	-	TACGAT	TTTCGC	20	7
NC_003888.3	1640971	-	AAGGCT	CGCAGC	19	7
NC_003888.3	1641089	+	TATCAC	CGTACG	16	6
NC_003888.3	1642023	-	TATTGT	TTGATG	18	7
NC_003888.3	1642515	-	CACACT	GGGCCC	20	6
NC_003888.3	1642574	+	CATCCT	GCGCCC	24	7
NC_003888.3	1643617	+	CATGAT	GTGCCG	18	6
NC_003888.3	1652579	-	CAGGAT	ATGGCC	19	6
NC_003888.3	1655152	-	TAGCGT	CTGAAG	19	7
NC_003888.3	1656318	+	TAGAGT	TTTTTG	19	7
NC_003888.3	1657199	-	GAGTCT	TGCAAC	17	8
NC_003888.3	1657229	-	TAGGGT	GGGTTG	18	6
NC_003888.3	1658665	-	TAGATT	ATGACG	20	7
NC_003888.3	1659151	+	TAAGCT	TGCGCG	18	7
NC_003888.3	1666665	-	GACAAT	CTGTCG	18	7
NC_003888.3	1668945	-	TTGAGT	CACACG	20	6
NC_003888.3	1672072	-	TTTACT	GTCTCC	20	7
NC_003888.3	1672877	+	TAGGCT	ACCGCG	17	7
NC_003888.3	1676265	+	TTCGAT	CGGACC	15	7
NC_003888.3	1676539	-	CATGAT	AAGACC	20	6
NC_003888.3	1681890	-	CATACT	TTGACG	17	7
NC_003888.3	1681891	+	TACGAT	CTCACT	17	7
NC_003888.3	1692572	-	TAGCGT	CGCACC	20	7
NC_003888.3	1699196	+	CACACT	TTGCAG	17	6
NC_003888.3	1700919	+	TAACGT	CGGAAC	16	7
NC_003888.3	1708036	-	TAGACT	ATCCGC	15	8
NC_003888.3	1712073	-	TAACCT	GTTAGC	19	6
NC_003888.3	1713279	-	TAGGGT	GCGACG	19	8
NC_003888.3	1720261	+	CAGGCT	CCTACC	19	6
NC_003888.3	1729404	-	TAAGCT	GGGACC	17	6
NC_003888.3	1731944	-	AACGGT	GTGACA	20	7
NC_003888.3	1737126	+	TAGCTT	ATGAGC	19	7
NC_003888.3	1742144	+	GACCAT	CGGGCG	18	6
NC_003888.3	1747893	-	TACGCT	TCGTCC	19	7
NC_003888.3	1749366	-	TACGAT	ATTGCC	20	6
NC_003888.3	1749451	-	TACGCT	CTGTCA	19	7
NC_003888.3	1752159	-	TACGGT	TTTTCC	18	8
NC_003888.3	1752160	+	TATGGT	ATGGCC	17	6
NC_003888.3	1752675	-	AAGACT	GCGAAG	19	6
NC_003888.3	1755251	-	TAATGT	GTTTCA	17	6
NC_003888.3	1759412	-	TAAGGT	TGGATC	16	7
NC_003888.3	1760159	-	TAGGGT	GGGCCG	17	8
NC_003888.3	1760199	-	TACGTT	GGGAAC	17	9
NC_003888.3	1760239	-	GAATAT	GGGGAG	19	7
NC_003888.3	1763836	-	TAGGGT	TTTCAA	16	8
NC_003888.3	1763898	+	AAGACT	GTGTCG	20	6
NC_003888.3	1763989	+	TAGGGT	GTGGGG	16	6
NC_003888.3	1764544	-	TACCCT	TGCGCG	16	8
NC_003888.3	1765059	-	CACGAT	TTCCCC	17	7
NC_003888.3	1771086	+	GAAGAT	GTGGCG	17	6
NC_003888.3	1771636	-	TAATCT	CTGCGA	20	6
NC_003888.3	1776417	-	TACCCT	CTGACC	19	6
NC_003888.3	1776458	+	TATGGT	AGGGTA	16	6
NC_003888.3	1777690	+	GAGACT	TTGACG	17	7
NC_003888.3	1777741	+	TAGAGT	TCGAAC	19	6
NC_003888.3	1782009	+	TAAGGT	CTGCGG	19	6
NC_003888.3	1784336	-	TAGGCT	TTCGTG	19	6
NC_003888.3	1794029	-	TAGCGT	TTGTGC	20	7
NC_003888.3	1794076	+	CACAAT	TATCCG	17	6
NC_003888.3	1795408	-	TGCACT	CTCCGG	17	8
NC_003888.3	1797048	-	GAGGAT	TTCTTG	20	6
NC_003888.3	1797130	+	TAATGT	TCGGCC	16	7
NC_003888.3	1798424	-	TACGCT	TTTTTG	18	6
NC_003888.3	1805151	-	TTTGCT	TTGACG	18	6
NC_003888.3	1805345	+	TAGAGT	GGCATC	16	7
NC_003888.3	1806309	+	TTGGAT	CTGAGG	17	6
NC_003888.3	1811305	-	GAAGAT	CCGACG	19	7
NC_003888.3	1818963	+	CATGCT	TTGACA	17	7
NC_003888.3	1820483	-	GACTCT	CGGATG	20	7
NC_003888.3	1821781	-	CATAGT	TTGCGC	17	6
NC_003888.3	1830343	-	CATCAT	CTCGCG	17	6
NC_003888.3	1835573	-	TAGTCT	ATCCGG	18	6
NC_003888.3	1839862	+	TATGGT	GTTACG	19	6
NC_003888.3	1842203	-	TAGGGT	TACACG	18	6
NC_003888.3	1847564	+	TTTGAT	TAGCCC	19	6
NC_003888.3	1848777	-	GACAAT	ATGCCT	21	6
NC_003888.3	1851669	-	TACCGT	GTGCTC	18	7
NC_003888.3	1862795	+	TACGCT	CGCAGG	16	7
NC_003888.3	1869021	-	TACGAT	CGTACG	18	6
NC_003888.3	1869182	+	TACCGT	TCGACG	17	6
NC_003888.3	1869242	+	GACCAT	TTGGCG	19	6
NC_003888.3	1874625	+	TAACGT	GGGATC	15	7
NC_003888.3	1875975	-	TAGCGT	TTCCCC	17	6
NC_003888.3	1880358	-	GACACT	AGGCGC	17	6
NC_003888.3	1883524	-	TAGGCT	GGGCCG	17	6
NC_003888.3	1884039	+	TACGCT	TCCGCC	18	6
NC_003888.3	1888601	-	GATCCT	GGCACG	17	6
NC_003888.3	1892212	+	CACCAT	GGGAAC	20	6
NC_003888.3	1892213	-	TAGAGT	TTGCTG	18	6
NC_003888.3	1893641	-	TATGCC	TCCCGG	20	7
NC_003888.3	1898445	-	TACGCT	GTCATC	15	8
NC_003888.3	1898618	+	TATCCT	GGCACA	20	6
NC_003888.3	1904229	-	CATCCT	TTCCCG	19	6
NC_003888.3	1906170	-	TATGGT	TGTGCG	19	7
NC_003888.3	1907292	-	TACTTT	GGGCCC	16	7
NC_003888.3	1908437	+	TACGGT	CCGACG	19	7
NC_003888.3	1913090	+	TACGAT	ATCCCC	17	6
NC_003888.3	1913275	-	CAGGAT	GCTTCG	17	6
NC_003888.3	1922771	-	TACGCT	ACCCCG	19	6
NC_003888.3	1924363	+	CATCTT	TGGTCT	20	6
NC_003888.3	1926134	-	TAAGAT	TCGACC	20	7
NC_003888.3	1926166	-	CAGACT	CTCCGC	17	6
NC_003888.3	1926662	-	TACCAT	CTGTCC	19	6
NC_003888.3	1927604	-	TAGATT	TGGAAC	20	6
NC_003888.3	1927668	+	TAGGGT	GTAACC	19	6
NC_003888.3	1933145	-	TAGACC	AGGATG	18	7
NC_003888.3	1933630	+	CATCAT	CGGCTG	18	6
NC_003888.3	1936711	-	AATAGT	TTTCGG	18	7
NC_003888.3	1939007	+	TACGGT	AGGCGC	20	6
NC_003888.3	1941195	-	TAACTT	CGGATG	21	6
NC_003888.3	1941431	-	GAGACT	GGGAGC	18	6
NC_003888.3	1945291	-	TAGATT	TCTCTG	18	6
NC_003888.3	1948418	+	TAACCT	ATGAGC	18	7
NC_003888.3	1950867	+	CATACT	GTGCCG	19	6
NC_003888.3	1952259	-	TAGGCT	ATGTCG	17	7
NC_003888.3	1956366	+	CAGTAT	TCCGCC	18	7
NC_003888.3	1959189	+	CACCCT	TGGCCC	18	7
NC_003888.3	1962217	+	CAGGAT	TCGCCC	18	7
NC_003888.3	1965006	-	GAGAAC	CGGACG	17	6
NC_003888.3	1967489	-	GATCAT	GTGGCC	18	6
NC_003888.3	1969476	+	GAGAAT	TTCCCG	17	6
NC_003888.3	1969563	+	AAGACT	CGGGCG	28	6
NC_003888.3	1973913	+	TACGTT	TTCATC	20	6
NC_003888.3	1975651	+	TGGACT	TTGACG	18	6
NC_003888.3	1995066	-	CATCCT	CTGACG	18	6
NC_003888.3	1996295	-	TAGGGT	CGTACG	17	7
NC_003888.3	1998466	+	TAAATT	ATGCAA	17	6
NC_003888.3	1998738	+	TACCGT	TGGCAG	18	6
NC_003888.3	2000764	+	CACGAT	AAGACG	17	7
NC_003888.3	2002987	-	TATCGC	ACGGAC	20	6
NC_003888.3	2004454	-	GATGAT	CTCAGG	18	6
NC_003888.3	2006120	+	CAGACT	TTCCCG	18	6
NC_003888.3	2006180	+	TATACT	GTGCTC	18	7
NC_003888.3	2006199	-	TATAGT	CCTTCG	19	8
NC_003888.3	2007027	+	TAGGCT	GGGACC	19	7
NC_003888.3	2011522	-	TAGAAA	TCGCGC	18	8
NC_003888.3	2025509	-	TACCTT	TTGACG	17	6
NC_003888.3	2030381	-	CATCCT	GTGAGC	20	7
NC_003888.3	2038869	-	TAGGGT	TGGGAC	21	6
NC_003888.3	2046271	-	TACGAT	TGACCG	20	7
NC_003888.3	2046992	-	GAGGGT	TTGACC	19	7
NC_003888.3	2048057	-	TACCCG	GGGTAG	17	6
NC_003888.3	2049500	+	TACGGT	CGGTCA	15	7
NC_003888.3	2049708	+	TAGGCT	GGGCCC	17	6
NC_003888.3	2051513	-	TAGGTT	CTCGCA	19	6
NC_003888.3	2052436	-	TACGCT	CGCACC	20	7
NC_003888.3	2057218	+	GATGGT	TAGGGG	17	7
NC_003888.3	2059132	-	AACAAT	TTGCCC	18	6
NC_003888.3	2061289	-	TATGAT	TCGACG	20	6
NC_003888.3	2066403	-	TAAAGT	GCGAAG	20	6
NC_003888.3	2066590	+	CAGTCT	AGGCGG	17	7
NC_003888.3	2066631	+	TAGGCT	GGAAAA	19	7
NC_003888.3	2075236	-	TAGAAT	TCCACC	18	6
NC_003888.3	2077018	-	TAGGTT	TCGATC	19	6
NC_003888.3	2077547	-	TATCAT	GGTACG	17	7
NC_003888.3	2080031	-	TAGGAT	GTCGCG	20	7
NC_003888.3	2081220	-	TAGGGT	ATGTCA	20	7
NC_003888.3	2084436	-	GAGCCT	TTGACT	17	6
NC_003888.3	2085567	-	AAGGAT	ACGACC	19	6
NC_003888.3	2086796	-	TACCGT	TGCTCC	17	7
NC_003888.3	2089856	-	TAGGGT	CCGCCG	19	7
NC_003888.3	2091793	+	TACGGT	TTTACG	18	6
NC_003888.3	2097453	-	TAAGGT	CCGCAA	17	7
NC_003888.3	2097542	+	TAGGGT	TTCACC	18	7
NC_003888.3	2098289	+	TAGGCT	CTGCCG	15	7
NC_003888.3	2099672	-	TAGACC	GGGGCC	11	6
NC_003888.3	2102121	-	TACTGT	TTTACC	18	7
NC_003888.3	2104967	-	TAGGGT	TGGGGC	18	7
NC_003888.3	2108211	-	TACTCT	TCGACC	16	7
NC_003888.3	2108379	+	CACAGT	CCCCCC	20	6
NC_003888.3	2109316	+	TACCGT	CGGGCG	17	6
NC_003888.3	2110323	-	GAGCCT	TTGCGG	17	7
NC_003888.3	2113110	-	GATGAT	CCCATC	19	6
NC_003888.3	2115132	-	CATCAT	GTGCCG	19	6
NC_003888.3	2117589	-	TAAGCT	TGCACC	18	6
NC_003888.3	2118959	-	CACACT	TGTGTG	19	6
NC_003888.3	2120418	-	TTAACT	GAGGCG	19	8
NC_003888.3	2120459	-	TACCAT	GTGAAC	20	6
NC_003888.3	2127773	-	TACGGT	ATGAGC	17	6
NC_003888.3	2131361	-	GTTGAT	ACGGAA	19	7
NC_003888.3	2131993	-	TAAGCT	CTGACG	17	7
NC_003888.3	2134821	-	TATGCT	TTGACC	17	6
NC_003888.3	2134839	+	TAGCAT	GTGCGC	19	6
NC_003888.3	2134973	-	TAGTCT	TTGGAT	17	7
NC_003888.3	2140893	-	TAGGGT	GTGCCC	18	7
NC_003888.3	2144382	-	CAGGAT	GGCACC	19	7
NC_003888.3	2149195	+	TAGAGT	TCCACC	15	7
NC_003888.3	2155815	-	TACGCT	GTGCCC	19	6
NC_003888.3	2155851	+	TAAGGT	CTGACA	19	6
NC_003888.3	2157773	-	TAGGCT	ATTCGC	17	6
NC_003888.3	2165244	-	CAGCAT	GTGCCC	16	7
NC_003888.3	2165818	+	TACAGT	CGTACG	16	6
NC_003888.3	2168237	-	TAGCCT	CCGAGC	20	7
NC_003888.3	2168309	+	TATTTT	TCGGCC	17	7
NC_003888.3	2177603	-	TAGATT	CTGGCA	18	7
NC_003888.3	2186262	-	TAGCGT	CCGCCG	19	7
NC_003888.3	2191404	-	GACAAT	CTCACG	18	6
NC_003888.3	2193732	-	TAGGGT	CCGACG	17	8
NC_003888.3	2194212	+	TAGGCT	TTGGGC	18	6
NC_003888.3	2211216	-	CAGACT	GGGCCG	20	6
NC_003888.3	2211420	-	TACGAT	GGGAGC	18	7
NC_003888.3	2215293	+	TACCTT	CTGACA	19	7
NC_003888.3	2216803	+	CACTCT	GGGTCC	19	6
NC_003888.3	2220881	+	TACGTT	TTCACA	16	6
NC_003888.3	2221062	-	TACGAT	TGCTCC	21	6
NC_003888.3	2225155	-	CATACT	TTCGGG	18	6
NC_003888.3	2225923	-	TACCCT	CAGCCG	17	7
NC_003888.3	2226726	-	TATCGT	TTGCCG	17	6
NC_003888.3	2226812	-	CACAAC	CGGCGG	21	6
NC_003888.3	2226957	+	TACACT	TCGGCC	18	6
NC_003888.3	2231726	+	TAGCCT	AAGGCA	18	6
NC_003888.3	2231883	+	GATGAT	ACGATC	17	7
NC_003888.3	2231962	-	TACACT	ATGGTG	18	6
NC_003888.3	2232253	-	TAACGT	CAGAAG	20	7
NC_003888.3	2232419	-	TACCAT	ACCCCC	19	6
NC_003888.3	2232960	-	TAACGT	TCGGAG	17	6
NC_003888.3	2233068	-	GAACAT	GTGCGC	17	7
NC_003888.3	2233552	+	GAGAAT	GCGACG	20	6
NC_003888.3	2235733	-	TAAACT	AGGAAC	17	8
NC_003888.3	2235781	-	TAGTGT	TTGAAC	18	7
NC_003888.3	2235876	-	CACCCT	TTGACG	18	6
NC_003888.3	2237920	-	TAGAAA	TTGCGC	19	6
NC_003888.3	2238194	-	TAGGCT	TGTCGG	21	6
NC_003888.3	2248858	-	TAAAGT	TTGACC	16	7
NC_003888.3	2249069	+	TAACGT	CGGGCC	18	7
NC_003888.3	2249741	+	AAGAAT	GTGACA	18	6
NC_003888.3	2255437	-	TATGAT	CCCCCG	18	6
NC_003888.3	2257287	+	GAGAAT	ACGCCG	17	7
NC_003888.3	2258212	-	GAGAGT	TGGGCC	17	6
NC_003888.3	2261132	-	TACGCT	CAGCCA	18	6
NC_003888.3	2261916	-	TAACCT	TTGGGT	17	6
NC_003888.3	2261934	+	CAGGTT	TTGCGG	18	6
NC_003888.3	2263246	-	CAGGCT	TTTCCG	18	6
NC_003888.3	2264717	+	TAGGGT	CTTACA	19	6
NC_003888.3	2267216	+	TACACT	GCGGGG	16	7
NC_003888.3	2271109	+	AATCAT	TGGACG	17	7
NC_003888.3	2271956	-	TAGGTT	TTGCCG	21	6
NC_003888.3	2273425	-	TAGTGT	ACGAAG	19	6
NC_003888.3	2273530	+	TAACCT	GGGCCG	15	7
NC_003888.3	2276540	+	TAGGGT	GCGGCG	16	7
NC_003888.3	2279578	-	TATATT	CCGGCG	18	7
NC_003888.3	2280696	-	GACAGT	TGGACG	17	6
NC_003888.3	2282880	-	GATCAT	GTGACC	17	6
NC_003888.3	2283524	-	TAAGGT	GGGGCC	18	7
NC_003888.3	2285838	-	TAAATT	ATGAGG	20	6
NC_003888.3	2286964	-	TACGGT	CTGGAC	16	7
NC_003888.3	2290491	+	TACTGT	TGGCTG	18	7
NC_003888.3	2298952	+	TAGGGT	GTGACG	18	6
NC_003888.3	2300685	-	TAGGGT	CGGGCG	19	8
NC_003888.3	2301517	+	TAGAGT	TGGGTG	17	7
NC_003888.3	2308771	-	TAGGTT	TTGCGG	18	7
NC_003888.3	2309954	-	TAGGGT	GGGCCC	21	6
NC_003888.3	2314026	+	GATCGT	AGGTGA	16	7
NC_003888.3	2314234	-	CATAAT	GTGAGG	17	7
NC_003888.3	2314405	+	TAGCAT	CTGACG	15	7
NC_003888.3	2316168	-	TACGGT	TTCACT	16	7
NC_003888.3	2319550	-	TAGGGT	GCGACC	17	7
NC_003888.3	2319777	+	TAGCGT	GCGGCG	18	6
NC_003888.3	2322298	-	CACCGC	TTCGCC	16	8
NC_003888.3	2324826	-	GAGCAT	CTGTCC	18	6
NC_003888.3	2325018	+	TATGAT	GTCAAA	15	7
NC_003888.3	2329534	-	CAGGGT	GGGATA	17	6
NC_003888.3	2332888	-	TACTGT	GTGCGG	18	7
NC_003888.3	2336061	-	TAGGCT	TTCTAC	20	6
NC_003888.3	2338274	+	TACTGT	TTCGCG	15	7
NC_003888.3	2342351	+	TAGGCT	GGGAGC	17	6
NC_003888.3	2344238	+	GAAGAT	GTCTCG	18	6
NC_003888.3	2347731	+	TATTGT	TTCCCG	16	6
NC_003888.3	2353100	+	GATGCT	GTGCGC	17	6
NC_003888.3	2356455	+	CAGGAT	TCCGGG	20	6
NC_003888.3	2357697	-	TAGGAT	AGGAAT	20	7
NC_003888.3	2360797	-	TACATT	TTGTGC	21	6
NC_003888.3	2361877	+	TACGCT	CGGGCA	16	7
NC_003888.3	2363038	+	GACCCT	GTCACG	20	6
NC_003888.3	2363402	+	TAGACT	TCGTCG	17	7
NC_003888.3	2364684	-	TACCGT	TTTCCC	19	6
NC_003888.3	2364763	+	TAGGCT	GTGTGC	17	6
NC_003888.3	2364831	+	TAGGGT	GTCACG	20	6
NC_003888.3	2366433	+	GATCAT	TTCACA	17	7
NC_003888.3	2367728	+	TAAGCT	TTTTGG	18	6
NC_003888.3	2368147	+	CACACT	CTGACC	16	7
NC_003888.3	2371384	-	TAAAAT	AGGGGC	19	6
NC_003888.3	2371498	+	TACCGT	TGAACG	19	7
NC_003888.3	2373587	-	GATGAT	TCGACA	17	6
NC_003888.3	2373605	+	TATCAT	TTGCTC	19	6
NC_003888.3	2374240	+	CACGCT	CGGTCG	16	7
NC_003888.3	2375406	+	GAGGGT	CGGCCG	19	6
NC_003888.3	2376423	+	TTCAAT	GTCTCC	20	6
NC_003888.3	2379621	+	TACATT	TGGCCG	19	7
NC_003888.3	2382653	+	GAGAGT	GTGCCG	17	6
NC_003888.3	2400413	+	AAAAAT	AGCCTG	17	6
NC_003888.3	2405823	-	TACGCT	GCGCCC	17	6
NC_003888.3	2405920	+	TATCTT	TGGACC	17	6
NC_003888.3	2408757	-	TACAGT	TCGCCC	20	6
NC_003888.3	2410181	-	TACGAT	CCTACG	20	6
NC_003888.3	2410292	+	TACGCT	ATGGCC	19	6
NC_003888.3	2410357	+	TGTGAT	CGCACA	16	6
NC_003888.3	2412355	+	TAGGAT	CCAACG	19	6
NC_003888.3	2416160	-	CACAGT	GGGACC	19	6
NC_003888.3	2417848	+	TACCGT	GCTGCG	19	6
NC_003888.3	2419689	-	CATGAT	CGGATC	17	6
NC_003888.3	2419915	-	CAGAAT	GCTTCG	15	8
NC_003888.3	2420157	-	CAAGCT	TATCCC	20	6
NC_003888.3	2423051	+	GATGAT	CTGTGA	15	7
NC_003888.3	2423076	-	TACGTC	CGGAAC	16	9
NC_003888.3	2423246	+	CACCAT	TAGCCG	18	6
NC_003888.3	2424359	+	CATCGT	TCGGTG	30	7
NC_003888.3	2431422	-	GACACT	GTCACG	19	7
NC_003888.3	2432295	+	CAGGAT	CGGACC	18	6
NC_003888.3	2434908	+	TAGACT	ATGTTC	16	6
NC_003888.3	2435930	+	GAAAAT	TTGACT	18	7
NC_003888.3	2447775	+	TAGGGT	CTCGCG	16	6
NC_003888.3	2449561	-	CATGCT	GGGGAA	16	7
NC_003888.3	2458788	-	TATGAA	ATTCCG	16	7
NC_003888.3	2460025	+	CACTCT	AGGGCG	19	6
NC_003888.3	2463312	-	TACCAT	CGGTCC	20	7
NC_003888.3	2471173	-	TAGCCT	GGTACA	19	7
NC_003888.3	2471367	+	TAGCTT	GTCCCC	19	7
NC_003888.3	2472708	+	TAGACT	TGGATT	19	6
NC_003888.3	2473959	-	TACGGT	ATGTCA	18	6
NC_003888.3	2485358	+	TAGTGT	CGGACA	18	7
NC_003888.3	2490116	+	TAATCT	TGTCCC	20	6
NC_003888.3	2491687	+	TAAAGT	TCGGCC	17	6
NC_003888.3	2500653	+	TAGCGT	TTGCCG	17	7
NC_003888.3	2506737	-	TATGCT	CTGATG	16	7
NC_003888.3	2510033	-	TATCAT	CGGACA	18	6
NC_003888.3	2510090	+	CACAAT	GTGAAG	17	6
NC_003888.3	2511797	-	CAACAC	GCGCCG	20	7
NC_003888.3	2511894	-	CATTGT	TCGACG	17	6
NC_003888.3	2511913	+	GACAAT	TTGCCC	19	7
NC_003888.3	2513581	+	CAGCAT	AGCAGC	17	6
NC_003888.3	2514571	-	CAGGAT	ACGGCC	18	7
NC_003888.3	2517636	-	TACTAT	TCGGTG	17	7
NC_003888.3	2518587	-	TACGGT	ATGATC	18	7
NC_003888.3	2522699	-	TACCGT	CGGCCC	19	7
NC_003888.3	2522814	+	TATCAT	CGCGCC	17	6
NC_003888.3	2532246	-	CAAGAT	GTGATG	17	6
NC_003888.3	2533506	+	CAGGAT	TTGTCG	18	6
NC_003888.3	2533510	-	CAGCAT	TTGCAG	18	7
NC_003888.3	2533546	-	TACCGT	GGGTCC	16	7
NC_003888.3	2536624	-	TAGACT	GTCTGG	17	8
NC_003888.3	2537974	-	TAGGAT	CTGCGG	18	6
NC_003888.3	2538229	+	AACCCT	ATCACG	19	7
NC_003888.3	2538615	-	TAGGGT	TCCGCG	12	6
NC_003888.3	2539400	+	GAGACT	TTTGGG	16	6
NC_003888.3	2539431	-	TACCGT	CTCGCG	17	6
NC_003888.3	2539483	+	CACGAT	ATGACG	17	7
NC_003888.3	2544617	-	TAGCCT	TTGTCA	18	7
NC_003888.3	2546758	+	TACGAT	GGGACG	17	7
NC_003888.3	2551643	+	TACGCT	GTGATC	18	7
NC_003888.3	2553813	+	CACAAT	ATTCGA	16	6
NC_003888.3	2556410	+	GAAACT	GTCAAA	20	6
NC_003888.3	2556761	+	TAACCT	TCCCTG	16	7
NC_003888.3	2557985	-	TACCGT	GGGCCG	20	7
NC_003888.3	2559340	+	GAGAGT	CGGGCG	19	6
NC_003888.3	2561338	+	TACCCT	GTCTCG	19	6
NC_003888.3	2564900	+	TAGAGT	CGGCCG	17	7
NC_003888.3	2566120	+	GATACT	ATGGCG	19	6
NC_003888.3	2568256	-	TAGAGT	TGGAAC	19	7
NC_003888.3	2572192	-	TAACCT	TCTAGG	20	6
NC_003888.3	2572562	-	GACAAT	TCGACA	17	6
NC_003888.3	2593724	+	GACGAT	GGTAGC	16	7
NC_003888.3	2598676	-	TATCTT	GTGATC	20	7
NC_003888.3	2600215	+	TACCTT	TGTACA	17	7
NC_003888.3	2613285	+	CATATT	TGGCCC	18	6
NC_003888.3	2618737	-	TATGAT	GTCGCC	20	6
NC_003888.3	2619473	-	TAGCCT	TTGCCC	18	6
NC_003888.3	2625429	+	GATACT	CGCATG	17	6
NC_003888.3	2629370	+	TAGAGT	TCCACG	18	7
NC_003888.3	2629520	+	CACAAT	GGGACA	18	6
NC_003888.3	2645451	-	CATACT	CTTCCG	20	7
NC_003888.3	2645607	+	CAGGAT	GGGATC	16	6
NC_003888.3	2646648	-	TAGGGT	CTCCCC	15	8
NC_003888.3	2647247	+	TAACCT	CTCCCC	18	7
NC_003888.3	2647343	-	TAATGT	TTGGCG	20	7
NC_003888.3	2647363	+	TACATT	GGGGCG	18	7
NC_003888.3	2647782	+	CAGAAT	GGTACG	19	7
NC_003888.3	2658056	-	TAGACT	GTCGCA	20	6
NC_003888.3	2659469	-	GAGACT	TTCACG	21	6
NC_003888.3	2661652	-	CACCCT	CGCAAC	21	6
NC_003888.3	2662608	+	CAGGCT	CGGTCG	16	7
NC_003888.3	2676046	+	CACGCT	ATGCGG	19	7
NC_003888.3	2680340	+	TAGGCT	TTGACC	18	7
NC_003888.3	2682775	-	TACGGT	CTCTCC	20	6
NC_003888.3	2690336	+	CAGGCT	TGGAAC	17	6
NC_003888.3	2704004	+	GAAAAT	TTGACA	18	7
NC_003888.3	2704834	+	GACACT	ACGGCG	19	6
NC_003888.3	2708288	-	GAGACT	CTGCTC	16	7
NC_003888.3	2708334	-	TACCCT	CTGCCG	17	6
NC_003888.3	2709442	+	TACACT	GCCCCC	18	7
NC_003888.3	2710232	+	TACGAT	GTGGTG	18	6
NC_003888.3	2711253	+	GAGGCT	ATGTGG	18	6
NC_003888.3	2723823	-	TACCGT	TGGTCC	17	7
NC_003888.3	2723946	-	TAGAGT	ATGTGG	21	6
NC_003888.3	2725333	-	TAACAT	CTGACT	18	6
NC_003888.3	2727403	-	CATACT	TTGTCC	20	6
NC_003888.3	2727564	+	GAGAGT	GTGACA	17	7
NC_003888.3	2728980	+	GATGAT	TTGACT	18	6
NC_003888.3	2730367	+	TACGCT	TCGGTG	17	6
NC_003888.3	2736606	+	GACAAT	CGGCGG	34	7
NC_003888.3	2746000	-	TACGAT	GTTCCG	20	6
NC_003888.3	2747336	-	TACGAT	CTCCCG	19	7
NC_003888.3	2755123	-	TACGGT	CTCAAC	19	6
NC_003888.3	2758426	-	TAACCT	GTGCGG	17	7
NC_003888.3	2762220	-	CACTCT	GTGCTT	19	6
NC_003888.3	2764429	-	TACCCT	CTTACG	18	7
NC_003888.3	2766524	-	GACCAT	AACCCA	20	6
NC_003888.3	2768258	-	GATGCT	CCGTCC	21	6
NC_003888.3	2769502	-	TAGATT	GTGATC	18	6
NC_003888.3	2769520	-	GAATGT	TTGCCT	20	6
NC_003888.3	2774499	-	TAACCT	CTGCCG	18	7
NC_003888.3	2778624	-	TACCCT	GTCGCG	19	6
NC_003888.3	2782025	-	TAATGT	GTGTTG	16	7
NC_003888.3	2782599	-	CAGAAT	CTGACC	18	6
NC_003888.3	2782898	-	TAAAGT	TTTCAC	19	7
NC_003888.3	2783991	+	GATGAT	AGCACG	17	7
NC_003888.3	2784087	-	GACCCT	TGGGCC	17	6
NC_003888.3	2786928	-	TACGAT	TCGCCC	19	6
NC_003888.3	2787173	-	TACCGT	GAGCCG	19	6
NC_003888.3	2787206	+	TAGGCT	CTGCCC	18	6
NC_003888.3	2790238	-	TACTCT	TGCCCA	17	6
NC_003888.3	2793555	-	TAGATT	GTGCGG	18	7
NC_003888.3	2796995	+	GATACT	TGGGCG	17	6
NC_003888.3	2803096	+	TACAAT	TGTCAG	18	6
NC_003888.3	2810671	-	CATACT	AGGGGG	19	6
NC_003888.3	2819508	-	TACTCT	GGGAAC	19	7
NC_003888.3	2823605	+	CACGCT	CCTAAA	18	7
NC_003888.3	2826179	+	TATACT	GCTCCC	20	6
NC_003888.3	2826259	-	GATAAT	TTGGGG	17	7
NC_003888.3	2826447	+	TTCGAT	GAGGCG	17	7
NC_003888.3	2834892	-	AACACT	TGGACG	20	6
NC_003888.3	2836014	-	TACGAT	CTCGCG	21	6
NC_003888.3	2836704	-	TAACCT	GTGACG	19	7
NC_003888.3	2838671	-	TAGACT	CCGCGG	19	7
NC_003888.3	2841581	-	TAAACT	GTTTCG	20	6
NC_003888.3	2841687	+	CAGGAT	GTGACC	20	6
NC_003888.3	2844655	+	CATCGT	TGGACG	17	7
NC_003888.3	2845744	-	TAGGGT	ATGGCA	17	8
NC_003888.3	2847514	-	TACTAT	TTTTGG	19	6
NC_003888.3	2847660	-	TACCCT	GTCCCC	16	7
NC_003888.3	2847782	+	TACGAT	GTGTGC	20	6
NC_003888.3	2848242	-	CACGAT	CGCATG	18	6
NC_003888.3	2848649	-	TACGGT	TTCCCG	17	6
NC_003888.3	2848734	+	TAGGGT	TTTACG	18	6
NC_003888.3	2851769	-	TTCACT	GTGCGG	20	7
NC_003888.3	2851860	+	TACGCA	TCGCCC	17	6
NC_003888.3	2854597	-	CACACT	GCGTCC	18	6
NC_003888.3	2854748	+	TTCACT	TTCCTG	17	6
NC_003888.3	2856109	-	CAGCAT	TGCGCC	19	6
NC_003888.3	2860051	+	TAGCGT	GCCACC	20	6
NC_003888.3	2861594	-	TTCAGT	CGGGCG	18	6
NC_003888.3	2870778	+	CATGAT	TTGGAC	20	6
NC_003888.3	2873743	+	AAGGAT	ATCGCG	19	6
NC_003888.3	2879447	+	GATACT	TTGCGG	17	6
NC_003888.3	2880369	-	TAACTT	GGGCGC	21	6
NC_003888.3	2883269	+	CACCAT	GTAACC	20	6
NC_003888.3	2884044	-	TATGTT	AGTCCC	20	6
NC_003888.3	2885454	+	TACGCT	CGCCCC	18	6
NC_003888.3	2886689	-	GAGACT	GTGGCG	19	6
NC_003888.3	2892786	+	CACACT	CAGAAG	17	7
NC_003888.3	2895078	+	TATTCA	GGGAAC	19	6
NC_003888.3	2901634	+	TACGGT	GCGGCA	19	7
NC_003888.3	2903335	+	CAGGAT	TTCCCG	16	6
NC_003888.3	2904722	+	TACTGT	TGGACG	19	6
NC_003888.3	2907651	-	TACTGT	CTGCCC	17	6
NC_003888.3	2907747	+	GACCAT	TTGAGT	19	7
NC_003888.3	2918451	-	CAAGAT	TTTCCG	19	7
NC_003888.3	2925058	-	CAATCT	TCGGCG	18	6
NC_003888.3	2929547	+	GATTAT	TGCACG	16	7
NC_003888.3	2930862	-	CATGAT	TTGTGC	16	8
NC_003888.3	2934923	-	CAGCAT	CTCGCC	17	6
NC_003888.3	2940333	+	GATCAT	GGTACG	18	7
NC_003888.3	2942891	-	TAGCCT	TTCCCG	19	6
NC_003888.3	2962051	-	GTTGAT	CGCAAC	17	6
NC_003888.3	2962086	+	GATGAT	ACGGCC	17	7
NC_003888.3	2962636	-	CAGGAT	TTGCCG	17	6
NC_003888.3	2975713	+	CACAGT	GTGCCC	15	7
NC_003888.3	2980535	+	GATCGT	TCGCCA	20	6
NC_003888.3	2982224	+	TAAGCT	CTCTGG	20	6
NC_003888.3	2984104	-	GATGGT	GTGCAC	19	6
NC_003888.3	2986623	+	TACGCT	GGGTAG	18	6
NC_003888.3	2987596	+	TAGCGT	GTGCCA	19	7
NC_003888.3	2994844	+	CAGGAT	GTGGCG	20	6
NC_003888.3	2999759	+	TAGCCT	AAGCGC	19	6
NC_003888.3	3001129	+	TACGCT	AGGTGA	16	6
NC_003888.3	3002577	-	AAGAAT	TGGACG	17	7
NC_003888.3	3012297	+	GACCAT	TCGACG	17	6
NC_003888.3	3014748	-	GTTGGT	GGGATG	18	7
NC_003888.3	3015897	+	AAGTAT	GGTTCG	16	6
NC_003888.3	3022753	+	TACATT	TGGCCC	18	6
NC_003888.3	3026699	-	TACGGT	TGGACG	18	7
NC_003888.3	3033112	+	TACGGT	GGGACG	20	6
NC_003888.3	3034209	-	CATGAT	TGGATG	17	6
NC_003888.3	3035578	+	TAGGCT	GTTTGA	16	7
NC_003888.3	3042474	+	AACAAT	ATCACC	17	6
NC_003888.3	3042549	-	CAGACT	TTCACC	15	8
NC_003888.3	3046228	-	TACCCT	TGGGCG	17	7
NC_003888.3	3046291	-	CATGCT	ATTGCG	19	6
NC_003888.3	3047031	+	TAGATT	GCCACC	19	7
NC_003888.3	3048673	+	TAAAGT	GGGCCC	19	7
NC_003888.3	3049352	+	TACACT	GCGAGC	16	7
NC_003888.3	3051106	+	GACTCT	TTGACA	17	7
NC_003888.3	3051120	-	TAGTGT	GTGCGG	17	6
NC_003888.3	3053185	+	CAAGTT	TGGCAG	17	6
NC_003888.3	3056370	+	CATCCT	TTCGCG	19	7
NC_003888.3	3059927	-	TACGGT	CGGACC	18	7
NC_003888.3	3060046	+	CAGTAT	GCGACA	18	6
NC_003888.3	3064712	+	TAGAGT	TTGGCC	20	6
NC_003888.3	3070611	-	TATGAT	ACGAGG	19	7
NC_003888.3	3071936	+	TACTGT	GCGCCC	15	7
NC_003888.3	3073640	+	TACCAT	GTGCCC	18	7
NC_003888.3	3077412	-	TATGAT	TGGAAG	17	6
NC_003888.3	3079206	-	TAAGGT	TTTTCC	18	7
NC_003888.3	3080360	-	GACAAT	CCGCCC	16	7
NC_003888.3	3081602	+	GATGAT	GTTCCG	15	9
NC_003888.3	3082238	+	TACGAT	TGCACC	16	6
NC_003888.3	3083914	+	CAGACT	TCGCTG	17	6
NC_003888.3	3087628	+	GAGACT	AGGTGA	17	7
NC_003888.3	3091792	+	TAGTAT	GTCACG	19	7
NC_003888.3	3094995	+	TACGGT	CGGTCG	15	7
NC_003888.3	3095131	+	TAGAGT	CGGAGC	16	7
NC_003888.3	3095311	+	AACCCT	TTGCGA	18	6
NC_003888.3	3095396	+	TAAGGT	GGGTCA	16	6
NC_003888.3	3098852	-	TAGTCT	TTGGAG	15	8
NC_003888.3	3099817	+	GAAGTT	TAGGCG	20	6
NC_003888.3	3104407	-	TAGGCT	TTCCCA	17	7
NC_003888.3	3116931	-	TAATCT	CCGGCG	19	6
NC_003888.3	3122068	+	GACGAT	TTGCCG	18	6
NC_003888.3	3122862	+	TAGGTT	AAGCCG	17	7
NC_003888.3	3123186	+	CACACT	AGGCCG	17	6
NC_003888.3	3123432	-	TATCGT	GCCACC	21	6
NC_003888.3	3123647	+	AAGCCT	TGGCAC	18	6
NC_003888.3	3124292	+	GACCAT	TTCAAC	17	7
NC_003888.3	3125264	-	GAACTT	GGCACC	17	6
NC_003888.3	3125325	+	TAGCTT	TTGAGG	18	7
NC_003888.3	3130165	+	CAGGAT	CTGTCG	18	7
NC_003888.3	3130799	+	TATCTT	GTGCCC	16	7
NC_003888.3	3131326	+	TACCTT	CACCCC	20	6
NC_003888.3	3136278	+	GACACT	CCCACG	18	6
NC_003888.3	3141751	+	TAGCCT	GTGTTC	19	7
NC_003888.3	3142517	-	TAGCGT	GGGCCC	16	7
NC_003888.3	3145677	+	CATCAT	TGCGGC	19	6
NC_003888.3	3147951	-	TAGGCT	GCGTAG	20	7
NC_003888.3	3147974	-	TAGTGT	ATGTAC	18	7
NC_003888.3	3150871	+	GAGTCT	GTGGGA	18	7
NC_003888.3	3153788	-	TACCTT	AGCCCC	16	7
NC_003888.3	3154226	-	TAGGTT	CGGAAG	17	6
NC_003888.3	3154614	-	CAGACT	AGTGCG	17	6
NC_003888.3	3154677	+	TACGCT	TTCTCC	20	6
NC_003888.3	3155174	+	TAGCAT	GGGATC	20	6
NC_003888.3	3155892	-	AATACT	TCGGTC	20	7
NC_003888.3	3157238	-	TAGGCT	GGGCCC	16	7
NC_003888.3	3165449	-	GTAAAT	CTGTGA	17	7
NC_003888.3	3166596	-	CAGCAT	TTGTGC	19	7
NC_003888.3	3166715	+	TACGAT	TCGTCA	17	7
NC_003888.3	3169259	-	TTAGGT	CTGGCG	19	7
NC_003888.3	3175107	+	GTCTCT	GCGTAA	18	6
NC_003888.3	3179765	-	GAACCT	TTGCGC	17	6
NC_003888.3	3186324	-	TAGATT	TCGGAG	20	6
NC_003888.3	3189182	-	TAGGGT	CGCACG	21	6
NC_003888.3	3191138	+	TAGGTT	TTGCGC	19	7
NC_003888.3	3198561	-	TACCGT	TTGCCA	19	8
NC_003888.3	3198582	+	TACGGT	CTGGTC	15	7
NC_003888.3	3200490	+	AATCGT	AGTACG	17	7
NC_003888.3	3201488	+	GATGGT	TTGAAG	17	7
NC_003888.3	3204035	-	TACCCT	CTCAAC	19	8
NC_003888.3	3204638	-	GATCAT	CTCCCC	19	7
NC_003888.3	3204837	+	TACCCT	TGGATG	16	7
NC_003888.3	3206752	-	CAGCAT	GGGGAA	16	7
NC_003888.3	3206821	-	CAGGAT	TTGGCT	19	6
NC_003888.3	3206921	-	TAGGGT	ATGTCG	17	6
NC_003888.3	3208574	-	TATGGT	TTCCCC	17	7
NC_003888.3	3212258	-	TACCGT	TCGTCG	19	7
NC_003888.3	3216358	-	CAGGCT	CCGAGC	17	7
NC_003888.3	3217808	-	TAGCGT	CCCACC	20	7
NC_003888.3	3218908	-	GAGACT	CTGACG	18	6
NC_003888.3	3224040	-	TACATT	GGCAAC	20	6
NC_003888.3	3226936	-	AAAAAT	GTGCGA	20	6
NC_003888.3	3227532	-	CAAAAT	TTTCCG	19	7
NC_003888.3	3228763	-	TAGACT	GTGCGG	16	7
NC_003888.3	3231962	-	AATGGT	TTGACG	17	7
NC_003888.3	3233271	-	TACGCT	GCGAAG	18	6
NC_003888.3	3234625	-	TACTTT	GTGAAG	18	7
NC_003888.3	3235870	+	CAGCAT	GAGGCG	18	7
NC_003888.3	3236405	-	TACAGT	TTCGAA	20	7
NC_003888.3	3236441	-	GAGCGT	GCGGCA	16	9
NC_003888.3	3241470	-	CACAAT	GCGCCG	17	6
NC_003888.3	3241639	+	AACACT	GTCCCG	17	7
NC_003888.3	3257116	+	TACCCT	ATCGCG	16	7
NC_003888.3	3257670	+	GATCAT	CCGGCG	15	7
NC_003888.3	3261065	+	CACACT	CGCACC	17	6
NC_003888.3	3262343	+	TACGCT	GTTGCG	19	6
NC_003888.3	3273668	-	TAGCGT	TGCCCC	21	6
NC_003888.3	3273912	-	TAGCCT	ATGACG	19	6
NC_003888.3	3274746	-	TACGTT	GTGTCC	20	7
NC_003888.3	3279780	-	TACGAT	CTCCCG	19	7
NC_003888.3	3279873	-	GACGTT	GGCACC	14	9
NC_003888.3	3280002	+	CAGAAT	TTGGCG	18	6
NC_003888.3	3282709	-	AATCAT	GTCACC	20	6
NC_003888.3	3283757	-	TATGTT	GTGACG	18	7
NC_003888.3	3289567	-	GATGAT	ACGCCA	19	7
NC_003888.3	3290081	-	CAAGGT	TGGACG	17	6
NC_003888.3	3290726	-	CAGACT	TTCAAT	18	6
NC_003888.3	3294215	-	CATCAT	TGCCCG	20	7
NC_003888.3	3302083	-	TAAAGT	GGTAAG	19	7
NC_003888.3	3302280	-	TAGTGT	ATGTGC	20	7
NC_003888.3	3303364	-	CAAGCT	AGGACG	18	7
NC_003888.3	3303396	-	CAAGCT	CTGCCC	18	6
NC_003888.3	3304605	+	TTCTCT	GGGTCG	17	7
NC_003888.3	3312212	-	TAGTTT	CGGGCG	20	6
NC_003888.3	3312450	+	GATCAT	GCGATG	17	6
NC_003888.3	3314416	-	TACCGT	GTCGCG	18	8
NC_003888.3	3321353	-	GACACA	GTTTGC	15	8
NC_003888.3	3322266	+	AAGACT	CTGACG	19	6
NC_003888.3	3326899	-	TACACT	TCGAAG	20	7
NC_003888.3	3330644	-	GACAAT	TGGGCA	17	7
NC_003888.3	3330660	+	GACAAT	CGCAAG	17	6
NC_003888.3	3330749	+	TAGTGT	TCGCCC	18	7
NC_003888.3	3332613	-	TACTGT	TGGACC	20	7
NC_003888.3	3334576	+	TAGTGT	TTCGAC	15	7
NC_003888.3	3341165	-	CACACT	TTGTAA	19	7
NC_003888.3	3341225	+	GAAAAT	CTGTGG	18	6
NC_003888.3	3341286	+	TAAGGT	ATCACG	17	7
NC_003888.3	3342977	-	GACGGT	GCGACC	19	6
NC_003888.3	3344281	-	TAAAAT	CTATCC	18	7
NC_003888.3	3344388	+	TATGCT	AAGGCT	16	7
NC_003888.3	3348893	+	CATGCA	TTGCGA	20	6
NC_003888.3	3353918	-	TACGCT	GTAAAC	21	6
NC_003888.3	3354048	+	TAGCAT	AGGAAG	18	6
NC_003888.3	3356667	-	TACCAT	TTGCCC	21	6
NC_003888.3	3356875	+	TATGGT	CTTCCA	20	6
NC_003888.3	3358769	+	TACAGT	GGGGTC	15	7
NC_003888.3	3360481	-	TAGTGT	GTGTCG	18	6
NC_003888.3	3360683	-	CATGAT	GCGATC	16	7
NC_003888.3	3362034	-	TAAGGT	CGGGTG	19	6
NC_003888.3	3363078	+	TTTGCT	TCGACC	20	6
NC_003888.3	3367594	-	GAGGAT	TTGACT	17	6
NC_003888.3	3368388	-	TACAGT	CTCAGA	20	7
NC_003888.3	3369403	-	TATAAA	TCGGCC	18	7
NC_003888.3	3371784	-	TAGGCT	GGCACC	17	6
NC_003888.3	3374639	+	CAAGCT	CTGACA	18	7
NC_003888.3	3375912	+	CACGGT	TTGCCA	17	6
NC_003888.3	3377207	-	TACTCT	GGGTCA	17	6
NC_003888.3	3377276	-	TAGCGT	GTGAGG	17	7
NC_003888.3	3379356	+	CAGGAT	TTCCCG	17	7
NC_003888.3	3380999	-	TAGGGT	CCGAGG	18	6
NC_003888.3	3381328	+	GACGAT	ACTACA	17	7
NC_003888.3	3387937	-	GATACT	ACGATC	19	7
NC_003888.3	3391913	-	TAGGCT	TGGCCG	16	7
NC_003888.3	3393053	-	TACGGT	TTGAAA	18	7
NC_003888.3	3394257	-	TACGTT	TTGTGA	18	6
NC_003888.3	3402388	+	CATCAT	TCTACA	16	7
NC_003888.3	3402475	+	TACGAT	GCGAGA	17	6
NC_003888.3	3404418	+	TACCTT	TGGGCA	18	7
NC_003888.3	3412493	-	TAATCT	AGGACG	21	6
NC_003888.3	3413206	-	GATTCT	TTGCTC	18	6
NC_003888.3	3418670	-	TAGGCT	GTGACC	17	6
NC_003888.3	3418867	+	GATGCT	TTGGCA	18	6
NC_003888.3	3421340	-	TAGGCT	CGGAAA	18	6
NC_003888.3	3422376	+	TATCCT	ATGTCC	17	6
NC_003888.3	3423898	+	TACCGT	GAAACC	18	7
NC_003888.3	3425050	+	TAGACT	TTTTGG	20	6
NC_003888.3	3429995	-	TATCCT	CAGAGC	21	6
NC_003888.3	3434529	+	TACACT	GAGACT	18	7
NC_003888.3	3435935	-	TACTCT	TTCCCC	16	7
NC_003888.3	3436016	+	TATGGT	CAGAAC	17	7
NC_003888.3	3441192	-	GATGAT	TCGACG	19	6
NC_003888.3	3441592	+	GAGGAT	ATCCCG	18	6
NC_003888.3	3447033	-	TAGAAA	CGGTGG	18	6
NC_003888.3	3449015	-	TACCCT	TGGACT	20	7
NC_003888.3	3452258	-	TAGGTT	TTGGGA	18	6
NC_003888.3	3452458	+	TAGGGT	TAGGGG	18	6
NC_003888.3	3456606	+	TTCAAT	CGGAGC	16	7
NC_003888.3	3461234	-	AAATAT	CGGCCC	17	8
NC_003888.3	3467669	+	CATCAT	AAGACC	20	6
NC_003888.3	3470267	-	TACATT	GTTTCG	13	6
NC_003888.3	3471097	-	TACCGT	GCGCAC	16	7
NC_003888.3	3474233	-	GAATCT	ATGCGC	17	6
NC_003888.3	3477824	+	TAGGGT	AGGAAA	18	6
NC_003888.3	3479323	+	CACACT	GTGAGC	18	7
NC_003888.3	3481920	-	TAGAGT	TTTTTG	19	6
NC_003888.3	3483236	-	TACCGT	CGGATG	18	7
NC_003888.3	3484812	-	GAAACT	GTGCCA	21	6
NC_003888.3	3485173	-	TAGCGT	TCGGCT	19	7
NC_003888.3	3487461	-	TATGGT	CACAGA	20	7
NC_003888.3	3491149	-	TAGAGT	GTCAAG	19	6
NC_003888.3	3492669	-	CATCCT	CCGAAG	21	6
NC_003888.3	3492992	+	TACGAT	AGGCCA	18	6
NC_003888.3	3494975	+	TAGGGT	GGGTCC	20	6
NC_003888.3	3496629	+	TAGGTT	TGGACA	19	7
NC_003888.3	3501428	+	TACGGT	CGGACA	19	6
NC_003888.3	3506218	-	TAGCCT	TTTACA	17	6
NC_003888.3	3511171	+	TACCCT	GTGGCG	18	6
NC_003888.3	3511576	+	TACCCT	TCGATT	15	7
NC_003888.3	3513024	+	TACAGT	TTTAAT	18	7
NC_003888.3	3525930	-	TACCGT	TCGAGG	16	7
NC_003888.3	3528805	+	TAACCT	TCGGCG	18	7
NC_003888.3	3528912	+	TATTAT	GTGTTG	17	7
NC_003888.3	3533028	+	CATCCT	TGGGTG	16	7
NC_003888.3	3535978	+	CATGCT	TACGCC	20	6
NC_003888.3	3538640	+	GATGAT	GCGCCA	20	6
NC_003888.3	3543259	+	TAGCGT	TTGACC	18	6
NC_003888.3	3588722	-	TAGCGT	GATACG	20	7
NC_003888.3	3602370	-	CACAGT	GGTCCC	16	7
NC_003888.3	3602599	+	TACACT	AGCAGC	17	6
NC_003888.3	3609721	-	TTGACT	GCGTCG	16	7
NC_003888.3	3609726	+	TATGCT	TTCCCA	18	7
NC_003888.3	3610611	+	TACACA	TTGCGG	18	6
NC_003888.3	3610702	+	TACGCT	TCTGTC	16	6
NC_003888.3	3615480	+	TAGATT	GTTAAC	19	6
NC_003888.3	3616218	+	GATCGT	GTGGTG	17	7
NC_003888.3	3617972	-	GAGAAT	CTGCTG	17	6
NC_003888.3	3618213	+	CATACT	CCGGCC	20	6
NC_003888.3	3619527	-	TAGAGT	CCGTCG	18	6
NC_003888.3	3623855	+	TATCTT	TGGACT	18	7
NC_003888.3	3624969	+	TATGCT	CCGCCG	15	7
NC_003888.3	3636567	-	CACCAT	ATGCGG	18	7
NC_003888.3	3642280	-	TAGGAT	GTCACC	20	7
NC_003888.3	3642976	-	AATCAT	GTGCTT	19	6
NC_003888.3	3644166	-	TACGGT	CCGCCC	19	6
NC_003888.3	3646131	+	GAAGCT	CCGTTA	16	6
NC_003888.3	3648561	+	TATCGT	GCGCCC	19	7
NC_003888.3	3648652	-	GACAAT	TTGCCG	19	6
NC_003888.3	3649714	+	TACGGT	GGGGCC	19	6
NC_003888.3	3654065	-	GAGAAT	TTTTCG	19	6
NC_003888.3	3654133	+	GATACT	GCGAAA	19	6
NC_003888.3	3655964	+	TACGAT	CGGCTC	19	6
NC_003888.3	3656018	+	TACTGT	GGGAGG	17	7
NC_003888.3	3659585	-	TAGGTT	GCGGCG	18	7
NC_003888.3	3661170	-	TTTGAT	TCGACC	19	6
NC_003888.3	3663042	-	TAGCGT	GGCAAA	19	7
NC_003888.3	3669433	+	CAAGAT	CTGCCG	19	7
NC_003888.3	3672967	+	GATACT	TTCGCG	17	7
NC_003888.3	3673438	-	TAGGAT	AGTACA	19	7
NC_003888.3	3673762	-	GAGAAT	CCGCGC	16	7
NC_003888.3	3673916	+	TATGCT	CTCCGA	19	7
NC_003888.3	3675098	+	TATTCT	TAGCAG	16	6
NC_003888.3	3678837	-	TACGCT	GTCACC	20	6
NC_003888.3	3679680	-	CAGGCT	TTGGCC	18	7
NC_003888.3	3679708	-	TAAGTT	ATCACG	17	7
NC_003888.3	3680007	-	TAGGCT	ATTACA	19	8
NC_003888.3	3680340	-	TACATT	TTCCCC	18	7
NC_003888.3	3681213	-	CAGCAT	CTGCCC	19	7
NC_003888.3	3682679	-	TACGGT	TCGTTC	18	7
NC_003888.3	3685311	-	TATCTT	TTCGTA	16	7
NC_003888.3	3685341	-	TAGGGT	GGGAAC	20	6
NC_003888.3	3690782	-	TAGAGT	AGGAAA	19	7
NC_003888.3	3691139	-	TAGTGT	TTGACA	17	7
NC_003888.3	3691217	+	TACTGT	GGGTCG	17	7
NC_003888.3	3699173	-	CATAAT	CGCACG	17	6
NC_003888.3	3700446	-	TTTCAT	TCGCGC	20	7
NC_003888.3	3700535	+	TAGGCT	CTGTCC	16	6
NC_003888.3	3704642	-	TACGCT	CTGTCC	20	7
NC_003888.3	3707327	-	TAGCGT	GGCACC	20	7
NC_003888.3	3707399	+	TACCCT	GTGCCG	19	6
NC_003888.3	3710688	+	TACGGT	GGGTCG	18	6
NC_003888.3	3712108	+	TAGACT	CACACG	19	7
NC_003888.3	3714179	-	TACAGT	GACAAG	19	7
NC_003888.3	3714375	+	CAGGAT	TTCCCG	19	6
NC_003888.3	3715515	+	TACCTT	AGCGCC	15	7
NC_003888.3	3720577	-	AAAGAT	TTCCCC	11	7
NC_003888.3	3721342	+	TAGTCT	TGCTCG	17	7
NC_003888.3	3722511	-	TACGCT	ACCATC	18	7
NC_003888.3	3722588	+	CATCAT	GGGTTG	17	6
NC_003888.3	3723315	-	TACGCT	ACGCCA	20	7
NC_003888.3	3727304	+	TAGGCT	CCGCCC	20	6
NC_003888.3	3733297	+	TATGCT	ACGGCC	18	6
NC_003888.3	3738867	+	GAGGAT	CTCACC	18	6
NC_003888.3	3739352	-	TACGCT	TGCAAC	20	7
NC_003888.3	3740524	-	TTTGCT	TTTGTG	18	7
NC_003888.3	3741220	-	TAGCGT	GGCGCG	21	6
NC_003888.3	3741640	-	TATCGT	GGCACG	20	7
NC_003888.3	3741942	-	TACCCT	CTGGCC	20	6
NC_003888.3	3750688	+	CACCAT	GCGGCG	34	6
NC_003888.3	3754484	-	TACGCT	CCCTGC	16	7
NC_003888.3	3756807	-	GAGACT	GTCTCC	21	6
NC_003888.3	3764143	+	TACGCT	CGCACC	17	6
NC_003888.3	3765749	+	GTAGAT	CGGCCC	20	6
NC_003888.3	3768012	-	TAGCCT	TGTATG	17	6
NC_003888.3	3770178	+	CATAGT	GCGGTG	18	6
NC_003888.3	3770975	-	CAGACT	TCGTCG	16	7
NC_003888.3	3772106	-	GATGCT	GGGACC	21	6
NC_003888.3	3773342	-	TACCGT	CTGCCC	19	6
NC_003888.3	3774814	+	TACGCT	GCGACG	19	7
NC_003888.3	3775094	-	TTAAGT	ATGATC	18	7
NC_003888.3	3775709	+	GACCAT	GTGCGG	17	6
NC_003888.3	3778314	+	CAGACT	AAGACG	17	6
NC_003888.3	3780301	-	GAGAAT	GGGTCC	17	6
NC_003888.3	3785358	-	TAGGCT	CGGGCG	17	7
NC_003888.3	3786955	-	TACGAT	TTCAAC	16	7
NC_003888.3	3787865	-	CAGACT	GAGTAC	20	7
NC_003888.3	3788108	+	AACCAT	CTTGCA	18	6
NC_003888.3	3788997	-	TATGAT	TGCATC	16	7
NC_003888.3	3791103	-	TAAGAT	CTGTTA	17	6
NC_003888.3	3791122	+	TATCTT	AGTTCG	16	7
NC_003888.3	3791727	+	TAGCTT	TTCCCG	20	6
NC_003888.3	3793755	+	TACGGT	TTGACA	17	6
NC_003888.3	3796515	+	GAGACT	CCGCCC	20	6
NC_003888.3	3798734	-	CACGAT	TAGACG	14	9
NC_003888.3	3801445	+	CACCAT	ATGCGG	17	6
NC_003888.3	3803331	-	AAGGAT	ATCATG	17	8
NC_003888.3	3806049	-	GAAAGT	GGTATA	15	8
NC_003888.3	3809946	-	CACATT	GCGAAG	18	6
NC_003888.3	3816298	+	TAGGCA	GGTTTC	16	6
NC_003888.3	3831524	+	GACACT	ATCGAG	15	7
NC_003888.3	3832019	-	TACAAT	ATTTCG	17	6
NC_003888.3	3832247	-	TACCCT	GTGACC	18	6
NC_003888.3	3832759	-	AATGAT	TGGAGC	21	6
NC_003888.3	3833276	-	GAGACT	TTCCCG	16	7
NC_003888.3	3834475	+	TACGGT	GTGCGC	19	6
NC_003888.3	3835100	-	AAATCT	TCGACG	17	6
NC_003888.3	3835117	+	CAAGAT	TGGTCC	18	6
NC_003888.3	3835381	+	TACTCT	CGCACC	18	6
NC_003888.3	3835813	-	CAGAAT	TCGACA	16	7
NC_003888.3	3839158	+	CAAGAT	TAGGAC	16	7
NC_003888.3	3840389	-	TAGGGT	TAGTCA	17	7
NC_003888.3	3844741	-	GAAGAT	GGGTTC	17	7
NC_003888.3	3848081	+	TACCGT	TGTACG	15	7
NC_003888.3	3850317	-	TACCAT	ACGTCC	21	6
NC_003888.3	3853626	-	TACGGT	ATCCAG	19	6
NC_003888.3	3854442	-	CATACT	GTGCTC	21	6
NC_003888.3	3854745	+	TACTCT	CCGTGG	16	7
NC_003888.3	3858491	-	GAAGAT	GTGACT	20	7
NC_003888.3	3858610	+	TACCCT	TCGTAC	20	6
NC_003888.3	3861776	+	TATCTT	GTCAGT	20	6
NC_003888.3	3862199	-	GATCAT	CTCACC	20	6
NC_003888.3	3862721	+	TAGAGA	TTCATG	16	7
NC_003888.3	3870369	+	CATCAT	GGGATG	20	6
NC_003888.3	3872493	+	TACCGT	ACCAGA	18	6
NC_003888.3	3872969	+	CAGAAT	GGCGCG	17	6
NC_003888.3	3873533	+	TTTACT	CTTGCG	18	6
NC_003888.3	3873554	+	GAGACT	ATTTAC	16	6
NC_003888.3	3877207	+	AATACT	GTCAGG	15	7
NC_003888.3	3877301	+	CAACAA	GTGGCC	17	6
NC_003888.3	3887378	-	TAGACA	GTCACC	20	6
NC_003888.3	3894113	-	GATGAT	TCGGCG	17	6
NC_003888.3	3902315	-	TACCCT	TTCAGC	20	7
NC_003888.3	3902359	+	GAAGCT	GGTAAC	15	7
NC_003888.3	3903611	-	TATGAT	TCGCGG	21	6
NC_003888.3	3904156	+	TAGCCT	TCCTCG	16	6
NC_003888.3	3906855	-	CAGCAT	TTGACG	17	6
NC_003888.3	3908304	-	TAGCCT	GGCTCC	18	7
NC_003888.3	3908441	-	TAGACT	TTCGGA	18	7
NC_003888.3	3918026	-	TACCGT	GGCAGG	17	6
NC_003888.3	3918392	-	CAGCCT	TTCGCC	20	6
NC_003888.3	3920775	-	TATGTT	TGGATG	16	7
NC_003888.3	3923606	-	TACATT	GGGCCC	17	6
NC_003888.3	3924673	-	TTGAAT	GCGTCG	21	6
NC_003888.3	3924715	-	GACAAT	GGCACC	21	6
NC_003888.3	3933626	-	CACCAT	TTTGCC	18	7
NC_003888.3	3933668	-	TAAGCT	AGCATA	18	7
NC_003888.3	3933713	+	TATGCT	CTTACG	16	7
NC_003888.3	3934693	+	TACAAA	TTCCGC	17	6
NC_003888.3	3935802	-	TAGGGT	TTCGTG	20	7
NC_003888.3	3939645	+	CAAGAT	CCGCCC	19	6
NC_003888.3	3943300	+	TAAGCT	CTGTGC	17	6
NC_003888.3	3944823	+	CATGAT	GCGATG	15	7
NC_003888.3	3945434	+	CACGCT	CCGAAG	15	7
NC_003888.3	3948040	-	CAGGGT	AGGTCC	20	7
NC_003888.3	3950118	-	TAGGCT	GGGGCG	18	6
NC_003888.3	3950227	+	CATCCT	CGTACC	17	6
NC_003888.3	3950265	+	CAAAAT	ATCACA	17	7
NC_003888.3	3952862	-	TAGCCT	TCGAAC	17	6
NC_003888.3	3954844	-	TAGAGT	CTGCGG	19	7
NC_003888.3	3954997	+	TACGCT	GCGTAC	17	7
NC_003888.3	3957037	+	AAAGCT	ATTGTG	15	7
NC_003888.3	3957846	-	TAACGT	TTGCGC	15	8
NC_003888.3	3958181	-	TAAGCT	CGGACA	18	6
NC_003888.3	3958243	+	TAGGCT	TACGCG	19	6
NC_003888.3	3960947	+	GATGAT	CTCGCG	18	6
NC_003888.3	3961105	-	GACAAT	GCGCCG	16	7
NC_003888.3	3961226	+	CACGAT	GCGCCG	19	6
NC_003888.3	3963086	+	TAAAGT	ATTTCG	19	6
NC_003888.3	3967014	+	CACGCT	TGGTCG	19	6
NC_003888.3	3968617	-	TAATCT	ATGCCG	18	7
NC_003888.3	3977477	+	TAGGGT	GTGGCG	17	7
NC_003888.3	3979782	-	TAAACT	AATGCG	15	8
NC_003888.3	3982481	+	TACCCT	TTGCCG	18	6
NC_003888.3	3985048	+	GACGAT	TGGACC	19	6
NC_003888.3	3985788	-	GACGAT	ATGACG	18	7
NC_003888.3	3989856	-	CAGTAT	TGCGCG	17	6
NC_003888.3	3989989	+	TACCGT	GGGTGG	15	7
NC_003888.3	3997556	-	TACCGT	TTTCTC	18	7
NC_003888.3	3998015	-	TAGGCT	TGGGGC	19	6
NC_003888.3	4001469	-	TATCCT	GCGACC	21	6
NC_003888.3	4001665	+	TACCCT	ATTCCG	19	7
NC_003888.3	4003937	+	TACGCT	GCGACG	19	6
NC_003888.3	4004955	-	TAGGCT	CTGAAC	19	6
NC_003888.3	4006818	-	TACGCT	CGGCCG	19	6
NC_003888.3	4008340	-	TAGCAT	TCGGCC	18	6
NC_003888.3	4010391	+	TACTTT	TTCACA	17	7
NC_003888.3	4025963	-	CAGACT	CCGTCC	20	6
NC_003888.3	4028852	-	AAGGAT	TCGGGG	17	6
NC_003888.3	4029494	-	TAAGCT	ACCACC	18	7
NC_003888.3	4031246	-	TAGGGT	GTGCGC	15	8
NC_003888.3	4032146	-	CAAGCT	TTGATC	17	7
NC_003888.3	4035925	-	TTCGCT	CTGTGG	18	7
NC_003888.3	4036689	+	CAGGAT	TTGAGG	18	7
NC_003888.3	4038566	-	GAGGGT	TTGCCG	18	7
NC_003888.3	4043078	-	TACGCT	TTGAGT	20	6
NC_003888.3	4043901	-	CATCGT	TGGCCA	18	7
NC_003888.3	4043962	+	CATCAT	GGCACG	20	6
NC_003888.3	4047585	-	GAACAT	TGGAAG	17	6
NC_003888.3	4048317	-	TTGGCT	TTGACG	17	6
NC_003888.3	4052725	-	CACACT	TTGACC	17	7
NC_003888.3	4058458	-	GAACCT	TTGCAC	17	6
NC_003888.3	4059496	+	TACGTT	CGCACG	18	7
NC_003888.3	4061654	-	TATCCT	TTGTCG	19	6
NC_003888.3	4061946	-	TACTGT	TGGAGA	18	7
NC_003888.3	4062131	+	TAGAGT	GCGAAC	20	6
NC_003888.3	4064602	+	TAGGCT	ACGCCG	18	6
NC_003888.3	4067492	-	TAGCCT	GGCACG	18	6
NC_003888.3	4068713	-	TACCGT	GTGCCG	11	6
NC_003888.3	4070372	+	CAACAT	CGTCCG	19	7
NC_003888.3	4074209	+	TACGGT	GTTCAC	16	6
NC_003888.3	4077955	+	GACGAT	TTGCCC	17	6
NC_003888.3	4078997	-	CAGTAT	ATGGTG	19	6
NC_003888.3	4085883	-	CACCGT	TTGTGG	18	7
NC_003888.3	4086039	+	CACCAT	AGGCGG	18	6
NC_003888.3	4088085	-	GACAAT	GGGATC	18	6
NC_003888.3	4090508	-	TACGAT	GTTACG	18	6
NC_003888.3	4091245	-	TACAAT	GGGCCG	16	7
NC_003888.3	4099460	-	TTGGAT	TGCCGA	21	6
NC_003888.3	4101609	+	CAGACT	CTGCCG	18	7
NC_003888.3	4105198	+	CAAGAT	TTCCCC	16	6
NC_003888.3	4105236	+	TACTGT	GGCACC	18	7
NC_003888.3	4109237	-	TACCCT	AGGCCC	19	7
NC_003888.3	4119270	-	TAGGCT	GGGTTG	16	7
NC_003888.3	4119359	+	TAATGT	GAGACC	16	6
NC_003888.3	4120170	-	TACCGT	GGGACG	17	6
NC_003888.3	4131938	+	TATGGT	GCGGCG	20	6
NC_003888.3	4137609	-	TAGAGT	TGGCCC	21	6
NC_003888.3	4140257	-	TACCAT	CTCCCG	18	6
NC_003888.3	4141343	+	TAGCTT	ACTCCG	17	7
NC_003888.3	4153041	+	TACCGT	GCGCCC	16	7
NC_003888.3	4160059	-	TAACGT	ACGGCG	18	8
NC_003888.3	4169611	+	TAGGAT	TGTGAG	19	7
NC_003888.3	4174717	+	TAAAGT	GTGGCA	19	6
NC_003888.3	4179603	-	TACGAT	ATCCGT	19	6
NC_003888.3	4179615	+	TAGCAT	GTTGCT	16	6
NC_003888.3	4181609	+	TAAGGT	GGGAAG	18	7
NC_003888.3	4186664	-	GACGAT	GGCACC	18	6
NC_003888.3	4186679	+	TACGAT	ATTCGA	16	6
NC_003888.3	4186700	-	TACGCT	TCGGCG	20	7
NC_003888.3	4189715	-	TATCCT	TCCCTC	18	6
NC_003888.3	4189734	+	CAGGAT	TTCACT	16	7
NC_003888.3	4190996	+	TAGTTT	TGTACC	17	7
NC_003888.3	4192464	+	TACGTT	CTGGCA	19	7
NC_003888.3	4196091	-	GACGTT	CGGAAC	16	8
NC_003888.3	4197432	-	AAGGCT	GTGCCG	17	6
NC_003888.3	4197459	-	TAACGT	TTCCCG	18	6
NC_003888.3	4197520	+	GACACT	GGCACG	39	6
NC_003888.3	4200473	-	TAGCGT	CGGACC	20	7
NC_003888.3	4200542	-	TTTCAT	TTTGCA	19	7
NC_003888.3	4200566	+	AACCCT	CGGACA	19	6
NC_003888.3	4200647	+	TACGGT	CTTCCG	16	6
NC_003888.3	4203092	-	GACAAT	CCGGCC	17	6
NC_003888.3	4203210	+	GAGGCT	ATGCCG	17	6
NC_003888.3	4209978	-	GAGCAT	CTCGCC	21	6
NC_003888.3	4214554	+	CAGGCT	GGCACA	19	6
NC_003888.3	4217380	-	TAGAGT	TGGGCA	18	8
NC_003888.3	4217400	+	TACTCT	TTGTCC	16	6
NC_003888.3	4222870	-	TAGCGT	CTGAGC	17	7
NC_003888.3	4223718	-	TAGGCT	CGGGCG	21	6
NC_003888.3	4225524	-	TACGGT	TGTACG	17	6
NC_003888.3	4226895	-	TAATGT	ATGTGA	20	6
NC_003888.3	4227081	+	GACACT	TGGGGG	17	7
NC_003888.3	4227103	+	TACGAT	GGGACA	18	7
NC_003888.3	4233527	+	TACGGT	GCCAAA	19	6
NC_003888.3	4236511	-	CAAGAT	AGCAAG	20	6
NC_003888.3	4239194	+	TACCCT	GAGTCG	16	7
NC_003888.3	4241410	-	GAGGAT	GCGCCG	19	6
NC_003888.3	4243202	+	CATGAT	TTGGCC	20	6
NC_003888.3	4243384	-	TATCGT	CCGGCG	17	6
NC_003888.3	4247965	-	TATAGT	CCGATC	16	8
NC_003888.3	4248804	+	TAGCCT	TTCAAG	16	7
NC_003888.3	4251802	+	TAAGAT	TTGGCC	18	6
NC_003888.3	4252822	+	TAGAGT	CTGTAG	16	7
NC_003888.3	4258461	-	TACGCT	GCGCCG	18	7
NC_003888.3	4258916	-	TATGTT	GGCACG	18	6
NC_003888.3	4258993	+	CAGAAT	ATGCCC	16	6
NC_003888.3	4259901	-	TAATCT	TTTTGG	19	6
NC_003888.3	4260906	-	CACCAT	GGGGTC	17	6
NC_003888.3	4265574	-	TAGAAT	CCCATC	17	6
NC_003888.3	4267939	-	CATGAT	TGGTCC	19	6
NC_003888.3	4268550	-	TAGGCT	CACAGC	20	6
NC_003888.3	4269936	-	CAGACT	GGCACC	19	7
NC_003888.3	4269955	-	TACTGT	GTCACG	20	7
NC_003888.3	4270243	-	AAAGCT	TGGTTG	19	6
NC_003888.3	4270495	-	GATCAT	CTGTCC	19	6
NC_003888.3	4272843	-	TACCGT	TTGAAC	18	6
NC_003888.3	4272883	+	TAGGGT	GTCACG	17	7
NC_003888.3	4272963	+	TACCGT	TTGACC	18	6
NC_003888.3	4273559	+	TAGCCT	CGGATC	17	7
NC_003888.3	4273845	-	GAACAT	GTGCCA	20	7
NC_003888.3	4277021	+	GAGGCT	TGGTTC	18	6
NC_003888.3	4279325	+	TACGAT	GTGTCG	18	6
NC_003888.3	4281621	-	TAGGAT	GGCACA	18	7
NC_003888.3	4283450	-	GAAGAT	CCGCAG	17	7
NC_003888.3	4285070	-	CACAAT	GTGTCG	21	6
NC_003888.3	4292334	-	TAGCTT	ACTACA	20	6
NC_003888.3	4292353	+	TAAGCT	ATGCCG	16	7
NC_003888.3	4293666	-	GAGGCT	ATGACC	20	7
NC_003888.3	4295598	-	TATCGT	TTGTCG	17	6
NC_003888.3	4295743	+	TAGTGT	GGGCCG	19	7
NC_003888.3	4300268	+	GAGGAT	GCGAGC	18	6
NC_003888.3	4302577	-	TAGGCT	CGGACG	19	6
NC_003888.3	4303012	-	CACAAT	TTGAAA	16	8
NC_003888.3	4303080	+	TACGCT	ATTTCA	20	6
NC_003888.3	4303167	+	TTTACT	AGGCCC	19	7
NC_003888.3	4306816	+	TAGAAA	GTCTTA	18	6
NC_003888.3	4308344	+	GACAGT	TTCGTG	16	7
NC_003888.3	4310339	-	TAGAGT	CGGGCA	20	6
NC_003888.3	4310875	-	TACCCT	AAGCGC	20	6
NC_003888.3	4314318	-	CACATT	TGTTTC	18	6
NC_003888.3	4315336	-	TATAGT	GCGACA	18	7
NC_003888.3	4315355	+	CACTAT	TTCTCC	17	6
NC_003888.3	4317531	+	CAGGGT	TTCTCC	17	6
NC_003888.3	4317599	-	CACGAT	CGTTCG	17	7
NC_003888.3	4318070	+	TAGCAT	CTGCCG	15	7
NC_003888.3	4319421	+	CAAGAT	TTGTGA	18	6
NC_003888.3	4320621	+	CATGAT	GTGGCA	18	6
NC_003888.3	4321572	+	TAGCGT	TTCACC	16	6
NC_003888.3	4323771	+	TTGGCT	CTCAAC	17	7
NC_003888.3	4323803	+	TAACCT	TTCCCA	19	6
NC_003888.3	4323842	+	CATTCT	TTGACG	17	6
NC_003888.3	4325866	-	TACACT	CTCTTG	17	7
NC_003888.3	4325943	+	CACTCT	GCGACA	16	6
NC_003888.3	4328065	-	TAAGTT	TCGCCG	21	6
NC_003888.3	4328460	+	AAGCTT	TTGCGC	19	7
NC_003888.3	4333756	-	TACGGT	ATTATT	17	6
NC_003888.3	4333779	-	CATTAT	TGGGAG	17	7
NC_003888.3	4336433	-	TACCAT	CTGTCA	19	6
NC_003888.3	4337697	-	TATGAT	ATCACA	18	6
NC_003888.3	4337715	+	CATCAT	TCGCAG	20	6
NC_003888.3	4339530	+	TAAGGT	TATACG	19	7
NC_003888.3	4340821	+	CATAAT	TTCCGG	18	7
NC_003888.3	4351943	-	TAGGCT	GTGAAA	16	7
NC_003888.3	4353010	-	CAAGCT	ATCGCG	19	6
NC_003888.3	4355984	+	TACTGT	ACGACC	17	7
NC_003888.3	4361825	-	TAGCCT	GAGACC	16	7
NC_003888.3	4363267	-	TAGGGT	GTGAGC	19	6
NC_003888.3	4372078	+	CATCCT	GTGTGA	16	7
NC_003888.3	4372090	-	TACGAT	TGGGCC	16	7
NC_003888.3	4373705	-	GTACAT	TGGACA	17	8
NC_003888.3	4376916	-	TAGGCT	GTCCCG	20	7
NC_003888.3	4378082	-	CATCCA	GTTTCC	17	6
NC_003888.3	4378924	+	TACGGT	GACACC	19	6
NC_003888.3	4379098	-	CACCAT	ATGGCA	20	6
NC_003888.3	4379250	+	AAAGCT	TGGTGC	17	6
NC_003888.3	4379266	+	CAAAAT	GTGGGA	15	7
NC_003888.3	4381958	-	TACGTT	GTTATG	19	7
NC_003888.3	4382657	+	TAGGCT	TCCGCC	16	6
NC_003888.3	4383566	-	AAGCGT	TCTACG	19	6
NC_003888.3	4384371	-	TAGATT	GTTAAC	19	6
NC_003888.3	4386360	-	TAACCT	ATCCCG	17	7
NC_003888.3	4386621	+	TATGTT	GAGAAG	19	6
NC_003888.3	4387539	-	GACACT	CGCAGG	18	6
NC_003888.3	4387836	+	CATAGT	CCCCCG	19	6
NC_003888.3	4393601	-	CATGCT	CTCAAC	20	6
NC_003888.3	4396795	+	AACTCT	TGGTTC	18	6
NC_003888.3	4397767	+	TAGCGT	TCCGCC	17	6
NC_003888.3	4398312	+	TACGGT	CCGAAG	19	6
NC_003888.3	4406725	-	CAAGAT	GTGACA	17	7
NC_003888.3	4406761	-	TAGACT	ACGCCG	19	7
NC_003888.3	4407434	+	TACCGT	TTGCTC	18	7
NC_003888.3	4407473	+	CATCAT	GTGACA	16	6
NC_003888.3	4407739	+	TAATGT	TTCACA	17	7
NC_003888.3	4407977	+	CAGGGT	ATGTGC	17	7
NC_003888.3	4409011	+	TAGGGT	GTGAGT	18	6
NC_003888.3	4410930	-	TACCGT	CTCATG	19	6
NC_003888.3	4410971	+	CACCAT	ATACGG	18	6
NC_003888.3	4412004	+	GATCGT	TTGTCC	17	6
NC_003888.3	4415204	+	CATCGT	AGGGCC	17	7
NC_003888.3	4421136	+	TACGCT	TTGTAC	19	7
NC_003888.3	4424575	+	TAAAGT	GTCACC	18	7
NC_003888.3	4428671	+	GATCGT	ATGAAC	17	6
NC_003888.3	4430185	-	TATGGT	TTTGCC	19	6
NC_003888.3	4431740	-	CATTCT	ACTACA	19	6
NC_003888.3	4433494	-	GATCAT	TCGAAA	17	6
NC_003888.3	4433630	-	TAAAGT	ATTTCG	20	7
NC_003888.3	4434754	-	GAGAGT	CCCAAC	21	6
NC_003888.3	4434845	-	CACGAT	GTCCCC	18	7
NC_003888.3	4435478	+	TAATGT	ACGCCG	17	7
NC_003888.3	4437184	-	TAGGCT	TGCGCC	17	6
NC_003888.3	4447147	+	GAACCT	TTGTTT	18	6
NC_003888.3	4449137	-	AACCAT	TTGCCC	17	7
NC_003888.3	4449191	+	TAATCT	TCGACG	16	6
NC_003888.3	4452206	-	CACCAT	TTCACG	17	6
NC_003888.3	4456952	-	TAATGT	TTCGCA	19	7
NC_003888.3	4457029	+	TAACGT	TTCTGG	15	7
NC_003888.3	4457168	+	TAACCT	CGGTCC	19	7
NC_003888.3	4459641	+	TAGGCT	CACAAA	20	6
NC_003888.3	4461056	+	TATGGT	CTGACG	17	7
NC_003888.3	4464960	+	GACAAT	TCGCCC	28	6
NC_003888.3	4466054	-	TATAGT	CTCGCG	16	7
NC_003888.3	4469743	-	AATGCT	CTGTCG	18	6
NC_003888.3	4470149	-	TAAAGT	TTGCGC	19	7
NC_003888.3	4470689	-	TACAAA	TTCCCA	18	6
NC_003888.3	4470723	-	TTTAGT	TTGCGC	18	7
NC_003888.3	4470898	+	TAGTCT	TACGCG	19	6
NC_003888.3	4474768	-	CAGCAT	TGGTCG	17	7
NC_003888.3	4479327	+	TACACT	CGGACC	16	7
NC_003888.3	4482428	-	TACCGT	CGTACC	19	7
NC_003888.3	4482452	-	TACCGT	AGGGCC	17	6
NC_003888.3	4483811	-	TAATCT	CGGCGG	18	6
NC_003888.3	4485056	-	AATGCT	GTCACC	18	6
NC_003888.3	4485305	-	TAAATT	CCGAAC	18	7
NC_003888.3	4486578	-	TACAGT	TCGACC	17	8
NC_003888.3	4490911	-	GACACT	TTGGGG	17	7
NC_003888.3	4491049	-	TATGCT	TTGGCG	18	6
NC_003888.3	4492813	-	GACCAT	CTCGCG	17	6
NC_003888.3	4494011	+	TATGGT	TTTGCC	19	7
NC_003888.3	4498115	+	TATGCT	TCGGCG	17	7
NC_003888.3	4498965	+	TAGCGT	CGGACC	16	7
NC_003888.3	4502809	-	TAGCCT	GTGGCG	17	7
NC_003888.3	4505453	+	TACAGT	TGTGCA	19	7
NC_003888.3	4507128	+	AACGTT	TTGGAA	19	7
NC_003888.3	4515138	-	TACGCT	TTAACG	17	6
NC_003888.3	4523360	-	CACGCT	GGGTCC	19	6
NC_003888.3	4524526	-	TATGTT	TTCTGA	17	7
NC_003888.3	4529410	+	TAAAGT	GTTAGA	17	6
NC_003888.3	4529468	+	CATACT	TTCAAA	17	6
NC_003888.3	4530071	+	TAAGGT	TTGACA	30	7
NC_003888.3	4530415	+	TAGAGT	AGGAAA	19	7
NC_003888.3	4537896	+	TACGGT	ATGAGG	18	7
NC_003888.3	4545701	-	GACAAT	ATGCGA	16	7
NC_003888.3	4545730	+	GACAAT	TGCAGA	20	6
NC_003888.3	4545769	-	CAAGCT	GCGAGG	19	6
NC_003888.3	4545840	-	TACACA	TTGCCC	17	8
NC_003888.3	4545850	+	TATGGT	GTGCGG	19	6
NC_003888.3	4547126	+	TAACGT	CTGCGA	17	6
NC_003888.3	4550070	-	TAACGT	TTAACG	18	7
NC_003888.3	4550984	+	TACGGT	GATTTC	16	6
NC_003888.3	4551104	+	TACTCT	ATGCGC	18	7
NC_003888.3	4551716	-	TACCAT	AGGGCC	20	6
NC_003888.3	4551860	+	TAGCAT	GTTAGC	19	6
NC_003888.3	4552148	-	CATGAT	TCGACG	17	6
NC_003888.3	4562289	-	GAGGCT	GTAACC	20	6
NC_003888.3	4564603	-	CAGGCT	TCGAGA	20	6
NC_003888.3	4574985	-	GAAGCT	AGGCCG	17	7
NC_003888.3	4576134	-	TAGACT	CTGCCC	18	6
NC_003888.3	4577179	-	TATTCT	CCGGCG	19	7
NC_003888.3	4578069	+	TAGCCT	CTGGGC	16	6
NC_003888.3	4579764	+	TACGCT	ATCCGG	20	6
NC_003888.3	4582262	+	TACGCT	GTGTCC	18	6
NC_003888.3	4584006	+	GATGCT	GAGACG	17	7
NC_003888.3	4588574	+	TACTCT	TGTACG	17	7
NC_003888.3	4588580	-	CATGCT	CGGGCT	20	6
NC_003888.3	4589444	+	TACGAT	GTTGAG	15	7
NC_003888.3	4589811	+	TAAGCT	GAGAAG	17	6
NC_003888.3	4590561	+	TAGACT	GGGATC	18	6
NC_003888.3	4591019	+	TAGGCT	ACTACC	17	6
NC_003888.3	4593651	+	CACGAT	GTCACA	19	6
NC_003888.3	4595605	+	TACGGT	GCGACG	17	6
NC_003888.3	4597385	+	TAGGGT	CTGCCG	18	6
NC_003888.3	4598523	+	TAGACT	ATGGCC	18	6
NC_003888.3	4598546	-	CAACAT	TTTATA	19	7
NC_003888.3	4598635	+	TAGCGT	ACTCCC	19	6
NC_003888.3	4600336	+	TACTCT	CTGGGT	16	6
NC_003888.3	4601462	+	CACCAT	TTCCTG	17	6
NC_003888.3	4602509	+	TAGGCT	CCGCCC	17	7
NC_003888.3	4607362	+	CATGGT	TTGCAA	32	6
NC_003888.3	4608527	+	TACGGT	TTGGGG	20	6
NC_003888.3	4608695	-	GATGAT	TTCACC	17	7
NC_003888.3	4614619	+	TACGCT	ATCCAG	16	6
NC_003888.3	4615969	-	TACGTT	CCGACC	19	6
NC_003888.3	4616019	+	CAGTCT	AAGACC	18	6
NC_003888.3	4617903	-	TAAGTT	ATGGCT	19	6
NC_003888.3	4618020	+	TACGCT	CGGGGG	15	7
NC_003888.3	4619401	-	CAGGAT	CGTGAG	17	6
NC_003888.3	4620202	-	TAGGCT	TGCAGG	18	7
NC_003888.3	4620341	+	GAGTCT	GTGAAA	17	7
NC_003888.3	4623623	-	CACAGT	TTGACG	17	7
NC_003888.3	4623652	+	TAACAT	ATCTCT	16	7
NC_003888.3	4624796	-	TTCGAT	TTGCCC	18	7
NC_003888.3	4625942	+	TTCGCT	GTGCGG	17	7
NC_003888.3	4627747	-	TAGGTT	CTGCCT	17	6
NC_003888.3	4628248	-	TAGCTT	GGGGCG	16	8
NC_003888.3	4628314	+	TACGGT	TTCGCC	18	7
NC_003888.3	4631506	-	GACCCT	AGGCCC	17	6
NC_003888.3	4633053	-	GAACGT	GTGCCG	21	6
NC_003888.3	4633199	+	TAACCT	GGGCCG	16	6
NC_003888.3	4636112	-	TAGCCT	GTGCGG	19	6
NC_003888.3	4636723	+	TACCCT	TTCAGA	17	7
NC_003888.3	4636795	-	TAGCCT	ACGCCT	19	6
NC_003888.3	4639322	+	TACCCT	TGCCCC	20	6
NC_003888.3	4644464	-	TACAGT	CTCCGG	19	6
NC_003888.3	4646396	-	TACCGT	CTGACA	18	7
NC_003888.3	4662950	-	GAGGCT	GTTTCG	19	7
NC_003888.3	4663153	+	GAATGT	GTCTTG	20	6
NC_003888.3	4667076	+	TAGCGT	CTGACG	17	6
NC_003888.3	4668591	+	TAGCGT	CTGACG	18	6
NC_003888.3	4670132	+	TAGCGT	CTGACC	17	6
NC_003888.3	4674438	-	GAGCAT	CGGCCC	17	7
NC_003888.3	4674582	+	TAGCCT	CTCTCG	20	6
NC_003888.3	4675329	-	AAGTGT	TTGCGA	17	7
NC_003888.3	4680245	-	TAGCGT	GTGACC	17	8
NC_003888.3	4693488	-	TAGCTT	TCGACG	16	7
NC_003888.3	4693506	-	GACGTT	CGGAAC	16	9
NC_003888.3	4693625	+	GAACAT	GTGACG	18	7
NC_003888.3	4695224	+	TAATCT	CGGAGT	19	7
NC_003888.3	4695458	+	TTCAGT	TGTACC	20	6
NC_003888.3	4708375	+	TACAGT	TCAACC	15	7
NC_003888.3	4708420	-	TATGAA	TCTGCC	15	8
NC_003888.3	4710480	+	TACATT	TTGCAG	16	7
NC_003888.3	4710964	+	AATCAT	TTGCAC	18	7
NC_003888.3	4714155	+	TAGGGT	CTGAGC	18	7
NC_003888.3	4716272	-	CAGAAT	CTGTCC	18	7
NC_003888.3	4716445	-	CAAACT	AGCGCA	21	6
NC_003888.3	4716703	+	CATCGT	GCGCCG	18	7
NC_003888.3	4718222	-	TAGACT	CGTACC	17	6
NC_003888.3	4724157	-	TAGCCT	TCGCTG	18	7
NC_003888.3	4724896	+	TAACTT	TTCTCC	16	6
NC_003888.3	4731457	-	CACACT	TAGGCC	16	7
NC_003888.3	4734770	+	TACCGT	TCGGCC	18	6
NC_003888.3	4737265	-	TACCCT	CGGCTG	18	6
NC_003888.3	4737284	+	CAGGGT	TTTGGG	18	7
NC_003888.3	4741408	+	TAGCGT	GTGCCC	15	7
NC_003888.3	4741580	+	CAGAAT	CGCGCG	16	7
NC_003888.3	4748436	-	TACCGT	TGGGTG	18	7
NC_003888.3	4748796	-	TAAGCT	GTCAAC	18	6
NC_003888.3	4748911	+	CATACT	ATAGCG	18	6
NC_003888.3	4750671	-	GACCCT	GGCATC	17	7
NC_003888.3	4750828	+	TACGCT	TTGGTA	19	7
NC_003888.3	4754335	+	TAGGGT	TTGACG	17	6
NC_003888.3	4755199	+	GATGAT	TGGGGC	19	6
NC_003888.3	4756084	+	TAGGAT	GTGTCG	19	7
NC_003888.3	4756834	+	AAGGCT	GCGCCC	18	6
NC_003888.3	4757053	+	CACCCT	TTGCCT	18	7
NC_003888.3	4758456	+	TACCAT	ACCCCG	20	6
NC_003888.3	4758673	-	CAGGCT	GTTACA	19	6
NC_003888.3	4761063	-	TAGCCT	CGGAGA	17	7
NC_003888.3	4761696	-	GACGCT	GCGCCA	20	6
NC_003888.3	4764340	+	GATAAT	CGCACA	17	7
NC_003888.3	4768972	-	TTGGCT	TTGCCT	18	8
NC_003888.3	4769658	-	TATCGT	CTCCCG	18	6
NC_003888.3	4773088	+	TACGGT	AGTACG	17	6
NC_003888.3	4777590	+	AAGGCT	AGGCCC	17	6
NC_003888.3	4779347	-	TACCCT	TTCGTC	17	7
NC_003888.3	4783492	-	TAACGT	GCGTTG	16	7
NC_003888.3	4788291	-	TACCGT	CCGCCC	18	7
NC_003888.3	4804174	-	CAGGAT	CGGCCG	19	7
NC_003888.3	4804313	+	TATGGT	CTCCCC	18	6
NC_003888.3	4805789	-	TAGGGT	TTGATC	17	7
NC_003888.3	4805897	+	TACGGT	TGGACG	17	7
NC_003888.3	4810778	+	CAGAAT	GGCACG	18	7
NC_003888.3	4811627	+	GAGGCT	GCGGCC	15	7
NC_003888.3	4815392	-	TAGGGT	TTTCCG	16	7
NC_003888.3	4816308	+	TAGCCA	AGGAGG	19	7
NC_003888.3	4821748	+	GACCCT	CGGTCC	40	7
NC_003888.3	4825208	+	TAGACT	GTTGCG	16	6
NC_003888.3	4825327	+	TATAGT	TTGCAA	18	7
NC_003888.3	4828092	-	CACGAT	ATCCTG	18	7
NC_003888.3	4828105	+	TACCCT	CGGAGG	16	7
NC_003888.3	4829735	+	CATGCT	TTGACG	15	7
NC_003888.3	4830458	+	CACGCT	TTGACG	17	6
NC_003888.3	4833116	+	TAAGCT	TGGCCG	19	7
NC_003888.3	4835376	-	TACGCT	GAGACC	19	6
NC_003888.3	4838204	-	TAAGCT	ATCGCG	17	6
NC_003888.3	4838327	+	TACTTT	TGCGCG	16	6
NC_003888.3	4839212	+	AAGAAT	TTCGCC	18	6
NC_003888.3	4842654	-	TAGTGT	CGGATG	18	6
NC_003888.3	4842716	-	CACTGT	TTCAGC	20	7
NC_003888.3	4845857	-	GAAGCT	GTGGAG	19	6
NC_003888.3	4847949	+	AACCCT	TGGTGC	16	6
NC_003888.3	4850697	+	TACGAT	TGGACT	19	6
NC_003888.3	4851852	-	AATAGT	CACTCG	18	6
NC_003888.3	4853069	+	TAACCT	GCGACG	17	6
NC_003888.3	4855250	+	TAGCGT	CGGTGG	15	7
NC_003888.3	4859674	-	TAGCGT	AGGCAG	18	8
NC_003888.3	4862495	-	GACACT	GCGTGG	17	7
NC_003888.3	4866445	-	TAGCAT	GGCAAG	17	7
NC_003888.3	4869082	+	GAGGCT	CGCACC	18	6
NC_003888.3	4872011	+	TAAGAT	GTCAAC	18	6
NC_003888.3	4876625	-	TACGGT	CCGAAC	20	6
NC_003888.3	4880076	-	GATACT	CTGCCG	21	6
NC_003888.3	4880542	-	CATGAT	ACGACA	16	7
NC_003888.3	4881575	+	GACCAT	CCGCCC	19	6
NC_003888.3	4882655	+	CATACT	TCCCCC	19	6
NC_003888.3	4884950	+	GAGAGT	TTCGAG	19	6
NC_003888.3	4886856	-	CAGACT	GCCCCC	17	7
NC_003888.3	4886913	+	TACCCT	GGCACG	18	7
NC_003888.3	4891873	+	CACTAT	TCGGCG	20	6
NC_003888.3	4891905	+	CATGAT	TGGGTG	17	6
NC_003888.3	4893834	-	CAGGAT	CGGTCG	17	7
NC_003888.3	4899948	-	TAGGAT	GGGACA	18	7
NC_003888.3	4899988	+	CAGACT	TTCCAA	18	7
NC_003888.3	4902850	-	TATCGT	TTCCGC	19	6
NC_003888.3	4905405	+	TATGCT	CCGGCG	20	6
NC_003888.3	4909578	-	TACCCT	ATGCCG	19	6
NC_003888.3	4909614	+	GATACT	AGGGCC	16	7
NC_003888.3	4912005	+	TAGGCT	CTGAAA	16	7
NC_003888.3	4913225	+	TACCGT	CCGAAG	19	6
NC_003888.3	4915292	+	TACCAT	CGCACG	17	6
NC_003888.3	4915902	+	TTCACT	TGCAAG	18	7
NC_003888.3	4916377	+	TAAAGT	TTTGAG	19	7
NC_003888.3	4917934	+	TACGCT	CTGAAC	16	7
NC_003888.3	4922615	+	CATACT	GCGGCG	20	6
NC_003888.3	4922863	+	GAAGAT	CCCAAC	20	6
NC_003888.3	4926107	-	TAGGCT	TGTTGC	18	6
NC_003888.3	4926246	+	TAGCCT	GGGGCG	16	6
NC_003888.3	4927138	+	TACCCT	GGGGCG	18	6
NC_003888.3	4933623	-	TATCGT	TTGCCG	19	6
NC_003888.3	4935729	-	TATCCT	GTCTTC	17	7
NC_003888.3	4938652	-	TACCGT	TGGCGA	17	7
NC_003888.3	4940936	+	CACGAT	GTTACC	16	6
NC_003888.3	4943070	+	GATGAT	TGTTCG	20	6
NC_003888.3	4943459	-	TAGCGT	CTGGCG	19	7
NC_003888.3	4944670	-	CATGAT	CTCACG	20	6
NC_003888.3	4944934	+	TACGGT	TTGAGG	17	6
NC_003888.3	4945436	-	TAGCCT	TCCAGG	19	6
NC_003888.3	4948071	-	TAGTGT	TGGAAC	19	6
NC_003888.3	4952044	+	TACGGT	CCGAGC	20	6
NC_003888.3	4955767	-	TACCGT	TTGCCC	18	6
NC_003888.3	4956800	-	TACCCT	GTGCCC	20	6
NC_003888.3	4957606	-	TACGAT	CTGAGA	21	6
NC_003888.3	4959346	-	TAAATT	CTGACC	20	7
NC_003888.3	4960479	-	TAATCT	TTTTTG	19	6
NC_003888.3	4960539	+	TACCTT	CTTGCG	19	7
NC_003888.3	4961638	+	CATACT	CGGGCG	18	6
NC_003888.3	4963995	+	TAAGAT	TTCTCC	18	6
NC_003888.3	4967883	+	TACGCT	AGCACG	20	6
NC_003888.3	4974767	+	AACAAT	TCGGCG	20	6
NC_003888.3	4976449	-	CAGTCT	GTGCCG	18	7
NC_003888.3	4976468	+	TAGACT	AGCCGG	18	6
NC_003888.3	4980142	+	TAGGAT	TCGCAG	18	7
NC_003888.3	4989364	+	GATACT	GGGAGC	26	6
NC_003888.3	4997195	-	TAGTCT	TGGAGA	19	6
NC_003888.3	4997331	+	TATCGT	CTCCCG	19	6
NC_003888.3	5002439	-	TAACGT	CTGCCC	19	7
NC_003888.3	5004849	+	TACGCT	TAGCGG	19	6
NC_003888.3	5010216	+	GAGACT	GTGAGA	16	6
NC_003888.3	5013422	+	TATACT	TTGAGG	19	6
NC_003888.3	5020446	-	GATGCT	TGGGGC	19	6
NC_003888.3	5023520	+	TAGACT	CTTACC	17	7
NC_003888.3	5031249	-	CACCAT	CGGCCG	17	7
NC_003888.3	5037414	+	CAGGGT	GTGTGG	16	6
NC_003888.3	5038378	-	TAGGCT	ATCGCC	21	6
NC_003888.3	5038464	+	TATTGT	TGGCGA	19	7
NC_003888.3	5043145	+	CATGCT	CTGCGG	18	7
NC_003888.3	5047158	+	TAGAGT	GGGTTC	17	6
NC_003888.3	5049809	-	CATTCT	TTGACA	17	6
NC_003888.3	5049876	+	TTCACT	CTGTCA	20	6
NC_003888.3	5052839	-	TATGGT	TCCACC	18	8
NC_003888.3	5054666	-	TACGGT	CTGTGC	16	7
NC_003888.3	5055173	-	TTTCCT	TTGAAG	17	6
NC_003888.3	5055790	+	GATCAT	CTGCCC	19	7
NC_003888.3	5057808	+	GAGGAT	GGGTGG	17	6
NC_003888.3	5057867	-	GATGGT	TCCACG	20	6
NC_003888.3	5057877	+	TAACCT	ATCCCG	19	7
NC_003888.3	5058248	-	CAAACT	TCCGCA	17	6
NC_003888.3	5059681	-	TACGGT	GTGCGG	20	7
NC_003888.3	5061312	+	TAATGT	TGGGCG	17	7
NC_003888.3	5064405	+	TAACTT	TTGACG	18	6
NC_003888.3	5069623	-	CAGGAT	CTGTCC	19	6
NC_003888.3	5070975	-	AACGAT	TGCCCG	17	6
NC_003888.3	5071116	-	GAGTGT	GGGCCG	19	8
NC_003888.3	5071138	+	CACTCT	TTCGAC	20	6
NC_003888.3	5072786	+	TATCGT	TTGGCC	16	6
NC_003888.3	5073946	-	GAGGAT	TTGGCG	17	7
NC_003888.3	5075183	+	TACGCT	AAGATC	17	6
NC_003888.3	5076201	+	TACGCT	TTTGCT	19	6
NC_003888.3	5077619	+	TAGGGT	TTGCAC	16	7
NC_003888.3	5087610	+	TAAGAT	CCCTCA	17	6
NC_003888.3	5088759	+	TACGCT	TTGACC	17	6
NC_003888.3	5092007	+	TAGGCT	TTTAAC	19	7
NC_003888.3	5108124	+	TAGTGT	CTGACT	18	7
NC_003888.3	5108811	-	CACGCT	TTCTCA	17	7
NC_003888.3	5108850	+	TACCGT	CTCAGC	15	7
NC_003888.3	5109484	+	CACAAT	GCGCCG	20	6
NC_003888.3	5109712	+	CACCAT	CTGCGC	20	6
NC_003888.3	5111640	-	GATCAT	TTGAAG	18	6
NC_003888.3	5113589	+	TACTGT	GCGCAA	17	7
NC_003888.3	5116320	-	TAAAAT	TCCACC	17	8
NC_003888.3	5117055	-	TAGTGT	TAGACA	18	6
NC_003888.3	5118564	+	GACCAT	TCGGCG	20	6
NC_003888.3	5121060	+	TAAGTT	TTTCGC	17	7
NC_003888.3	5123870	-	TACGGT	ATTACG	17	6
NC_003888.3	5127282	+	CAGACT	TTGGCC	19	6
NC_003888.3	5134628	+	TAGGCT	GGCAGG	19	6
NC_003888.3	5137511	+	TAAGGT	GTTCCA	19	7
NC_003888.3	5137556	+	CACTCT	TTCACG	16	7
NC_003888.3	5138714	+	TATGGT	AGGAAG	20	6
NC_003888.3	5142279	+	TACCCT	CGGCTC	19	6
NC_003888.3	5144190	+	GAGGAT	GGGCCC	16	6
NC_003888.3	5145963	-	TAAGAT	GGCACC	20	7
NC_003888.3	5152155	-	AACAAT	CTGCCG	18	7
NC_003888.3	5153334	+	TAGGCT	CCGCCG	18	7
NC_003888.3	5158505	+	GAGACT	CGGCCG	19	6
NC_003888.3	5162784	+	TAGGCT	CGTCCG	20	6
NC_003888.3	5172613	+	TAGTCT	TTGACC	18	7
NC_003888.3	5172748	-	CAACCT	ATGCGG	19	7
NC_003888.3	5178021	+	TATCCT	TTCGGC	19	7
NC_003888.3	5179329	-	CAGATT	GGCTAC	17	6
NC_003888.3	5179389	+	TACGGT	CCCTTG	17	6
NC_003888.3	5180479	+	CATCCT	TGCTCG	17	6
NC_003888.3	5182718	+	GACGAT	AGCTCG	16	7
NC_003888.3	5182963	+	GATACT	GTGCCC	16	7
NC_003888.3	5184400	+	TATGGT	TGTGTG	15	7
NC_003888.3	5189068	+	GACAAT	GCGTAG	18	6
NC_003888.3	5191354	+	TATCGT	TTGCGG	15	7
NC_003888.3	5196403	+	CATGAT	CGGAGC	17	7
NC_003888.3	5204413	-	TTCGTT	GTGACC	14	9
NC_003888.3	5204982	-	CATACT	TTGGAC	17	6
NC_003888.3	5205131	+	TAGAAT	CGGGCC	15	7
NC_003888.3	5212113	+	GAATAT	ATGCCC	18	7
NC_003888.3	5214176	+	GAAAAT	ACGACG	16	6
NC_003888.3	5215375	-	TAGCGT	GTCACC	19	8
NC_003888.3	5217071	-	CATGAT	TCGGCC	16	7
NC_003888.3	5222948	-	TACAGT	TTGTCG	18	6
NC_003888.3	5224380	+	GATGCT	TCCACC	19	6
NC_003888.3	5224391	+	TAACGT	CTGCCG	18	6
NC_003888.3	5232552	-	TATCCT	CGGACT	18	8
NC_003888.3	5234868	+	TAACCT	TTTAGA	19	7
NC_003888.3	5241165	-	TAGCGT	GGGACG	17	7
NC_003888.3	5241265	+	TAGACT	TTGCTG	16	7
NC_003888.3	5244711	-	CAGCCT	GGGAAC	21	6
NC_003888.3	5249363	-	TAGGCT	TTGGGC	19	7
NC_003888.3	5249680	-	CAGACT	ACGAAG	18	6
NC_003888.3	5253183	+	GATCAT	AACACG	17	7
NC_003888.3	5253794	-	AACGAT	TGGACA	18	6
NC_003888.3	5253981	+	GAGGAT	TTGGAA	19	6
NC_003888.3	5255564	+	GACACT	GTTCCG	24	6
NC_003888.3	5257434	+	TAGCCT	GTGCCG	16	6
NC_003888.3	5267634	-	TAGGGT	CATACC	18	7
NC_003888.3	5269166	+	TACCCT	GGCACC	16	6
NC_003888.3	5271525	+	GAGAAT	CCGACC	16	7
NC_003888.3	5272675	+	TACAGT	CTGCCC	18	7
NC_003888.3	5279853	+	GATACT	CGCACG	19	6
NC_003888.3	5280026	-	GACCGT	CGCGCA	16	9
NC_003888.3	5282203	-	TAGGCT	ACGACG	17	8
NC_003888.3	5284301	-	TACGAT	GGGCCG	18	6
NC_003888.3	5294266	+	TAACGT	TGGACG	18	7
NC_003888.3	5300705	+	TAAGCT	GGTCCG	19	7
NC_003888.3	5302356	-	CATGCT	CTCCCT	17	6
NC_003888.3	5303467	-	TAGCCT	ATGCGG	16	7
NC_003888.3	5303491	+	TAGCCT	AGCACG	19	6
NC_003888.3	5310356	-	TAACGT	AGCACG	16	7
NC_003888.3	5310555	+	TAGCGT	TGGGCG	19	7
NC_003888.3	5315451	+	AACCGT	GCGTGG	17	6
NC_003888.3	5318365	+	GTTAAT	TTTTCA	15	7
NC_003888.3	5325986	-	GATCCT	AGTCCC	19	6
NC_003888.3	5329471	-	TAGCTT	AGGCCA	17	7
NC_003888.3	5330840	-	TACCTT	TTGGAC	19	6
NC_003888.3	5330904	+	CATAAT	TCATCC	19	7
NC_003888.3	5332636	+	CAATCT	TTGACA	17	7
NC_003888.3	5334546	+	TAGAGT	CCGGCG	18	6
NC_003888.3	5340202	-	CAGAAT	TCGAAC	18	6
NC_003888.3	5340376	+	CAGGCT	ACGGCC	15	7
NC_003888.3	5342707	+	TAATCT	GGGGGC	16	6
NC_003888.3	5352575	+	GACAAT	GCGGCC	18	7
NC_003888.3	5354161	+	CATACT	ATGCGA	20	6
NC_003888.3	5354193	+	TACTGT	CTGAAA	18	7
NC_003888.3	5357078	-	TAAACT	TCGAAG	18	6
NC_003888.3	5357209	-	TAGGGT	GAGACC	18	7
NC_003888.3	5358662	-	CACGCT	CTCAAG	21	6
NC_003888.3	5361673	+	TAAAGT	GTGAGC	16	7
NC_003888.3	5368020	-	TAACAT	CTTTCC	19	8
NC_003888.3	5368091	+	TACGCT	AGGAAA	20	6
NC_003888.3	5368406	+	GATGAT	TCGCCC	18	6
NC_003888.3	5378730	-	GATACT	CGTACG	18	7
NC_003888.3	5378860	+	CAGGGT	TGGGTG	17	6
NC_003888.3	5388998	+	CATCAT	TTGGTG	18	6
NC_003888.3	5391924	+	CATGAT	AGGTTG	17	6
NC_003888.3	5396563	-	TACCCT	GGTACG	18	7
NC_003888.3	5396674	+	GATGCT	ACGGCG	19	6
NC_003888.3	5397766	+	TAACGT	TCGGGG	19	7
NC_003888.3	5400565	-	CATCCT	GTTTCG	16	7
NC_003888.3	5401165	-	TATAGT	GTGCAG	19	6
NC_003888.3	5401183	+	CACTAT	CGGAAT	20	6
NC_003888.3	5405873	+	TAATTT	TTGACC	17	7
NC_003888.3	5411720	+	AAGGAT	TGGGCG	18	6
NC_003888.3	5416001	-	TACGAT	CTGATA	21	6
NC_003888.3	5416063	-	GACGAT	GTGCCC	17	6
NC_003888.3	5416185	+	GATGAT	TGGACA	17	6
NC_003888.3	5420816	-	TAGGAT	GGGGCG	17	6
NC_003888.3	5421856	-	GATGGT	TTCAAG	17	6
NC_003888.3	5422911	-	TAAGCT	CGGCCC	19	7
NC_003888.3	5429748	-	GATGAT	GCGCCG	20	6
NC_003888.3	5431032	+	CATACT	TGCCCG	16	6
NC_003888.3	5436350	-	CACCAT	TCGCCA	18	7
NC_003888.3	5436447	-	TACCGT	GCGGCG	17	7
NC_003888.3	5438304	+	GAAGGT	CGCAGC	15	7
NC_003888.3	5441939	+	TACAGT	TTCTCC	17	6
NC_003888.3	5444834	-	GATCTT	GTGGCG	17	8
NC_003888.3	5449482	+	CATCAT	CAGACG	17	6
NC_003888.3	5450163	+	GACGTT	TTGCCG	18	6
NC_003888.3	5456185	+	TAGCGT	CTCTGG	20	6
NC_003888.3	5458019	+	TAGGAA	TTGAAC	17	6
NC_003888.3	5463124	-	GACGAT	TTGGCC	17	7
NC_003888.3	5464197	+	GACAAT	CTCACC	18	6
NC_003888.3	5464419	-	TAGGCT	GGCACA	19	6
NC_003888.3	5464551	+	CAGAGT	ATTGCC	19	7
NC_003888.3	5468482	+	GAGTGT	GCGAAG	15	7
NC_003888.3	5468490	-	CAACAT	TTTCAC	19	7
NC_003888.3	5468546	+	TACACT	GTGCAT	16	7
NC_003888.3	5474777	+	TTAGCT	TTGCCG	19	6
NC_003888.3	5479783	-	TAGGAT	TTGATG	18	6
NC_003888.3	5482009	-	CACGCT	CGGAAC	15	9
NC_003888.3	5485481	-	TACGCT	AGCTCG	17	7
NC_003888.3	5486403	+	AAGCCT	TGCATA	18	6
NC_003888.3	5488235	+	GACGAT	ATGAGC	35	7
NC_003888.3	5497920	-	GAGACT	ATCGCG	19	6
NC_003888.3	5497994	+	TACGAT	CTGACC	15	7
NC_003888.3	5499055	+	TAACGT	TGGGTG	18	6
NC_003888.3	5502447	-	TAGGAT	ACCCCC	18	7
NC_003888.3	5502570	+	AAAGAT	TCGAGG	17	6
NC_003888.3	5513712	-	GACGCT	TTGACA	18	6
NC_003888.3	5514323	+	CAGGCT	GAGCCG	18	7
NC_003888.3	5516862	+	GATCCT	TTCTAC	17	6
NC_003888.3	5519054	+	TAGCAT	TTCGCC	16	7
NC_003888.3	5519954	+	CAAGGT	CGGACC	15	7
NC_003888.3	5523964	-	TACGAT	AAGAAA	19	7
NC_003888.3	5528064	+	TATTGT	TTGAAA	18	7
NC_003888.3	5528518	-	TACGGT	CTTTCG	17	7
NC_003888.3	5529751	-	AAAGCT	TCGACC	20	6
NC_003888.3	5529894	+	GACGAT	TCGAGC	20	6
NC_003888.3	5536355	-	GAGACT	GTGCCG	18	6
NC_003888.3	5540210	-	TAGGAA	GCGTGA	17	6
NC_003888.3	5540983	+	CACGCT	TTGCCT	18	6
NC_003888.3	5542131	+	TAGGCT	GTGTTC	19	7
NC_003888.3	5554455	+	TACCAT	AAGCCG	17	6
NC_003888.3	5556919	+	GATAGT	TGGTTC	18	7
NC_003888.3	5565383	-	TAGCCT	TTCACG	18	8
NC_003888.3	5571770	+	TATGAT	GAGAGA	18	7
NC_003888.3	5572342	-	TATCCT	GTGACC	17	6
NC_003888.3	5574679	+	TATGGT	GGGATA	18	7
NC_003888.3	5582798	-	TAGTAT	GCGGCG	17	7
NC_003888.3	5582817	+	GATACT	CTGTTC	20	6
NC_003888.3	5586476	+	TAGGGT	TTGCCC	15	7
NC_003888.3	5587609	+	CATGCT	GTTTAT	16	6
NC_003888.3	5587645	+	TACGCT	TCGTAC	16	6
NC_003888.3	5589626	-	GAGTCT	GTGTCG	18	6
NC_003888.3	5589644	+	CAGACT	TCGACC	39	6
NC_003888.3	5590238	-	CAGGAT	CTGCGG	17	8
NC_003888.3	5592147	-	CATGCT	GCGATC	19	7
NC_003888.3	5592362	+	GATAAT	TTGGTC	19	6
NC_003888.3	5593405	-	TACAGT	ATCTGC	20	6
NC_003888.3	5593587	+	TATGGT	CGGAGC	16	6
NC_003888.3	5597587	+	TACCGT	GGTACC	20	6
NC_003888.3	5598249	+	TATGCT	TTCCCG	20	6
NC_003888.3	5600209	-	TACCAT	TTTCCG	19	7
NC_003888.3	5602266	-	TAGCCT	AGGGCG	18	7
NC_003888.3	5605295	-	TACTCT	GGCGCC	20	6
NC_003888.3	5610151	-	TAGCGT	TTAGTC	16	7
NC_003888.3	5610265	+	TTGTAT	CGTACA	17	7
NC_003888.3	5615315	-	TATGGT	ATCGCA	17	6
NC_003888.3	5617119	-	TAATGT	TGCGTG	18	6
NC_003888.3	5618314	-	TAGGCT	ATGGCG	18	6
NC_003888.3	5619282	+	TACGGT	TTCTCG	17	6
NC_003888.3	5621407	+	TACGTT	ATCGCG	17	6
NC_003888.3	5629262	-	TACCAT	TCGGCG	18	6
NC_003888.3	5633815	-	CACCAT	CTGCCG	17	7
NC_003888.3	5633967	+	CAGGAT	CCGCGC	16	7
NC_003888.3	5644725	-	GACGTT	GGGAAT	15	8
NC_003888.3	5644866	+	CAGCAT	CTCACC	17	6
NC_003888.3	5647134	+	TAGGTT	TTTGCG	19	7
NC_003888.3	5650046	-	GACAAT	ATCCCC	20	6
NC_003888.3	5657466	-	TACGCT	AGGCCC	17	7
NC_003888.3	5657544	+	CAGGAT	TTCGCC	16	7
NC_003888.3	5657573	-	GAGGTT	GGGAAC	16	9
NC_003888.3	5657634	-	TTGACT	CGCGCG	19	6
NC_003888.3	5658833	+	CACGAT	TTCCGC	18	6
NC_003888.3	5659375	+	TAATCT	GTGAGC	18	7
NC_003888.3	5659650	+	TACTGT	GTGTTC	16	6
NC_003888.3	5664555	+	TAGGGT	GTCAAA	18	7
NC_003888.3	5664785	+	TTGACT	GGGGAG	16	7
NC_003888.3	5666898	-	TAGTGT	TTTGCC	19	7
NC_003888.3	5667360	-	TAGGCT	GGGACC	16	7
NC_003888.3	5667432	-	TACAAT	TTGGCC	17	7
NC_003888.3	5668022	-	CACTCT	TTGTTG	17	6
NC_003888.3	5668887	-	TAGCGT	TGGTAG	21	6
NC_003888.3	5670198	-	CATAAT	TTGGCG	20	6
NC_003888.3	5672614	+	TTTAAT	GTTCAC	15	7
NC_003888.3	5673488	+	CAGTGT	TCGTAC	15	7
NC_003888.3	5675179	+	TATCCT	CGGGCG	22	7
NC_003888.3	5675764	+	CATCAT	TTTGCC	17	6
NC_003888.3	5683722	-	CACCTT	CGGTCC	19	6
NC_003888.3	5684465	-	CACACT	TCGATT	17	6
NC_003888.3	5688403	-	TATGCT	CTCGCG	17	7
NC_003888.3	5689000	-	CACACT	CGGCCC	18	7
NC_003888.3	5691889	-	CACGAT	GGGGCC	20	7
NC_003888.3	5691943	-	TATACA	TAGACC	17	6
NC_003888.3	5692293	-	TAAGCT	ATGCCC	19	8
NC_003888.3	5694751	-	GATGAT	GGGAAC	17	6
NC_003888.3	5699726	+	TAGGCT	TGGCCC	20	6
NC_003888.3	5699821	+	CACAAT	TGGACA	17	7
NC_003888.3	5700131	+	TACGCT	TCGAGC	18	7
NC_003888.3	5702284	-	GAGTCT	TTGTAT	17	6
NC_003888.3	5703401	-	TACCCT	TGGGCC	17	7
NC_003888.3	5704015	-	GAAGCT	CGCACG	17	7
NC_003888.3	5705573	-	TAACGT	GGGACA	18	7
NC_003888.3	5706013	-	TAACCT	CGCGCG	19	7
NC_003888.3	5708624	-	GACAAT	GTGGCC	17	6
[truncated: 738 more rows]

## Sheet: C. crescentus
Chromosome	TSS_Position	Strand	Predicted_-10	Predicted_-35	Distance_-35_to_-10	Distance_-10_to_+1
NC_011916.1	122	+	TAGGCG	ATGCGG	17	6
NC_011916.1	3190	+	CATGGA	TTGAAG	17	6
NC_011916.1	4003	+	TATAAC	TCCCCA	16	7
NC_011916.1	4902	+	TATATC	TTGACC	17	7
NC_011916.1	5481	+	TAGTTT	TTGACC	16	6
NC_011916.1	7974	+	CATATC	TTGCGT	16	6
NC_011916.1	20778	-	AGGATG	CGTCCA	17	6
NC_011916.1	23739	+	TATGCT	GCGACC	15	6
NC_011916.1	26661	-	TGCTTA	GGGGAA	17	5
NC_011916.1	32708	-	TTCTTA	TCGCAA	17	6
NC_011916.1	32810	+	TAAGCT	TTCCCG	17	6
NC_011916.1	34955	-	TATATA	CGCCAA	17	5
NC_011916.1	35689	-	ACACTG	CGGCAA	17	6
NC_011916.1	45763	-	GAGCTT	CGGTGA	20	4
NC_011916.1	48959	-	TTTGTA	TGTCGA	17	7
NC_011916.1	49062	+	TATAAG	TTCCGC	18	7
NC_011916.1	50069	-	AGCCTA	GGAGAA	17	7
NC_011916.1	52186	-	CATATA	GAGCAA	15	8
NC_011916.1	58011	-	AGGTTA	GTGCAA	19	6
NC_011916.1	61763	-	GAAATG	ACGCAA	17	6
NC_011916.1	64487	-	TGGTTA	GGGCAA	17	6
NC_011916.1	69084	-	AGGCTA	GGTCAG	20	7
NC_011916.1	71945	+	TAGCAG	TTGCGG	17	7
NC_011916.1	83951	-	ACCCTA	CGTCAA	18	7
NC_011916.1	84995	-	GTTCTG	CCGAAA	18	4
NC_011916.1	88951	+	TATTTT	TTGACT	16	7
NC_011916.1	96410	-	AGACTA	CGTTAA	20	6
NC_011916.1	107360	-	ACGCTA	AGCCAA	13	7
NC_011916.1	107368	+	TAAGAG	TTCATA	23	5
NC_011916.1	111638	-	GGGATA	TGTCAT	17	6
NC_011916.1	116055	+	TAGGAA	TTGGCG	17	6
NC_011916.1	120675	-	CTACTA	GCGCTA	18	6
NC_011916.1	120723	+	TAGACC	TAGACG	18	7
NC_011916.1	127853	+	TAAAGG	TTTATG	22	6
NC_011916.1	135446	-	ACTCTG	CGCCAA	17	7
NC_011916.1	136629	-	ACCCTA	TGGCAT	18	6
NC_011916.1	136696	+	TAAGGG	TTGGCA	17	8
NC_011916.1	140974	+	TATCGC	TCGCAA	19	4
NC_011916.1	140977	-	GCGATA	GTTCAA	17	5
NC_011916.1	148530	-	GGGATA	GTTCAA	21	8
NC_011916.1	148715	+	TAACAG	TTGCGA	17	5
NC_011916.1	157585	-	TCGATG	TGTCGC	19	4
NC_011916.1	160416	-	AATCTG	CGGCAA	17	8
NC_011916.1	161242	+	TATCCT	TTGAAT	17	6
NC_011916.1	163343	+	TAATGT	TTCCCC	16	7
NC_011916.1	165000	+	TAAGGT	TTGCAA	16	7
NC_011916.1	170741	+	TAGCGC	TTGTCT	22	0
NC_011916.1	177798	-	ACGCTA	CGTCGT	17	8
NC_011916.1	179292	+	AAAATT	TTGAAC	18	5
NC_011916.1	180165	+	GATGTG	TTGTTC	17	7
NC_011916.1	202687	-	AAGCTG	TGGCAA	17	7
NC_011916.1	203820	+	TAGGTA	TTGACG	18	6
NC_011916.1	206817	-	AGGTTA	GGGGAA	18	6
NC_011916.1	210531	-	GATATA	CCAAAA	14	6
NC_011916.1	212363	+	GAAGTT	TTTCCA	19	6
NC_011916.1	215381	-	GATCTA	TTGCGA	17	5
NC_011916.1	216190	+	CAAGTC	TTGCTT	17	7
NC_011916.1	225058	+	TAAATG	TCACCA	19	8
NC_011916.1	230205	+	TAACAG	TTGACG	18	7
NC_011916.1	232550	+	TAGAAC	TTGCCG	17	5
NC_011916.1	233884	-	CAACTG	TGTCGA	19	4
NC_011916.1	236915	-	TCTGTA	CCACAA	18	8
NC_011916.1	247045	-	CTAATG	GATCAA	18	6
NC_011916.1	248014	+	CATCAA	TTGACG	21	5
NC_011916.1	252437	+	CAGAAG	TCGAGC	13	5
NC_011916.1	256357	-	AATTTG	GCGCAA	19	5
NC_011916.1	259482	-	ACTTTC	ACTCAA	16	7
NC_011916.1	265795	-	GGTTTA	CGACAA	20	6
NC_011916.1	265957	+	TAACGG	TTGCGC	17	6
NC_011916.1	271625	-	CAATTA	TGTCAG	19	4
NC_011916.1	272689	-	ATCGTA	GCTCGT	23	6
NC_011916.1	273656	+	TAGGGT	ATGAAC	13	5
NC_011916.1	276261	-	AGATTG	TGTCAA	16	6
NC_011916.1	285227	+	AAGCTC	CTGACA	18	6
NC_011916.1	286771	+	TACCTG	TTGACG	17	6
NC_011916.1	290161	+	TAAAGC	TTGCGC	17	7
NC_011916.1	294567	-	GGTTTA	ACGCAA	17	6
NC_011916.1	299340	-	AACGTA	TCCCAA	16	8
NC_011916.1	304318	-	CTAATT	GCGAAA	14	6
NC_011916.1	304431	+	CATATC	TCGCAT	15	6
NC_011916.1	312678	+	CACACC	TTGACC	17	8
NC_011916.1	314536	-	ATTGTA	CGTCAC	17	6
NC_011916.1	314588	+	TAAACT	TTGCGC	16	6
NC_011916.1	326173	-	CTTATG	GTGCAA	18	5
NC_011916.1	326669	-	CATATG	CGGCAA	18	5
NC_011916.1	330759	-	GTACTG	CGGCCA	18	4
NC_011916.1	332971	-	CTTTTG	CGTCGA	17	6
NC_011916.1	333080	+	TAAACT	TTGGTC	17	6
NC_011916.1	335761	+	TACATA	TTGCCG	18	4
NC_011916.1	338429	-	CGTCTG	GCGGAA	12	7
NC_011916.1	340560	+	TAGCAT	GCGACA	17	6
NC_011916.1	342657	-	GGCATA	GTCCGA	17	6
NC_011916.1	348385	+	GATGGT	TGGCGT	17	6
NC_011916.1	350728	+	TAATCT	TGGCCG	20	5
NC_011916.1	352401	+	TATAAC	TTGCGC	17	8
NC_011916.1	360199	-	ACGCTA	AGGGAA	18	6
NC_011916.1	360335	+	TAAGGA	TTCCGT	17	6
NC_011916.1	366013	-	CAGATG	GCTTGA	23	5
NC_011916.1	369178	+	AATAGG	TTTCGT	12	8
NC_011916.1	369202	-	GACCTA	TGTCGA	20	6
NC_011916.1	370413	+	TATCCC	TAAACA	26	0
NC_011916.1	372614	+	TATATA	TCGTCA	23	6
NC_011916.1	375854	-	CGACTA	CGACAA	19	5
NC_011916.1	382729	-	GAAATA	TGTAAA	17	7
NC_011916.1	388999	-	AGGTTG	TGATCA	13	8
NC_011916.1	390244	-	AACCTA	CGTCAA	17	7
NC_011916.1	390576	+	TAAGAG	TTGATT	18	5
NC_011916.1	397418	-	AAACTA	AGGCGA	23	6
NC_011916.1	399736	-	ATCATG	TGTTGA	20	6
NC_011916.1	400487	-	TGTTTA	CAGCAA	24	6
NC_011916.1	400574	+	TAGGGT	TGGAGC	17	6
NC_011916.1	403445	-	AAGCTG	TGCCTA	17	6
NC_011916.1	405058	-	TCTCTG	CCGCAA	17	7
NC_011916.1	407825	+	TAGATG	TTGCCT	17	4
NC_011916.1	410916	-	ATCATC	CAGAGA	15	5
NC_011916.1	416782	-	GACATA	GGTCAA	19	5
NC_011916.1	416883	+	TAAGAT	GTGACA	22	5
NC_011916.1	419702	+	TAGCCT	TTTGCG	11	7
NC_011916.1	424385	+	TACAGC	TTGACC	17	6
NC_011916.1	425076	+	TAACTG	TTGAGC	17	7
NC_011916.1	426336	+	TAACAA	TTGTCT	23	6
NC_011916.1	433197	-	CCTTTA	TCGCAA	17	6
NC_011916.1	434061	+	TAAATG	TTCCCA	18	4
NC_011916.1	440097	+	TAAACA	TGTCCG	24	5
NC_011916.1	443054	+	GAGGAT	TTTAAG	22	6
NC_011916.1	445221	-	CCTGTG	GAGCAA	23	7
NC_011916.1	445497	+	TATCAC	GTCAGA	23	5
NC_011916.1	461880	+	CACAGT	TTGTCA	16	8
NC_011916.1	471473	+	TAGGCG	TTGCCC	19	4
NC_011916.1	477805	+	GAGCTG	TTGCCC	14	6
NC_011916.1	479167	+	AATATT	TTCAGG	25	4
NC_011916.1	483494	-	ATGATA	ATTCAA	17	6
NC_011916.1	488210	-	TGAATA	GCGCGA	17	6
NC_011916.1	495197	-	AGCTTC	GCGCAA	17	6
NC_011916.1	500262	-	AACATG	TCTAAA	15	8
NC_011916.1	502218	-	GGGATA	GCACCA	17	6
NC_011916.1	504834	+	TAAATT	TGGTGA	19	6
NC_011916.1	507747	-	CATATG	GCGCTA	17	7
NC_011916.1	507795	+	TAGTTT	TGGCGC	29	7
NC_011916.1	509638	-	GCTATA	GGGCAA	18	5
NC_011916.1	509658	+	TATGGG	TGGCCC	19	4
NC_011916.1	512060	+	TAACCG	TTGATC	20	4
NC_011916.1	518474	+	TATTAG	TTTCGT	16	6
NC_011916.1	519268	+	TAGGCC	TTCACC	17	6
NC_011916.1	520210	+	TAAGCG	TTGAAA	17	8
NC_011916.1	520286	-	CTTGTG	GGTCGA	17	6
NC_011916.1	523927	-	AGCCTA	GCGCGA	17	6
NC_011916.1	527065	-	CGCTTA	AGGCGA	17	7
NC_011916.1	527256	+	CACCTG	TTGACG	18	5
NC_011916.1	533823	-	TACATA	ACGCAA	17	5
NC_011916.1	534993	-	CGCATA	CGACAT	14	6
NC_011916.1	536806	-	TAGATT	TTTCAA	18	6
NC_011916.1	539742	+	TATAAG	TTTCAT	13	6
NC_011916.1	540099	+	TAGTGT	TTGAGA	19	8
NC_011916.1	542289	+	TATACG	TTGAAA	17	6
NC_011916.1	543126	+	AATCTA	GTAACG	11	7
NC_011916.1	547606	+	TATATC	TTTCCT	17	7
NC_011916.1	560776	-	CGATTA	GTGCAA	17	6
NC_011916.1	561664	-	ACCCTA	GCTGGA	21	6
NC_011916.1	562396	-	GCACTA	ACGCCA	19	5
NC_011916.1	564671	+	CAGTAC	TCGCCC	11	7
NC_011916.1	565657	+	TAGTCG	TTTACT	17	7
NC_011916.1	570218	+	TACAAC	TGGTGC	17	6
NC_011916.1	571086	+	TAGCTT	TTGGAG	17	6
NC_011916.1	575815	+	TATGGA	CTGACA	14	6
NC_011916.1	622873	-	AGTATA	CGAAAA	13	7
NC_011916.1	634996	+	GATGAT	TTGTCA	17	6
NC_011916.1	641929	-	ACACTA	TAGCAA	18	6
NC_011916.1	651300	+	TAGCAA	ATGCCT	14	7
NC_011916.1	660052	-	ACGCTA	TGGCAA	16	6
NC_011916.1	666828	+	AATAGT	TAGACC	17	6
NC_011916.1	670486	+	AAAACA	TTGATC	18	4
NC_011916.1	674267	+	CAGAGA	GTAACG	19	8
NC_011916.1	681907	+	TAGACT	TCAATC	19	6
NC_011916.1	691801	-	ATTCTC	TCGCAA	13	8
NC_011916.1	692957	-	ACTATA	TCTCAC	13	7
NC_011916.1	710675	+	TATCTG	TTGCGC	19	5
NC_011916.1	729790	-	TGCTTA	GGACAA	17	8
NC_011916.1	733748	-	GATATA	TCACAA	17	7
NC_011916.1	735123	-	CGTGTA	AGTCAA	17	6
NC_011916.1	738053	+	AATGGC	TTGAAT	20	4
NC_011916.1	748440	-	ACAATA	ATGAAA	17	7
NC_011916.1	754342	-	AAGGTG	GGGCAA	17	6
NC_011916.1	757978	+	TATATC	TTGACT	18	6
NC_011916.1	761108	-	GCAATG	TGGCAA	17	7
NC_011916.1	763406	-	CGTATA	GATCAA	17	6
NC_011916.1	772904	-	TAAATG	CGTCAA	20	4
NC_011916.1	774321	-	ACGATT	TGTCAA	18	6
NC_011916.1	774368	+	CAAGGT	TTGCGT	17	7
NC_011916.1	779974	+	TAAGAA	TTCTCC	17	7
NC_011916.1	780023	-	GAGTTA	AGTCAA	17	6
NC_011916.1	783127	+	CAACGG	TTGCCG	14	4
NC_011916.1	783796	+	CAATCG	TTTCTC	15	6
NC_011916.1	790479	+	CAGGAT	TTCCGC	13	6
NC_011916.1	791468	+	GAAGTT	TTGACG	18	4
NC_011916.1	793099	-	CCAATG	CGGCAA	16	5
NC_011916.1	796828	-	GGGATA	GCGCAA	17	7
NC_011916.1	801752	+	CAAAGA	TTGATT	20	6
NC_011916.1	804963	-	AGCATA	GCTGAA	18	6
NC_011916.1	805035	+	TAATCG	TCGACA	17	6
NC_011916.1	811319	-	TTTCTA	CGCCAA	19	7
NC_011916.1	822935	-	GACTTA	ATGCAA	16	7
NC_011916.1	823105	+	TATGGG	TTCCCT	17	6
NC_011916.1	827442	+	CAGTCT	TTGCCA	19	8
NC_011916.1	839805	-	ACGCTG	TTTTAC	19	8
NC_011916.1	840321	+	TACTCG	TTGACA	19	5
NC_011916.1	841804	+	TAAGGT	TTCATC	21	5
NC_011916.1	846445	-	AGTATG	CTGCAA	17	6
NC_011916.1	851443	-	ATCATG	ATCCAA	14	6
NC_011916.1	851462	+	CATCAT	TGGCGC	18	7
NC_011916.1	856242	-	TCAGTA	CGTAGA	14	7
NC_011916.1	864787	+	TAGAGC	TCAAGG	20	6
NC_011916.1	872331	-	TGGATA	GAGTGA	17	6
NC_011916.1	877557	-	AGCGTA	CGGCAA	16	6
NC_011916.1	885244	-	ACCTTA	CGGCAA	16	7
NC_011916.1	886139	-	TGAGTA	CGGCAA	19	5
NC_011916.1	891110	+	TAGCGT	TTGTTT	14	6
NC_011916.1	899599	+	GATACT	TCAACG	20	6
NC_011916.1	915248	-	AGCTTC	GGGCAA	17	6
NC_011916.1	917262	-	AGAGTC	CGTCAA	17	6
NC_011916.1	920412	-	GGTCTA	CTTCGT	21	6
NC_011916.1	920662	+	TAGGGG	TTCCTC	18	6
NC_011916.1	921517	-	GCTCTA	TTGTGA	18	6
NC_011916.1	935113	-	TCGATA	CCGCGA	18	7
NC_011916.1	938895	-	ACAATT	TCTAAA	22	5
NC_011916.1	942431	-	GGGATG	ACGCCA	17	6
NC_011916.1	946673	+	TAGAGT	TGGCGA	18	7
NC_011916.1	950400	-	AGCATA	GGAGAA	16	6
NC_011916.1	952032	-	CATATA	CTGTAA	16	5
NC_011916.1	954956	-	ACCCTA	GCGCAA	16	7
NC_011916.1	956765	+	TAGGGT	TTGAAT	12	6
NC_011916.1	961712	-	GCTATT	AGGCAA	19	4
NC_011916.1	964868	+	TAGAAG	TTGCCG	17	7
NC_011916.1	966931	+	AATATT	TTACCC	18	8
NC_011916.1	970233	+	TAGCCC	TGGTCC	17	6
NC_011916.1	972655	+	TATTCA	TTGAAT	17	7
NC_011916.1	973984	+	TAAATT	TTCTAT	17	6
NC_011916.1	993947	+	GATGGT	TTGCCA	17	7
NC_011916.1	995262	-	GACTTA	ATTCAA	19	4
NC_011916.1	996223	+	TAGACG	TTGGAA	17	6
NC_011916.1	1001397	+	TATCTC	TTTTTC	17	5
NC_011916.1	1002605	-	TGTCTA	CCCCAA	17	6
NC_011916.1	1003657	-	GAAATA	TGTCAA	17	7
NC_011916.1	1012943	-	AGGATA	GGGGGA	19	6
NC_011916.1	1014509	+	CAACCT	TTTCCC	13	6
NC_011916.1	1026407	+	TATAGT	TTAAGC	20	7
NC_011916.1	1034456	+	AATGCG	TTGAAA	22	7
NC_011916.1	1037321	-	AGCCTA	TCGCCT	24	6
NC_011916.1	1037349	+	AATCGT	TCGTCT	17	6
NC_011916.1	1038054	+	TAGCGA	TTGCCG	17	7
NC_011916.1	1039379	-	GATTTA	ATTCAA	16	6
NC_011916.1	1040719	+	TATATC	TCGCGC	14	6
NC_011916.1	1042042	-	AATCTA	AAGCAA	18	6
NC_011916.1	1042126	+	TATGGA	TTGCGA	12	6
NC_011916.1	1046087	+	TAGCTT	TTGCGT	17	7
NC_011916.1	1051249	+	TAACGT	TTGACC	18	6
NC_011916.1	1058178	+	CACACC	TTGCCT	19	4
NC_011916.1	1061601	+	TAATCC	TTGTTT	16	7
NC_011916.1	1077198	+	GAACGT	TTGCCG	17	7
NC_011916.1	1081313	+	TATGCA	TTGCTC	17	7
NC_011916.1	1081955	+	GATAGT	TTGCCG	18	5
NC_011916.1	1085196	+	CACCAT	TTAATG	20	6
NC_011916.1	1092301	-	GACATA	TGTCCA	18	7
NC_011916.1	1098140	+	CAACAT	TTGCCG	17	6
NC_011916.1	1113467	-	GCTATA	GCGCAA	16	6
NC_011916.1	1119649	+	TAGGGT	TCGCAA	18	6
NC_011916.1	1132924	-	ATCCTA	GCGCCA	17	6
NC_011916.1	1133411	-	AGAGTG	CGGCCA	17	6
NC_011916.1	1139986	-	AACTTA	ACGCAA	19	7
NC_011916.1	1145417	+	TATCCT	TTCTGT	20	6
NC_011916.1	1148214	+	CAATTG	TTGAAA	18	6
NC_011916.1	1151533	+	GAAGTA	TTGCGG	18	5
NC_011916.1	1159111	-	ACGATA	GCTGAA	15	6
NC_011916.1	1159498	-	TATATA	GTACAA	19	4
NC_011916.1	1159633	+	TATAGC	TTGTCG	17	7
NC_011916.1	1162960	+	GAGACG	TTGCTC	24	4
NC_011916.1	1166241	+	TAGTCA	TTTCCA	16	6
NC_011916.1	1186885	+	TAGGAT	TCTAGC	19	7
NC_011916.1	1191129	-	AGGTTA	CCGCAA	23	6
NC_011916.1	1193229	+	CAAACC	TTAACC	20	6
NC_011916.1	1194584	-	AGCATG	CCGAAA	14	6
NC_011916.1	1197681	-	AAGCTA	AGTCGA	16	6
NC_011916.1	1199264	-	GAGGTA	GCGCAA	17	6
NC_011916.1	1204066	-	TAGCTA	TGGCAA	17	6
NC_011916.1	1207310	-	AAGCTA	TGTCGA	16	6
NC_011916.1	1208086	+	TATCAA	ATGACG	14	6
NC_011916.1	1211113	+	TAGGTC	TTGCAG	18	6
NC_011916.1	1212076	+	TATGGT	TGGACA	16	6
NC_011916.1	1213560	-	CGGATC	ATGCAA	21	4
NC_011916.1	1219504	-	CGTTTA	AGGCAA	17	6
NC_011916.1	1223213	+	TATGGG	TTGGGG	22	6
NC_011916.1	1223686	+	CATGAT	TAAACC	21	6
NC_011916.1	1224371	-	AGGATG	GTTCGA	14	6
NC_011916.1	1224487	+	TAGCTT	TTGCCA	18	6
NC_011916.1	1226120	+	CAAATC	TTGTGT	18	5
NC_011916.1	1227687	+	TAGGTC	GTGACA	17	7
NC_011916.1	1231252	-	TTTCTA	GGGGGA	18	6
NC_011916.1	1233463	+	CATCTT	TAACGC	20	6
NC_011916.1	1238481	-	CAGTTT	GGTCAA	16	8
NC_011916.1	1240918	+	TACACC	TTGCGA	18	6
NC_011916.1	1241362	+	AATTAA	TTCCCA	15	8
NC_011916.1	1244920	-	ACCCTT	GTTTCA	22	5
NC_011916.1	1245084	+	TACGCC	TTGCGA	17	7
NC_011916.1	1246920	+	TAGTTT	TAGTCG	19	5
NC_011916.1	1254720	+	TATGAC	TTGCGA	12	7
NC_011916.1	1257874	+	TATGTT	TTGCGA	15	7
NC_011916.1	1268498	+	CATTGC	TCGTAA	19	5
NC_011916.1	1272526	+	TACCGA	TTGAAA	22	5
NC_011916.1	1291673	+	TATACA	GTCAGC	17	7
NC_011916.1	1292195	+	TAGAAG	TTGGCG	18	6
NC_011916.1	1293510	-	CCTTTA	TCCCAA	24	5
NC_011916.1	1301925	+	GAAAAA	TGGCGC	22	5
NC_011916.1	1304672	+	CAACTG	TTGGGT	22	4
NC_011916.1	1319251	+	CAGTCC	TTGACC	17	7
NC_011916.1	1321666	+	TAGGTA	TTGCTG	18	5
NC_011916.1	1328779	-	ACCTTG	GGAAAA	13	6
NC_011916.1	1330816	-	CTGTTA	GGGCAA	17	6
NC_011916.1	1342464	-	ACAATA	GGGCGA	23	7
NC_011916.1	1343509	+	TATCTA	TCGAAA	14	8
NC_011916.1	1357073	+	TATATG	TAGCGG	15	8
NC_011916.1	1369250	-	ACGTTA	GCGCAA	17	6
NC_011916.1	1372338	-	CTGGTT	CGGACA	20	8
NC_011916.1	1375823	-	CCGATA	TGTCAA	20	4
NC_011916.1	1375966	+	TAGTGT	TTGCGA	19	5
NC_011916.1	1381335	-	ACGATT	TCTAAA	16	5
NC_011916.1	1386307	+	CAACTC	ACGACC	20	8
NC_011916.1	1397324	-	CTTATA	TGTCAC	18	6
NC_011916.1	1398453	+	CACACA	TTGCAC	17	7
NC_011916.1	1401700	+	TAGGGA	TTGCGA	17	5
NC_011916.1	1404909	-	CGGCTA	TTGCAT	18	6
NC_011916.1	1406957	-	GACCTT	GCTTAA	21	6
NC_011916.1	1406997	+	AAACAT	ATGACC	17	6
NC_011916.1	1412590	-	AGCCTA	TGTGAA	18	6
NC_011916.1	1413966	-	AAGCTG	CGGCAA	17	6
NC_011916.1	1415667	-	ACCTTA	CGTAAA	16	7
NC_011916.1	1415692	+	TAACGT	TTGCAA	16	7
NC_011916.1	1423037	-	CTCTTA	GTCCAA	16	7
NC_011916.1	1428782	+	TAATGC	TTGTTA	14	4
NC_011916.1	1431115	+	CAAGCG	TTGACG	19	5
NC_011916.1	1440332	+	TAAGCG	TTGAGT	20	8
NC_011916.1	1442538	+	TAGGTC	TTCCGT	17	6
NC_011916.1	1443306	+	TATAAC	TTGACG	16	7
NC_011916.1	1450093	+	CAGTCT	TTTCCA	17	6
NC_011916.1	1451780	+	TAAATA	TTGCGA	19	4
NC_011916.1	1462249	+	TAGAGG	TAGAGC	14	7
NC_011916.1	1469343	+	TAAAAC	TTGTGT	21	1
NC_011916.1	1470328	+	TATGCG	TTGCAA	17	7
NC_011916.1	1480063	+	TACAAG	TCGCGG	20	7
NC_011916.1	1481752	-	TGAATA	TGTGAA	20	7
NC_011916.1	1483322	+	TATCAT	TTTCCA	17	7
NC_011916.1	1486089	+	TATGAT	TGGCGG	19	6
NC_011916.1	1487459	+	CACTCC	TGGACT	17	6
NC_011916.1	1487505	-	ATGATC	TTTCAA	17	6
NC_011916.1	1490214	+	TATATC	TTGCCC	16	5
NC_011916.1	1492300	-	CTTATC	GATCAA	17	5
NC_011916.1	1492509	+	TAAGCC	TTGCGT	20	5
NC_011916.1	1493203	+	CATATT	TGGCGG	17	6
NC_011916.1	1502287	+	TAGAGC	CTGCGC	13	8
NC_011916.1	1503810	-	TTTTTG	CTGACA	22	5
NC_011916.1	1506288	+	TAAGCA	TTGCCA	18	5
NC_011916.1	1507360	+	CATAGT	CTGCCC	15	5
NC_011916.1	1509067	+	CATTCT	TTGTTA	17	6
NC_011916.1	1510305	+	GAAGCA	TTGACC	17	5
NC_011916.1	1512455	-	ACCTTA	GATCAA	17	6
NC_011916.1	1513286	-	GTCTTA	TCTCCA	17	6
NC_011916.1	1513302	+	GACCGT	TTGATC	17	7
NC_011916.1	1515188	+	GAGGGT	TTGCGG	17	6
NC_011916.1	1520573	-	ACGCTA	GCGCCA	24	6
NC_011916.1	1524403	-	ATCGTG	TCGAAA	23	6
NC_011916.1	1525525	-	GAGATT	TGTCAA	18	4
NC_011916.1	1529729	+	AAAGGA	TTGAAG	20	-1
NC_011916.1	1529754	-	CATTTG	TATCAA	17	6
NC_011916.1	1534631	+	CAAGAG	TGGCCG	17	6
NC_011916.1	1536689	+	TAAAGA	TTGATC	16	6
NC_011916.1	1538016	+	CAACTA	TTGACG	17	7
NC_011916.1	1541253	+	CAGTCT	TTGCGC	17	6
NC_011916.1	1544231	-	CGGCTG	TTGATA	24	6
NC_011916.1	1544959	-	ACTTTG	GTTCAA	22	7
NC_011916.1	1545006	+	TAGTTC	TTGACC	17	7
NC_011916.1	1548452	+	CATGAG	TTGACT	17	7
NC_011916.1	1550033	-	TGTTTC	CGTCAT	17	5
NC_011916.1	1571956	-	AGCCTA	TGTCAC	17	6
NC_011916.1	1572588	+	AATGCT	TCACGG	19	6
NC_011916.1	1593749	-	CAAATA	TGTCAA	16	7
NC_011916.1	1593851	+	TAGAGT	TGGACG	12	6
NC_011916.1	1594724	+	TAGTCA	TTGACG	17	7
NC_011916.1	1610768	+	TAACCC	TTAAAG	17	6
NC_011916.1	1620456	+	AATCTG	TTGACG	17	6
NC_011916.1	1628204	-	TGACTG	GATCAA	17	6
NC_011916.1	1628247	+	CAATGT	TTGACT	21	4
NC_011916.1	1630483	-	AAGGTG	CGTCCA	17	7
NC_011916.1	1631476	-	AAACTA	TGGCAA	16	6
NC_011916.1	1634092	-	GTTTTG	TCCTAA	20	6
NC_011916.1	1635202	+	GATGGT	TTTTGG	23	6
NC_011916.1	1636299	+	CAGGTC	TGGTGG	24	5
NC_011916.1	1639346	+	AAGGGT	TTAACG	21	6
NC_011916.1	1642303	+	TAGCCA	TTGAAA	17	6
NC_011916.1	1643003	+	TAGGTT	TCTATC	12	7
NC_011916.1	1643621	+	TAACGT	TTCCGA	13	8
NC_011916.1	1646107	+	TACTGA	TGGACG	18	6
NC_011916.1	1650166	+	CATGGC	TTGTCG	17	6
NC_011916.1	1650203	-	AAGATA	TATAAA	16	6
NC_011916.1	1654917	-	GTCGTA	GGTCAA	16	6
NC_011916.1	1659394	+	TATATG	TTTCGT	17	7
NC_011916.1	1665320	-	CACCTA	CGACAA	17	7
NC_011916.1	1665472	+	TAACGC	TCGCCT	19	4
NC_011916.1	1672248	-	AGTATG	TGGAAA	24	6
NC_011916.1	1676818	+	TAGAGG	TTTTCC	17	7
NC_011916.1	1684733	+	GATCGG	GTGACA	17	6
NC_011916.1	1690130	+	CATATT	TTGACA	14	8
NC_011916.1	1695260	+	CATCTG	TTGACG	18	5
NC_011916.1	1699611	-	CTTTTG	TTTTAA	17	6
NC_011916.1	1704510	-	TTGTTA	GCGCAA	20	4
NC_011916.1	1704530	+	TATGAT	TTGATC	18	5
NC_011916.1	1712417	+	AACCAA	TTGTTT	18	6
NC_011916.1	1714831	-	GATGTA	GGGAGA	19	6
NC_011916.1	1719242	-	GACATC	GCGCAA	17	6
NC_011916.1	1722502	+	TATCCG	TTGACG	20	5
NC_011916.1	1724551	-	TGTTTA	GTGCAA	17	7
NC_011916.1	1730240	+	TAGAAA	TTGCTC	17	7
NC_011916.1	1741598	+	TAAGCG	TGGACA	19	4
NC_011916.1	1744933	-	GCGGTA	AGGCAA	20	4
NC_011916.1	1745014	+	TATAGG	TTGAAG	17	8
NC_011916.1	1747415	-	ACGATC	TGTCCA	17	6
NC_011916.1	1747546	+	TAACCC	TTCGGG	12	7
NC_011916.1	1749116	+	TAGCAA	TTGCCC	17	6
NC_011916.1	1751588	-	TCGCTA	ACGCAC	24	6
NC_011916.1	1751635	+	TACACG	TCGCTA	21	7
NC_011916.1	1754167	+	TAAGCT	TCGCCT	12	6
NC_011916.1	1755846	+	TAGGCT	TCGAAT	18	7
NC_011916.1	1759621	+	TAAGGT	TTCCAA	17	7
NC_011916.1	1765575	-	AACCTG	TTAAGA	11	8
NC_011916.1	1765648	+	TAATCC	TTGCCG	18	6
NC_011916.1	1768356	-	GGGATA	CCGCAA	17	7
NC_011916.1	1768380	+	TAGGCA	TTTCCG	17	6
NC_011916.1	1771267	+	TAACAG	TGGCGT	17	6
NC_011916.1	1774676	+	CAACGA	TCGCCG	24	5
NC_011916.1	1776482	+	TAGAAG	TTCACA	18	5
NC_011916.1	1781935	-	GTCATC	GCGAAA	13	6
NC_011916.1	1786445	+	TAAACA	TCGTGG	20	6
NC_011916.1	1790610	+	TAAGCG	TTGCCC	19	4
NC_011916.1	1793494	+	TAAGTG	TTTACG	20	6
NC_011916.1	1797708	+	TACAGC	GTGACA	17	6
NC_011916.1	1803719	+	TATTAA	TTTCCG	17	6
NC_011916.1	1812350	-	ACGCTA	TCGGAA	24	6
NC_011916.1	1812873	-	AACGTA	TATCAA	16	8
NC_011916.1	1815935	+	TATATC	TCGACA	17	6
NC_011916.1	1831627	+	TATCGA	TTGCCG	17	7
NC_011916.1	1837596	-	AATGTA	AGGCAA	21	5
NC_011916.1	1837633	+	AAGCCT	TTGCAA	17	6
NC_011916.1	1844628	-	ACGATT	CGTCAA	17	6
NC_011916.1	1845856	+	TATCAG	TTAAGA	23	6
NC_011916.1	1846571	+	GACTAA	ATCCAA	16	5
NC_011916.1	1849571	+	CACAAA	TTGCGG	17	5
NC_011916.1	1850471	+	TATAGG	TTGCGA	15	8
NC_011916.1	1856264	-	CAACTG	GCTAAT	21	8
NC_011916.1	1858244	-	GATATG	GCGAAA	17	6
NC_011916.1	1864204	+	CATGGC	TCGATC	17	6
NC_011916.1	1870669	-	CTCCTA	ACGCAA	17	7
NC_011916.1	1870808	+	TAGCTG	TTCCAA	18	6
NC_011916.1	1874178	+	TAACCC	TTGCTC	17	7
NC_011916.1	1876959	+	TAGGCG	TGGTCA	17	7
NC_011916.1	1891935	+	TATGCC	TTTTCT	17	6
NC_011916.1	1895262	-	ACTATA	TTTCAA	19	7
NC_011916.1	1895422	+	CATTCT	TTTCTG	13	7
NC_011916.1	1896232	-	ACCATG	CGGGAA	14	7
NC_011916.1	1900026	-	ACTATC	TCTGAC	20	6
NC_011916.1	1901978	-	CTATTA	TCACCA	17	6
NC_011916.1	1901996	+	TATTAG	TTGCAG	19	4
NC_011916.1	1906818	-	AAGGTT	TAACAA	14	5
NC_011916.1	1912079	-	GATATA	GGGGGA	17	6
NC_011916.1	1921831	+	TAAGGC	TTGCGC	17	6
NC_011916.1	1923470	+	GATCCT	TTTAGA	20	6
NC_011916.1	1937687	+	TAAAAA	TTTACT	17	7
NC_011916.1	1945909	+	TAGCAT	TTTCGG	12	6
NC_011916.1	1949821	-	AGTGTG	GCGCCA	17	6
NC_011916.1	1950985	+	TAGCTC	TTGACC	17	7
NC_011916.1	1956586	+	AATTGG	TTGACA	19	4
NC_011916.1	1972416	-	TCCATC	CCGCAA	16	5
NC_011916.1	1983929	+	CATGCT	TTGCCT	18	7
NC_011916.1	1985425	+	TACGAG	TTGGCC	17	6
NC_011916.1	1998726	+	TAATTT	TTGTCA	17	7
NC_011916.1	2044398	-	ATCTTG	GGTTAA	20	6
NC_011916.1	2055457	-	CATTTG	AGTAAA	18	6
NC_011916.1	2056508	+	TATGGT	TTGATG	17	6
NC_011916.1	2061153	-	GCAGTA	AGGCAA	21	4
NC_011916.1	2061285	+	TATGGT	TTGACG	15	5
NC_011916.1	2062714	+	TATATG	TTGGGG	17	6
NC_011916.1	2068086	+	TATTTA	TTGACT	16	8
NC_011916.1	2068147	-	GTAATG	GGGCTA	18	6
NC_011916.1	2072478	-	ACCATG	ACGCAA	17	7
NC_011916.1	2072571	+	TAGGCT	TTAACG	21	6
NC_011916.1	2076391	-	TGTGTC	GGTCAA	17	5
NC_011916.1	2076486	+	GAAGCT	TTGCGA	16	6
NC_011916.1	2085486	-	GATTTA	GGTCAA	17	6
NC_011916.1	2086832	-	AGCTTA	GGCCAA	16	5
NC_011916.1	2088024	-	CCGTTG	TAGCTA	21	4
NC_011916.1	2088068	+	TAGCTA	TTGACT	18	6
NC_011916.1	2089603	+	TAGACT	TAGCCA	13	6
NC_011916.1	2090336	+	TATCGC	TTGCGC	20	4
NC_011916.1	2095736	-	TGATTA	GGGGAA	17	6
NC_011916.1	2097000	-	TCAATA	GGTTAA	23	5
NC_011916.1	2100288	+	TAGATT	TCGCCG	13	7
NC_011916.1	2103425	-	GGTTTA	TTTCAA	17	6
NC_011916.1	2103786	-	CTTGTG	ATACAA	17	6
NC_011916.1	2103829	+	TATACA	TTGTGA	15	8
NC_011916.1	2111576	+	CAAACC	TTAAGT	22	7
NC_011916.1	2114421	-	GCGGTA	TGTCAA	21	5
NC_011916.1	2115364	+	TATACC	TTGCCC	18	7
NC_011916.1	2115410	-	ATGCTC	TCGCCA	16	6
NC_011916.1	2119154	-	ATGATG	CTGTAA	16	6
NC_011916.1	2119257	+	TAGAAC	TACACA	16	8
NC_011916.1	2121746	+	CATCCT	TGGCGC	18	6
NC_011916.1	2123410	+	GAACAT	TTGACT	19	8
NC_011916.1	2128784	+	TATAAC	TAGCGC	16	6
NC_011916.1	2132225	-	AGGTTA	GATTAA	21	6
NC_011916.1	2143721	-	GCGATG	TCTCAT	21	4
NC_011916.1	2147259	-	CAAATA	AGGCAA	17	7
NC_011916.1	2152484	-	TCCATA	TCACAA	17	7
NC_011916.1	2158021	-	GGCCTA	CGGAAA	17	7
NC_011916.1	2180981	-	ATTATG	CGTCAA	16	7
NC_011916.1	2185416	+	TATTAC	TTACGG	17	6
NC_011916.1	2186903	-	CGCATA	TTGCAA	19	6
NC_011916.1	2188477	-	CTTATG	ATCCAA	17	6
NC_011916.1	2192474	+	GATGGT	TTGCGA	15	8
NC_011916.1	2192893	+	TACAAG	TCGTCA	15	5
NC_011916.1	2200444	+	TAGACT	ATACGA	21	6
NC_011916.1	2204981	-	GCCGTA	GCGCAA	17	6
NC_011916.1	2206153	-	TGAATG	GCGCAA	17	6
NC_011916.1	2210274	-	GCCTTA	CGCCAA	19	4
NC_011916.1	2213484	-	AAGATC	TTTCAA	16	7
NC_011916.1	2214526	-	CTTCTA	GCGCAA	16	6
NC_011916.1	2215544	-	CATTTA	CGGCAA	17	6
NC_011916.1	2219445	-	ACCATA	GGGCAA	16	6
NC_011916.1	2237620	+	GAAGGT	GCGACA	14	5
NC_011916.1	2239175	+	TAGCCT	TGTCCC	17	6
NC_011916.1	2240755	+	CAAACA	TCGACG	17	7
NC_011916.1	2243642	-	TGTCTA	TTAGAA	17	7
NC_011916.1	2245406	-	TCCCTA	CGAAAA	17	6
NC_011916.1	2247560	+	TAGAAG	TGGTCC	17	6
NC_011916.1	2250555	-	GCGGTA	ATTCGA	15	4
NC_011916.1	2252952	-	TATTTA	AGTCAA	16	7
NC_011916.1	2253424	-	AGTCTG	TTGAGA	22	6
NC_011916.1	2260265	-	ACACTA	GGTCAA	16	7
NC_011916.1	2261356	-	ATCATA	GCGCCA	23	6
NC_011916.1	2276075	-	ACTATT	GGTCCA	17	6
NC_011916.1	2281423	+	TAGTGT	TTGCCG	16	7
NC_011916.1	2294254	-	ATCATG	AGGCAA	17	6
NC_011916.1	2300568	-	CTCATG	TAACGA	13	7
NC_011916.1	2304546	+	TACAGT	TTGAAA	22	6
NC_011916.1	2308468	-	AGCCTA	GGGCAA	17	7
NC_011916.1	2310825	+	CACAAT	TTGCGT	17	6
NC_011916.1	2313845	-	TTGTTA	ACGCAA	14	7
NC_011916.1	2316118	-	AGCCTA	GCTACA	19	6
NC_011916.1	2316208	+	TAAGAC	TTGCGC	16	8
NC_011916.1	2317213	+	TAACCT	TGTACA	17	7
NC_011916.1	2321942	-	GCCATG	ACGCGA	17	7
NC_011916.1	2322022	+	TAACTG	TTGCGC	17	6
NC_011916.1	2324630	-	TGATTG	ACGCAA	19	5
NC_011916.1	2324863	+	CATTGC	TTGGCC	17	7
NC_011916.1	2328969	+	CAAACG	TTGACC	19	4
NC_011916.1	2335854	+	CATGAC	TTGACG	17	7
NC_011916.1	2340878	+	TACACA	TTGACC	16	6
NC_011916.1	2343102	+	CAGATC	TTTCCC	14	7
NC_011916.1	2344513	+	TAGACC	TTGCCC	17	6
NC_011916.1	2348552	+	CAGGGT	TTGCGA	23	6
NC_011916.1	2349727	-	AACATG	CGTCCA	13	6
NC_011916.1	2351826	-	GACATT	GCGCAA	18	5
NC_011916.1	2353010	-	CGTTTG	CGTCAA	18	4
NC_011916.1	2354232	-	AGTCTC	CTTGAA	21	6
NC_011916.1	2354892	+	TAGGTT	TAGCGA	17	6
NC_011916.1	2357949	+	TAATCA	TGGCGT	17	6
NC_011916.1	2361984	-	CAGATG	CGGCAA	17	6
NC_011916.1	2361988	+	CAAACG	TTGCGC	19	4
NC_011916.1	2364406	-	CAACTG	TGAAAA	19	4
NC_011916.1	2365242	-	CTTCTA	TCACAT	19	6
NC_011916.1	2375095	-	ACTATA	TCGACA	13	6
NC_011916.1	2383552	+	TACAAA	AAGCCC	47	5
NC_011916.1	2385974	+	TAGCGT	CTGACA	17	8
NC_011916.1	2390968	-	TGCTTA	CGGCAA	15	7
NC_011916.1	2391632	-	CGGTTT	AGTCAA	18	5
NC_011916.1	2396053	-	AGGTTA	GGGCTA	24	6
NC_011916.1	2402321	-	CGCTTA	CCGGAA	17	6
NC_011916.1	2418642	-	TTCATG	TTTCAA	16	7
NC_011916.1	2423769	-	ATGATC	AGTCAT	22	5
NC_011916.1	2426638	-	GCTTTA	AATCAA	17	6
NC_011916.1	2426721	+	TAGGCC	TTGACC	17	7
NC_011916.1	2429056	+	TAGCAA	TTGCGG	20	6
NC_011916.1	2434069	-	AGGATG	AACCAA	17	6
NC_011916.1	2435374	-	TGGTTA	GTTCAA	17	6
NC_011916.1	2435662	-	TAGATA	CGTCAA	16	6
NC_011916.1	2435739	+	TAGAAA	TTTACA	17	6
NC_011916.1	2449306	-	CCCATA	CCGCAA	16	7
NC_011916.1	2450419	+	TATGGT	TTGCGT	16	6
NC_011916.1	2451248	+	TAAGAG	TGCACC	16	6
NC_011916.1	2454489	+	AATCAC	CCGCCG	34	7
NC_011916.1	2458404	-	GAAGTG	GCGCAA	17	7
NC_011916.1	2461605	-	TGTTTG	TGTCAA	19	5
NC_011916.1	2463361	-	ACACTC	ACGCAA	17	6
NC_011916.1	2465215	+	GAGCCT	TTGACA	17	6
NC_011916.1	2469275	-	AGGTTG	TGTCAA	19	5
NC_011916.1	2470342	+	TACGAT	TTGTGC	16	7
NC_011916.1	2471231	+	TAGATA	GTGACC	17	7
NC_011916.1	2472776	+	TAGAAT	TGAAAC	12	6
NC_011916.1	2473898	+	TATCAG	TTTCAA	23	6
NC_011916.1	2475422	-	TTAGTA	GCGCAA	18	6
NC_011916.1	2480674	-	ACCTTA	CGTCAA	16	6
NC_011916.1	2482715	-	ACTCTA	CGTTAA	20	7
NC_011916.1	2484878	-	GGGCTA	CGTCAA	17	6
NC_011916.1	2484992	+	TATAGG	TCCCCC	16	6
NC_011916.1	2493318	-	AATTTG	TTGAAA	17	6
NC_011916.1	2493450	+	TAAGGG	TCGAGA	19	6
NC_011916.1	2502371	+	GACGGT	TTCCGC	18	7
NC_011916.1	2505113	-	AAGTTC	CGTTAA	21	6
NC_011916.1	2509131	-	GCATTT	ACGCAA	19	5
NC_011916.1	2523514	+	TAAGGT	TTAACA	17	6
NC_011916.1	2527826	-	ACCATT	GGTCAA	18	7
NC_011916.1	2529411	-	TAGATA	AGGCAA	17	7
NC_011916.1	2534303	+	GAAAGG	TTGCAT	17	8
NC_011916.1	2543376	-	ACACTG	ACACAA	17	6
NC_011916.1	2543475	+	TAGGCT	TTTCCT	18	6
NC_011916.1	2546181	-	ACCATG	TGTTAA	15	6
NC_011916.1	2551997	+	TAATCT	GTGCAA	12	6
NC_011916.1	2559378	+	TATATC	GTGACG	18	7
NC_011916.1	2560107	+	CAGGCT	GTGACA	17	7
NC_011916.1	2565861	-	ATGTTA	TGGCAA	20	6
NC_011916.1	2567822	-	AATATG	CGTCAA	16	8
NC_011916.1	2567881	+	CATTTT	TAGACA	51	6
NC_011916.1	2570970	-	TCTATA	CGTCGA	18	6
NC_011916.1	2571934	-	AGGTTC	TGGCAA	17	5
NC_011916.1	2575102	-	AGGTTA	GGGCGA	16	6
NC_011916.1	2578748	-	TTCATA	TAGCTA	17	6
NC_011916.1	2589827	-	ATCCTG	GGGCAA	17	6
NC_011916.1	2591894	+	TACTTG	TTGACT	19	4
NC_011916.1	2597453	-	CGTTTA	GGTCAA	17	6
NC_011916.1	2599561	+	CATCAC	TTGACG	18	4
NC_011916.1	2604192	-	AATCTG	CAGGAA	17	6
NC_011916.1	2604333	+	TAAGTT	TCGCGA	17	6
NC_011916.1	2609899	-	ATAGTG	TCGCCA	17	6
NC_011916.1	2619984	-	GCGATG	CCTCCA	23	7
NC_011916.1	2620783	-	ACTCTA	TCACAA	18	6
NC_011916.1	2620875	+	CAAGAT	TTGACG	16	7
NC_011916.1	2656618	+	TAGGCT	TTAACG	20	6
NC_011916.1	2666910	-	GTTGTT	CCGCCC	22	5
NC_011916.1	2670957	-	AGCATT	GGGCGA	23	5
NC_011916.1	2671671	+	TAATGT	TTGCGG	17	6
NC_011916.1	2672303	+	TAAGGT	TTTCGG	23	5
NC_011916.1	2673478	-	AGTATG	CCGCAA	13	6
NC_011916.1	2676573	+	TAGGGT	TTGAAT	17	6
NC_011916.1	2680406	-	CCTGTG	GGGCGA	24	4
NC_011916.1	2681158	-	AGTGTC	CTACCA	22	6
NC_011916.1	2681269	+	CACTTT	TTGACA	18	6
NC_011916.1	2684051	+	TAGACT	TTCAGC	15	6
NC_011916.1	2688132	+	TATGCA	CTGCCA	17	6
NC_011916.1	2690727	-	AGATTG	GGTCAA	18	6
NC_011916.1	2694497	-	GCGATG	GCGCAA	19	5
NC_011916.1	2696372	-	CTGATC	CGCTAA	21	6
NC_011916.1	2702239	+	TAGCGT	TGGACG	17	6
NC_011916.1	2703112	-	GTGGTA	GCGCAA	16	6
NC_011916.1	2710554	-	CTCATG	TGTCAA	17	5
NC_011916.1	2713165	-	ACACTG	GGGAAA	17	7
NC_011916.1	2716613	+	TAGATT	GTGACG	18	6
NC_011916.1	2721236	-	GGCTTA	GCTCAA	17	5
NC_011916.1	2722817	+	CACAGT	TGGCGC	17	6
NC_011916.1	2724537	+	GAAACG	TTGACT	17	7
NC_011916.1	2727659	-	CATATA	CTGCAA	15	8
NC_011916.1	2729879	+	CAACAA	TTGCCG	19	4
NC_011916.1	2731667	+	GAACCT	TTGACA	16	7
NC_011916.1	2732389	+	TACACG	CTGACA	17	8
NC_011916.1	2734094	+	TAGAAC	TGGCGG	17	8
NC_011916.1	2739206	-	TACATG	ATTCAA	18	6
NC_011916.1	2740538	+	TAGCTG	TTGACC	17	6
NC_011916.1	2743618	-	CAATTA	GTTCAA	17	6
NC_011916.1	2745402	-	AGCATA	TCTCAA	16	6
NC_011916.1	2747566	-	TTGGTA	TGTCGA	14	7
NC_011916.1	2753826	-	AGTCTA	CCGCGT	17	8
NC_011916.1	2753851	+	TATAGC	TTTTCC	17	6
NC_011916.1	2755270	+	TATCCG	TTGCGA	19	5
NC_011916.1	2767181	+	TACCAT	TTGCGC	19	5
NC_011916.1	2768558	+	GACGAG	TTCCCA	17	6
NC_011916.1	2773216	-	TGCATA	GGTCGA	16	7
NC_011916.1	2778327	-	GTCATA	CAGCAA	24	6
NC_011916.1	2782070	+	TAAGGT	TTGCCC	11	7
NC_011916.1	2788076	+	GATCAT	TTGTAT	16	7
NC_011916.1	2800019	-	GGGTTA	ATACAA	17	7
NC_011916.1	2811605	-	TTATTT	GGGCCA	21	4
NC_011916.1	2811737	+	CATTCA	TGGCGC	15	8
NC_011916.1	2812857	+	TACGGT	TTGCCA	18	6
NC_011916.1	2817327	-	GACTTT	TGGCAA	18	6
NC_011916.1	2817921	-	TGCTTA	GTTCAA	18	4
NC_011916.1	2818575	-	TCACTA	GGTTAA	22	5
NC_011916.1	2818733	+	CATGGG	ATAAAA	15	7
NC_011916.1	2824573	-	CGGATG	TTCCAA	26	4
NC_011916.1	2825121	-	CATCTT	TGGCAA	17	5
NC_011916.1	2825320	+	TACATA	TTGTGT	19	5
NC_011916.1	2832646	-	AATCTA	TGGCGA	17	7
NC_011916.1	2839034	+	TAGGGT	GGGACT	16	6
NC_011916.1	2848045	-	GACCTA	GTACGA	20	7
NC_011916.1	2851489	+	TAGAGC	TCGCCT	17	6
NC_011916.1	2859382	+	TAGCAA	TTGCCG	12	7
NC_011916.1	2862103	-	GTCATG	GCGCTA	17	7
NC_011916.1	2870361	+	TATCCC	TTAACC	21	7
NC_011916.1	2875084	+	TAATGT	TAGGCC	19	7
NC_011916.1	2877358	+	TAACTT	TTGGAA	17	6
NC_011916.1	2885684	-	CGGTTA	CCGCCC	22	5
NC_011916.1	2889018	-	TTGTTA	GTTTGA	18	7
NC_011916.1	2889874	-	GTAGTT	CCTCCA	22	8
NC_011916.1	2889891	+	CATTGT	TTAACG	20	6
NC_011916.1	2891064	+	AAGTTG	TTTACT	20	6
NC_011916.1	2895210	-	AAACTA	CGGCAA	16	7
NC_011916.1	2898928	-	GATTTA	AGACAA	17	6
NC_011916.1	2910147	-	GGTTTT	GGGAAA	19	5
NC_011916.1	2914898	-	ACACTA	ACACAA	18	5
NC_011916.1	2919278	-	ACGCTA	CGTCGA	16	6
NC_011916.1	2921741	+	TAACCC	TTTAAG	22	6
NC_011916.1	2922245	+	TATGAT	AGGCGA	20	6
NC_011916.1	2923161	+	CATTTT	TCCAGG	22	5
NC_011916.1	2933639	+	TACACT	TTCCCG	17	6
NC_011916.1	2936654	+	CATAGT	TTGAAT	21	6
NC_011916.1	2959337	+	CATTCA	TTGCGC	17	7
NC_011916.1	2959897	+	CAAGGT	TTGCGG	16	7
NC_011916.1	2974312	-	GCCGTA	TGTTGA	19	4
NC_011916.1	2984834	-	GGATTA	TCTCCA	22	4
NC_011916.1	2994266	+	TAACCA	TTGACG	16	7
NC_011916.1	2997483	-	ATCCTA	CGCCTA	17	6
NC_011916.1	3000301	-	AACCTA	GTGCAA	16	5
NC_011916.1	3004585	-	GTGTTA	GGGAGA	19	6
NC_011916.1	3010116	-	CAGATG	GATCAA	16	6
NC_011916.1	3013084	-	TGGGTA	CGTCCA	17	5
NC_011916.1	3018943	+	TAAGAC	AAGACG	18	8
NC_011916.1	3023436	+	GAAGCT	TTGGCC	12	6
NC_011916.1	3038002	-	ATCCTT	GCGAAA	15	4
NC_011916.1	3039989	+	TAGACG	GTGAGG	40	6
NC_011916.1	3047025	-	ACGATG	TGTCAA	17	7
NC_011916.1	3056212	-	GAGGTC	CATTAA	20	8
NC_011916.1	3069882	+	GAATAG	TTGCGC	20	4
NC_011916.1	3071572	+	CAGAAC	TTGACC	18	7
NC_011916.1	3082478	-	AGCTTG	GCTGAA	19	7
NC_011916.1	3086642	-	ACCATA	AGGCGA	18	7
NC_011916.1	3086778	+	TAGACA	TTGACC	17	7
NC_011916.1	3088290	+	CACCCT	TTGACA	16	6
NC_011916.1	3091871	-	AGGTTA	TGGCGA	22	5
NC_011916.1	3092164	+	CATGGT	TCGACA	17	5
NC_011916.1	3099386	+	TAACAT	TTAACC	22	4
NC_011916.1	3101479	+	TATCCT	TTGCGT	17	6
NC_011916.1	3103501	+	AATGTT	TTGCGG	18	6
NC_011916.1	3103715	+	TACATC	TTGCAG	12	7
NC_011916.1	3103926	+	TAAAAC	CTGACA	17	5
NC_011916.1	3113527	+	CATCTT	TAGCGA	17	6
NC_011916.1	3118670	-	ACATTA	CGTCAA	21	6
NC_011916.1	3118694	+	TAACCT	TTTTAT	11	7
NC_011916.1	3122738	-	TAGGTA	TGGCAA	16	6
NC_011916.1	3128095	-	GCTCTA	CCGCCA	24	6
NC_011916.1	3131862	-	AGTTTT	TGCCGA	24	5
NC_011916.1	3132835	+	TAGGGT	TTCCCC	17	7
NC_011916.1	3136372	-	ACCTTA	TGTCCT	20	6
NC_011916.1	3138328	+	TAAACC	TTCCCC	18	6
NC_011916.1	3142459	-	TTACTA	TGGAAA	16	5
NC_011916.1	3150221	-	CGTGTA	GCGCAA	17	8
NC_011916.1	3155538	-	GCCATT	GTTACA	20	4
NC_011916.1	3156322	-	TTCATA	GGGATA	18	6
NC_011916.1	3156442	+	TATACA	TTTCGG	23	5
NC_011916.1	3159561	+	TATATG	TTGCAA	17	6
NC_011916.1	3162456	+	TACGTT	TTGCGA	18	6
NC_011916.1	3164513	-	GGGATC	GCTAAA	19	4
NC_011916.1	3180223	-	TTCTTA	CGTCAA	19	4
NC_011916.1	3184722	-	GCGGTA	GCGCAA	17	7
NC_011916.1	3184755	+	TAAGAG	TTGCGC	16	8
NC_011916.1	3188051	+	GATGAT	TTAACG	20	6
NC_011916.1	3197729	-	ATGGTG	GCTAAA	21	5
NC_011916.1	3198374	-	ATTCTG	AAGCAA	13	6
NC_011916.1	3198774	-	AATTTC	TGGCCA	15	6
NC_011916.1	3205394	-	GACTTA	TGAAAA	17	8
NC_011916.1	3210677	-	AGACTA	CTACAA	16	6
NC_011916.1	3212691	+	GAGGCT	TTGACA	18	6
NC_011916.1	3215042	-	CTTATG	TCGCAA	17	5
NC_011916.1	3216806	-	TGTATG	CGTCAA	18	6
NC_011916.1	3219449	-	TTGGTA	TGGGAA	11	6
NC_011916.1	3221463	+	AAAAAC	TTTAAG	23	5
NC_011916.1	3222851	+	TATCTT	TTGCGC	17	6
NC_011916.1	3228841	-	ACGATG	TGTCAA	18	6
NC_011916.1	3234414	-	TTTGTA	CGGGAA	18	6
NC_011916.1	3239253	-	CTATTG	GTAGAA	21	4
NC_011916.1	3240247	-	AACCTA	GGGAAA	17	7
NC_011916.1	3240757	+	TAGGGT	TTGCAT	17	8
NC_011916.1	3243963	-	ACCATG	CGTCAA	17	6
NC_011916.1	3245026	-	AGTGTG	GATCAA	18	7
NC_011916.1	3249241	-	CAGATG	CGACAA	17	7
NC_011916.1	3249364	+	AAAGTG	TTGAAC	18	4
NC_011916.1	3251103	-	GACCTA	AGTTAG	14	8
NC_011916.1	3251405	-	TTCCTA	CGTCAA	18	7
NC_011916.1	3253923	+	TAAACC	TTGGCG	18	7
NC_011916.1	3256478	-	AGAGTA	GTTCAA	16	7
NC_011916.1	3256497	+	TAGAGT	TCGAAC	17	6
NC_011916.1	3260928	-	ACGTTA	GCGCTA	13	7
NC_011916.1	3267934	-	ACGATC	GCTGAA	21	6
NC_011916.1	3268034	+	CAGGGT	TTGTTT	12	6
NC_011916.1	3280865	-	GGTATA	GCGCCA	18	7
NC_011916.1	3281528	-	CAATTA	TCGCCA	19	5
NC_011916.1	3282792	+	GAGTCT	TTCCCG	16	7
NC_011916.1	3285826	-	AGTCTG	GGTCAA	16	8
NC_011916.1	3290345	-	CTTTTA	GATCAA	14	5
NC_011916.1	3298806	+	CAAACA	TCGACA	17	7
NC_011916.1	3311266	+	AAGTAA	TTGAAA	15	8
NC_011916.1	3316680	+	TAGTGT	TTCCAA	18	7
NC_011916.1	3320579	+	TAAGTC	TTGACA	17	7
NC_011916.1	3327748	-	ACCCTA	GAGCAA	16	6
NC_011916.1	3327890	+	CATGGT	TCCCCG	22	7
NC_011916.1	3338109	-	AAGGTG	GGTCAA	17	7
NC_011916.1	3340268	+	CAGCGT	TTGCCA	17	6
NC_011916.1	3355484	+	CAATAT	TCCAAA	17	8
NC_011916.1	3355485	-	ACATTA	CTTCAA	16	7
NC_011916.1	3358604	-	ACCCTA	TAAAAA	12	8
NC_011916.1	3361660	-	GAGTTA	ATTTAA	22	5
NC_011916.1	3363862	+	TAGCCT	TTTCGA	17	6
NC_011916.1	3364842	+	CAAATC	TTGTTC	18	5
NC_011916.1	3366372	+	TAGGGT	TAGCCA	17	6
NC_011916.1	3375420	+	CATTTC	TTGAAC	17	6
NC_011916.1	3377926	-	GCTCTA	CTTCAA	17	8
NC_011916.1	3392151	-	ATGTTC	GGGCAA	18	6
NC_011916.1	3413590	-	ACTATG	CCGAAA	22	8
NC_011916.1	3423190	-	TAGCTA	GCGCAA	18	6
NC_011916.1	3427074	-	ACTTTA	TCGCAA	17	6
NC_011916.1	3427166	+	TAGAAG	TTGCCC	17	7
NC_011916.1	3428389	+	TATCCC	TTGACC	18	7
NC_011916.1	3436996	-	AGGCTG	TGGCAA	17	7
NC_011916.1	3437306	+	CATTTT	TTCCAC	17	6
NC_011916.1	3438213	-	GAAGTA	GGTTAA	16	6
NC_011916.1	3441211	+	TACGAT	TCCAAG	16	6
NC_011916.1	3446265	-	ACCTTA	CTTCCA	16	6
NC_011916.1	3450975	-	GCAATA	GCCCAA	25	5
NC_011916.1	3451002	+	TAGAAG	TCGCCC	16	4
NC_011916.1	3456741	-	ACTCTA	GATCAA	16	6
NC_011916.1	3456818	+	TAATAC	TTGACT	20	5
NC_011916.1	3464543	-	TCGATT	GGGCAA	20	4
NC_011916.1	3466625	+	TAGATT	TTTAAG	17	6
NC_011916.1	3472678	+	TAAGTG	TTTCCC	17	7
NC_011916.1	3479477	-	GCGATA	CGGATA	17	7
NC_011916.1	3488390	-	AGTCTG	CGGCAA	17	7
NC_011916.1	3488638	+	AATACT	TTTTAA	15	8
NC_011916.1	3491075	+	GACCTT	TTGAGT	16	6
NC_011916.1	3498737	-	GTTCTG	AGTCAA	17	6
NC_011916.1	3506537	-	AAGGTA	AGGCAA	18	7
NC_011916.1	3511381	-	TTCTTA	GCACAA	16	6
NC_011916.1	3512258	-	GCCTTA	GGTCGA	17	7
NC_011916.1	3516442	-	AAGATA	GCGCCA	17	8
NC_011916.1	3519219	-	TCCATA	TTGGAA	12	8
NC_011916.1	3522811	-	GCCGTA	GGTGAA	19	4
NC_011916.1	3531240	-	CTTTTA	TGACAA	18	6
NC_011916.1	3535125	-	ACGATA	GCACAA	18	6
NC_011916.1	3536061	+	AAAACG	TTGACT	17	7
NC_011916.1	3540545	-	TTCATG	TGTCAA	15	8
NC_011916.1	3546114	-	ATCATG	ACGCAA	17	6
NC_011916.1	3547570	-	CATCTA	TTGCAA	17	6
NC_011916.1	3547674	+	TAAAGC	TGGAGG	23	6
NC_011916.1	3548375	+	TAGCGT	TTGTGA	17	7
NC_011916.1	3550759	+	TAGGTT	TTGCCT	17	6
NC_011916.1	3552556	-	ATCGTC	CGTCAA	17	6
NC_011916.1	3557108	-	TTTATA	GGGCCA	15	8
NC_011916.1	3557132	+	TATAGC	TTGCCA	17	7
NC_011916.1	3558134	-	GTCCTA	CGGCGA	13	6
NC_011916.1	3561234	-	GCTCTA	GCTACA	14	7
NC_011916.1	3566398	+	AATGAA	TTCTGC	11	8
NC_011916.1	3568858	-	TAGATA	GGTAAA	16	7
NC_011916.1	3572233	-	TAGGTA	GGAAAA	17	6
NC_011916.1	3572263	+	CAGATG	TTGCCT	18	6
NC_011916.1	3572525	+	TACTGG	TTCCTT	17	4
NC_011916.1	3573867	-	AGTCTA	GCGCAT	21	7
NC_011916.1	3573942	+	TATCAG	TGGACA	17	6
NC_011916.1	3576727	-	GTTGTA	CGGCCA	20	6
NC_011916.1	3577696	-	AATGTA	GGTCGA	16	7
NC_011916.1	3582723	-	AGTCTA	GGGCGA	18	7
NC_011916.1	3590205	+	TATCAC	AAGCCG	18	8
NC_011916.1	3592579	-	TACCTG	GTTCAA	17	7
NC_011916.1	3593296	-	AACCTA	TGGGAA	17	7
NC_011916.1	3594185	-	CGTATA	AGTCAA	17	6
NC_011916.1	3594318	+	TAGCTT	TTGAAG	18	7
NC_011916.1	3596477	-	TCGGTA	GGCCAA	17	6
NC_011916.1	3605938	+	TAACCC	TTGCCG	17	6
NC_011916.1	3629507	-	TCTTTG	AGTCAA	17	6
NC_011916.1	3637582	-	CTGATA	TCGCAA	17	5
NC_011916.1	3637666	+	TAGGTT	TGGCGA	17	7
NC_011916.1	3639786	-	ACGTTA	CCGCCA	19	4
NC_011916.1	3639847	+	CATCCC	TTGACC	17	6
NC_011916.1	3641722	+	TAGCTG	TTGCCG	18	5
NC_011916.1	3646554	-	TAGATG	CGATAA	14	6
NC_011916.1	3648077	-	TGGATG	CGTCCA	18	8
NC_011916.1	3648524	-	TGGTTA	TGTCAC	19	4
NC_011916.1	3651680	-	TGTTTG	GGTCAA	24	5
NC_011916.1	3653120	-	CCTTTA	GATCGA	17	6
NC_011916.1	3655137	-	TCGATA	GGGCGA	17	7
NC_011916.1	3656039	+	TATGAC	TTGCCA	18	7
NC_011916.1	3658564	-	ATCATA	CGACAT	16	6
NC_011916.1	3661494	-	GATCTA	TTTGAA	16	8
NC_011916.1	3663995	-	CGAATA	CGCCAA	17	6
NC_011916.1	3664090	+	AATGCT	TTGAAA	17	6
NC_011916.1	3671907	-	GCTATA	CGCCAA	18	7
NC_011916.1	3675505	-	TTCTTA	CGGCCG	23	5
NC_011916.1	3676595	-	TGCATA	TGCCAA	17	6
NC_011916.1	3676797	+	TACAAG	TTGCAC	17	5
NC_011916.1	3684904	-	CAGTTG	CCTCAA	17	5
NC_011916.1	3685728	+	TAGGCT	TAGCCT	18	6
NC_011916.1	3692168	-	GAGATA	CGTCAG	17	7
NC_011916.1	3695759	+	TAGAAC	TGGACT	17	7
NC_011916.1	3697019	-	CCTATA	TGCCCA	18	6
NC_011916.1	3700034	+	TAGGTA	TTTCAT	17	6
NC_011916.1	3702049	+	TATAAG	TTTCGC	12	6
NC_011916.1	3704185	+	TAATTA	TCGACT	19	4
NC_011916.1	3710008	+	TAAGCT	TGGCGC	19	5
NC_011916.1	3711859	+	TAGGCT	TCGCCC	18	6
NC_011916.1	3713862	-	CCCTTA	AGGCCA	24	4
NC_011916.1	3719376	-	CTGATA	TCGCAA	17	6
NC_011916.1	3719677	-	CAACTA	AGAAAA	16	6
NC_011916.1	3720281	-	TAGATA	GCGCAA	16	6
NC_011916.1	3720825	-	AGTGTA	GGTTAA	21	6
NC_011916.1	3722307	+	TATCTA	CTGACG	17	8
NC_011916.1	3727648	-	AAGGTG	CGTCAA	18	7
NC_011916.1	3730192	-	GGGTTC	AGTCAA	17	7
NC_011916.1	3730387	+	AATTCA	ACGAGA	18	8
NC_011916.1	3734884	-	AACATA	CGGGAA	17	7
NC_011916.1	3736878	+	GAGTTC	TCGCGA	19	7
NC_011916.1	3737998	+	TAAAGA	TTCCCA	12	6
NC_011916.1	3739859	-	TCCATA	ATGAAA	17	7
NC_011916.1	3740751	+	CATGGT	TCCTTA	13	6
NC_011916.1	3742209	-	GCCCTT	GTTCCG	24	5
NC_011916.1	3750260	+	TAATCT	TTGATC	21	6
NC_011916.1	3752731	+	TAGAAG	TTTACG	17	7
NC_011916.1	3754120	+	AATCCC	TTGGGA	18	5
NC_011916.1	3760267	-	ATCCTG	CGGAAA	14	6
NC_011916.1	3764139	-	GGGTTC	GCGCAA	17	6
NC_011916.1	3765182	-	TAGGTA	CCGCAA	16	7
NC_011916.1	3767304	-	TGATTA	CGTCAA	17	6
NC_011916.1	3773464	+	CAGATT	TTTAAG	23	6
NC_011916.1	3777488	+	CAACGT	TTGACT	17	6
NC_011916.1	3780218	-	CCTCTA	TGTTGA	22	7
NC_011916.1	3786919	-	TCCTTA	GGTTGA	18	6
NC_011916.1	3815351	+	TACATC	TTGCCG	17	6
NC_011916.1	3816154	-	GCCTTA	TCTCGG	19	6
NC_011916.1	3821174	-	GAGTTA	GCGCAA	17	7
NC_011916.1	3821519	-	GATTTG	GCTCAA	16	7
NC_011916.1	3824817	-	ACCGTA	TCACAA	17	6
NC_011916.1	3829074	+	GACCCG	TTCAGG	14	6
NC_011916.1	3830272	-	CCTCTG	TGGCAA	17	8
NC_011916.1	3830759	-	CAGCTA	CCGCAT	22	4
NC_011916.1	3833215	-	CATCTA	GCGTAA	17	7
NC_011916.1	3834296	+	TAAGGT	TCGCGC	17	6
NC_011916.1	3837889	-	TCACTA	GGGAAA	14	5
NC_011916.1	3843788	-	GAGATG	CGGCAA	18	6
NC_011916.1	3853337	-	GACTTG	GGTCAA	18	5
NC_011916.1	3854765	-	ACCATA	CATCAA	16	6
NC_011916.1	3854862	+	CATGAT	ATGAAA	18	7
NC_011916.1	3859858	-	GCTTTA	TGGCAG	18	6
NC_011916.1	3861069	+	CAAGCT	TGGCGC	19	7
NC_011916.1	3869142	-	AAGCTG	GGTCAA	18	6
NC_011916.1	3873677	-	CTTTTG	TGGCAA	17	6
NC_011916.1	3873722	+	AAGTCA	TTGACA	18	5
NC_011916.1	3874615	+	CATGTC	TTGAAC	17	7
NC_011916.1	3879854	-	ACTTTC	GGTTAA	23	7
NC_011916.1	3882985	+	TAATTC	TTGCGA	17	8
NC_011916.1	3895557	-	GATGTA	AGGCAA	19	5
NC_011916.1	3897026	-	CCTCTA	TTGCGA	16	6
NC_011916.1	3899293	-	GCACTA	CGCCAA	18	7
NC_011916.1	3899376	+	TAGAAG	TTGGCC	18	6
NC_011916.1	3901894	-	TGCTTA	CTGTAA	13	8
NC_011916.1	3904020	-	CCTATA	TTGCAT	16	7
NC_011916.1	3906611	+	CAAGAA	TTGCCA	17	4
NC_011916.1	3907386	+	TAGGGT	TTTCCT	16	6
NC_011916.1	3910618	-	ACCCTA	TGTCAG	17	7
NC_011916.1	3914713	-	CCCGTA	GCGCAA	17	8
NC_011916.1	3915606	-	CCTCTA	AGAAAA	17	6
NC_011916.1	3915780	+	TAGGCT	TGGCCG	18	6
NC_011916.1	3918127	+	CATCGG	TTGTGT	17	6
NC_011916.1	3919777	+	TAGAGG	GTGAAC	17	7
NC_011916.1	3921562	-	CAGCTA	ATTCCA	16	6
NC_011916.1	3921682	+	TAGAAA	TGGCGC	17	5
NC_011916.1	3924399	-	GCGATG	TAACAA	12	7
NC_011916.1	3928131	+	TATAAT	TTGATG	15	8
NC_011916.1	3930444	+	TAGACG	TTCCCA	17	8
NC_011916.1	3931538	+	TATCCC	GTAACG	24	4
NC_011916.1	3937043	-	GGCTTA	AGTCAA	19	5
NC_011916.1	3937760	-	CAGATA	CGGGAA	17	6
NC_011916.1	3938947	+	AAAGAT	TTTCCC	18	6
NC_011916.1	3944537	-	GTTGTA	TCGCAA	18	6
NC_011916.1	3950133	-	TTCTTA	CGTCCA	17	7
NC_011916.1	3952613	+	CAAGCT	TTTTCG	17	6
NC_011916.1	3957831	-	CCTTTA	TGTAAA	16	7
NC_011916.1	3968733	+	CAGAGT	TCAACC	20	7
NC_011916.1	3970859	-	CAGATA	CGTCAA	16	7
NC_011916.1	3971028	+	CATCGT	TTCCAG	19	5
NC_011916.1	3976534	+	TAAGTT	TCGACA	18	6
NC_011916.1	3983831	+	CAACAT	TCGTAA	24	4
NC_011916.1	3987369	+	TAGAGC	TTTCCG	17	6
NC_011916.1	3989104	+	TAATAG	ATGACG	17	7
NC_011916.1	3992346	+	TAACCC	TTGTAC	17	6
NC_011916.1	3992352	-	TTGATG	AGTCGA	17	6
NC_011916.1	3994572	+	CATTTA	TTGATT	16	6
NC_011916.1	3998836	-	TGGTTA	GCGGAA	17	6
NC_011916.1	4002472	-	GCCCTA	TCTCAA	18	7
NC_011916.1	4003129	+	TACAGC	TTGGCC	17	6
NC_011916.1	4021668	+	TAGCAG	TTGCGC	17	5
NC_011916.1	4021675	-	GTTCTA	TTTTAT	15	6
NC_011916.1	4022952	-	AACATG	GGACAA	18	7
NC_011916.1	4025268	-	CCCATA	ATTAAA	24	4
NC_011916.1	4025441	+	TAGACC	TTGAGG	16	4
NC_011916.1	4034837	-	TCTATA	GGTCGA	17	8
NC_011916.1	4036636	+	TAGAGC	TTATGG	21	6

## Sheet: N. aromaticivorans
Chromosome	TSS_Position	Strand	Predicted_-10	Predicted_-35	Distance_-35_to_-10	Distance_-10_to_+1
NC_007794.1	1629	+	TAGATG	TCGCCT	17	7
NC_007794.1	3141	+	CATGAA	TTGCGC	17	6
NC_007794.1	5012	+	TATCCC	TTGCTC	18	7
NC_009426.1	6085	-	GGTTTA	TTTCAA	17	6
NC_009427.1	7411	+	CACGGC	TGGCAG	15	6
NC_007794.1	7619	-	AGACTA	CCGCAA	23	7
NC_009426.1	7735	-	AGGCTA	ACTCAA	24	6
NC_007794.1	8762	-	CCTTTG	AGTCCA	17	6
NC_007794.1	8836	+	TAGAGA	TTGGGC	17	6
NC_007794.1	11111	-	GGCTTA	GGTCGA	18	7
NC_009427.1	13105	+	TAGAAC	TTTTCA	18	6
NC_007794.1	13466	-	TCTTTA	GCGCAA	17	8
NC_007794.1	13522	+	TATCGG	CGGCGA	22	6
NC_007794.1	14552	+	TAAGGC	TTGCCC	17	6
NC_007794.1	16407	+	TAGTGC	TCGACA	18	7
NC_007794.1	16492	-	GTCCTG	GCTGAA	21	7
NC_009427.1	19914	-	CCCTTA	TCTCCA	17	7
NC_007794.1	28190	-	CATATA	AGTCAA	17	8
NC_007794.1	30493	+	CAGAGG	TTGACT	17	6
NC_009426.1	32498	-	CTATTA	GTGCAA	17	6
NC_009427.1	33459	+	TAAGAC	TCGTCT	30	8
NC_007794.1	33821	-	CCTATG	TGAAAA	17	6
NC_007794.1	33842	+	TATGGC	TTTCCT	17	6
NC_009427.1	34982	-	AGTGTA	GCGCAA	16	7
NC_007794.1	35311	+	CATATC	TTGACG	17	6
NC_009427.1	43946	+	TAGGCT	TTCAAA	17	7
NC_007794.1	45575	-	GACTTA	TTTCTT	21	7
NC_007794.1	46058	-	TGTGTG	GCTGAA	21	6
NC_007794.1	46499	+	TATGGG	TTGCCC	17	6
NC_007794.1	50994	-	GCCTTA	GGTCCA	18	8
NC_007794.1	51760	-	GGACTA	AGGCAA	22	7
NC_007794.1	51839	+	TAGCTA	TTGCGG	17	6
NC_007794.1	53730	+	TAGGGA	TTTTCT	18	6
NC_009426.1	53810	+	CAAACG	TTGACA	18	7
NC_007794.1	55338	-	GATATA	GATGAA	23	6
NC_007794.1	56421	-	GACCTA	CCGCAA	17	7
NC_007794.1	57827	-	TCTATA	ACGCCA	15	8
NC_009426.1	58819	+	TATTCC	TTGCGT	11	8
NC_009426.1	58912	-	CAATTG	CGTCAA	16	8
NC_007794.1	59606	-	GGTCTA	CCCCAA	24	6
NC_007794.1	60093	-	GAAATG	AGTCAA	16	7
NC_007794.1	62130	-	GCCCTA	TGTCAT	17	7
NC_007794.1	62316	+	TAGTTC	TCGCCT	42	7
NC_007794.1	63391	+	CAAGAT	TGGACG	16	7
NC_007794.1	63952	+	CAGCGC	TTGCCG	22	6
NC_007794.1	65824	-	TGGCTA	CAGCAA	17	7
NC_007794.1	66167	+	CATATC	TTTCGC	13	6
NC_009426.1	71964	-	TGCATA	ATGCAA	17	6
NC_007794.1	74723	-	TGACTA	CCGCAA	17	7
NC_007794.1	76322	-	CCTGTA	TCTCAA	23	6
NC_009426.1	79588	+	TAAACA	TTTAGG	22	6
NC_007794.1	79620	-	AATGTA	TCGCAA	16	7
NC_007794.1	85179	-	CGATTA	TGGGAA	17	7
NC_007794.1	85691	+	TATCTT	TTGTCA	17	6
NC_009426.1	85830	-	GAATTA	GAGCAA	17	6
NC_009426.1	86156	+	TAAAGG	TCTCGG	37	6
NC_007794.1	91999	+	TAAGTC	TTGCGG	17	7
NC_009427.1	93701	+	CATGGT	TTGGCC	17	6
NC_009426.1	94028	-	TCGATA	CATAAA	13	7
NC_007794.1	95220	+	TATACC	TTTCCC	13	6
NC_009426.1	95320	-	TCACTA	ACGCAA	17	8
NC_007794.1	97104	-	CGAATG	ATTCAA	17	6
NC_007794.1	97182	+	TAGTAA	TCGACA	18	6
NC_007794.1	98711	-	GGCATA	GGACAA	23	6
NC_007794.1	98734	+	TAACTC	TTGCAA	17	6
NC_007794.1	102647	-	GCTATA	GGTAAA	15	8
NC_007794.1	102672	+	TATATA	TTGGCG	15	8
NC_007794.1	106611	-	GGCATA	CGTTAA	17	6
NC_007794.1	106815	+	TAAGCG	TTGTTC	17	6
NC_007794.1	109228	+	TATCGA	TTGCGA	17	6
NC_007794.1	113746	-	CCTTTA	AGTCAA	16	8
NC_009426.1	114929	+	TAAGTT	TTGCCC	16	7
NC_007794.1	115106	-	GCCATG	ACGCAA	17	7
NC_009426.1	118808	+	TAGCTA	TCGACA	13	7
NC_007794.1	119768	+	CAGAGC	TTGTGG	20	6
NC_007794.1	121685	+	TATCCC	TTGACT	17	6
NC_007794.1	123183	+	CACATT	TTGTTT	17	7
NC_009427.1	124322	+	TAGGAG	TTGCAA	18	6
NC_009426.1	125370	-	TGAGTA	ATGCGA	13	6
NC_007794.1	126024	+	TAGCAC	TTGACG	18	6
NC_007794.1	126547	+	TATAAG	TGGTAA	17	6
NC_007794.1	127402	+	TATATC	TTGGCC	18	6
NC_007794.1	129161	-	GCTATA	CGCCAA	17	6
NC_007794.1	129182	+	TATAGG	TTGTCG	45	6
NC_007794.1	133354	+	TAGACG	TTTCGG	12	6
NC_009426.1	134118	+	TAGGGT	TTGACG	11	7
NC_009426.1	135519	+	CATAGG	TGGCAA	15	7
NC_007794.1	135972	-	CCTATG	GGTCAA	16	8
NC_009426.1	136739	-	CCTGTA	TGTAGA	17	6
NC_009426.1	139983	+	CAATAC	TCGACG	17	7
NC_007794.1	140359	-	GCGATA	GGTCAA	17	6
NC_007794.1	141968	+	TATCGA	CTGCAT	14	7
NC_009426.1	143610	-	CTCATA	ATTTAA	14	7
NC_007794.1	143775	-	CAGCTA	AGTCAA	17	8
NC_007794.1	147157	+	CAATCT	TTGCCC	17	6
NC_007794.1	147869	+	CAAGCT	TTGCAA	16	7
NC_007794.1	150688	+	TAGGCC	TTGCTG	17	6
NC_007794.1	153718	-	ATCATG	TGTCAA	16	6
NC_007794.1	153794	+	CAAAGG	TTGCCA	17	7
NC_007794.1	154122	+	TATCTT	TTGAGG	17	6
NC_007794.1	155380	+	CATGGC	TTCCCA	23	6
NC_009426.1	156254	+	TATGGA	TGGAAT	16	7
NC_007794.1	156327	+	TATCTA	TTGCGC	17	6
NC_007794.1	158147	+	TAAGGG	TCGACA	17	7
NC_009426.1	158691	+	TAATCA	TTGAAA	17	6
NC_007794.1	164382	+	TATGGT	TGGTAA	23	6
NC_007794.1	166605	-	TCTATG	CGGCAA	17	6
NC_009427.1	166646	+	TATGTC	TTTCAT	14	6
NC_007794.1	170048	-	TGTTTG	CTTCAA	17	6
NC_007794.1	171354	-	AATGTA	GAACAA	17	6
NC_007794.1	172816	+	TAGGAG	TTGTCG	17	7
NC_009427.1	187912	-	AATATG	TGGCAA	17	6
NC_007794.1	191718	-	CCTGTA	TTCCAA	17	8
NC_007794.1	191796	+	TATTGG	TTGTCG	12	7
NC_007794.1	198045	-	AACCTA	CGGCAA	17	6
NC_009427.1	199832	+	TAGTAT	TTGGCC	18	6
NC_007794.1	201304	+	TAGATA	TTGTCG	17	6
NC_007794.1	201643	+	CATGGC	TTGCGC	17	6
NC_007794.1	207122	+	CATATA	TGGGAA	16	6
NC_007794.1	211703	-	GCCTTG	CCGGAA	17	7
NC_007794.1	211977	+	TAAGCA	TTGCTC	17	6
NC_009427.1	213265	-	CGGTTA	GCGCAA	17	7
NC_007794.1	215295	+	TAAATC	TTGAAC	16	6
NC_007794.1	224822	+	CAAACC	TTGACG	16	7
NC_007794.1	227195	+	TAGGCC	TCGCTC	16	8
NC_009427.1	229589	-	GGATTA	CCGCAA	17	7
NC_007794.1	231893	-	CTCTTA	AGTCAA	16	8
NC_007794.1	231976	+	TATACC	TTGAAA	16	7
NC_007794.1	234471	-	CCAATA	TGTCGA	16	7
NC_007794.1	236642	-	CCTGTA	CCGGAA	13	7
NC_007794.1	238908	-	GGACTA	CCGCAA	17	7
NC_007794.1	239893	-	GGGCTA	GCGAAA	17	6
NC_007794.1	241303	-	GGTCTG	TCTTAA	20	8
NC_007794.1	242311	-	GGCATA	AGGCAA	16	7
NC_007794.1	249522	-	TCGCTA	AGGCCA	17	8
NC_007794.1	249580	+	TATCGG	TTGCAC	23	6
NC_007794.1	250407	+	TAATCT	TTTACC	17	6
NC_007794.1	256695	+	CAATGA	TTGGCA	16	7
NC_007794.1	268306	+	TAGGTT	TGGACG	17	6
NC_007794.1	271536	-	GGAATG	CTGCAA	17	7
NC_007794.1	272450	-	AGAATA	AGTCAA	23	6
NC_007794.1	284674	-	TTTCTG	CGTCCG	17	7
NC_007794.1	287892	-	TGTCTA	TGCCCA	17	7
NC_007794.1	289478	-	AATGTA	GCGAAA	17	6
NC_007794.1	299132	-	GTGTTA	GGGCCA	24	6
NC_007794.1	299350	+	TAATTG	TTGCAA	17	6
NC_009427.1	305274	+	CATGAT	TTGCGA	12	6
NC_007794.1	305754	-	CGCTTA	TGGCAA	17	7
NC_007794.1	308524	-	CAATTA	TGCCAA	17	7
NC_007794.1	311927	-	CGATTA	CGGAAA	17	8
NC_007794.1	312028	+	CATGAC	TTGCGG	17	8
NC_007794.1	314759	+	TAGGGG	TTGCGG	17	7
NC_007794.1	318115	-	GGTCTA	GAGCAA	17	7
NC_007794.1	318697	+	TATTGG	TTGCCG	16	6
NC_007794.1	327475	-	ACTTTA	TTGCCA	16	7
NC_007794.1	327596	+	TATGCG	TTGCAA	18	8
NC_009427.1	328351	+	TAAGGA	TGGACA	22	6
NC_007794.1	330670	+	CAAACG	TTGACC	17	8
NC_007794.1	331506	+	CAGAAA	TTGCGT	17	7
NC_009427.1	342822	-	GGTTTG	AGTCAA	17	7
NC_009427.1	346090	-	CACTTA	TGTCAA	16	7
NC_007794.1	346387	+	TAGCCG	TGGACA	18	7
NC_007794.1	349111	-	ATTATA	CTGCAA	18	6
NC_009427.1	349676	+	TAACGT	TTGCAC	17	7
NC_007794.1	359392	+	TAATCG	TGGCCA	17	8
NC_007794.1	372281	+	TAGCAT	ATGCTG	20	6
NC_007794.1	376681	+	TATCGC	TTTCGA	15	6
NC_007794.1	393233	+	TATCTG	TTGATT	17	6
NC_007794.1	402008	-	TCCCTA	AGTCCA	16	7
NC_007794.1	405929	+	TAAAGG	TTGCAC	18	6
NC_009427.1	415390	-	ATGATA	TATCCA	18	6
NC_007794.1	426051	-	CTTGTG	CGTCCA	17	7
NC_007794.1	426141	+	TAGTTC	CGGCCG	14	6
NC_007794.1	431109	+	TAACCT	TTTAGG	22	6
NC_009427.1	435150	+	TATTGG	TTGCCT	18	6
NC_007794.1	440336	-	ATTCTA	CTGCAA	16	7
NC_007794.1	440453	+	TACAAT	CGGACA	17	6
NC_009427.1	440699	-	CCGATA	GATCAA	17	6
NC_007794.1	445023	-	GCTCTA	TCGCAA	23	7
NC_007794.1	447774	+	TACCCA	TTTTCG	19	6
NC_007794.1	450826	-	CTCCTA	TTGGAA	17	6
NC_007794.1	452222	-	TGCCTG	ACGCAA	17	7
NC_007794.1	452294	+	TAGCGC	TTGTCT	17	6
NC_007794.1	452563	+	TATATC	TGGCCT	16	7
NC_007794.1	454518	+	TATCGA	AGTCAG	22	6
NC_007794.1	455007	+	TAAGGG	TGGAAA	17	6
NC_007794.1	455622	+	TATAGA	TTTCAG	38	6
NC_007794.1	457544	+	TAGGGG	TTGCCC	17	6
NC_007794.1	459269	+	CATAGG	TTGCCC	17	8
NC_007794.1	461112	+	TAGGGC	AGGACG	15	8
NC_007794.1	465010	-	GCGATG	CGTCAA	17	8
NC_009427.1	467450	+	TATGTT	TTGACT	15	8
NC_007794.1	468492	-	CCCGTA	TATCCA	14	7
NC_007794.1	469047	-	CTTCTA	TTGCAA	16	6
NC_007794.1	469770	-	ATGATA	GGCCAA	17	6
NC_007794.1	469771	+	CATAGC	TTGGGT	17	7
NC_007794.1	471974	-	GCTATA	GCGCCA	16	8
NC_007794.1	471997	+	TATAGC	CTGCCT	17	6
NC_007794.1	472528	+	TATCGA	TTGCCG	17	7
NC_007794.1	477478	-	CATCTA	CCGCAA	17	6
NC_007794.1	477501	+	TATGTT	TGGCAA	17	6
NC_007794.1	479379	+	TATTGT	TTGTGA	17	6
NC_009427.1	486013	-	TGCCTA	TGACAA	18	6
NC_007794.1	492766	-	CGTTTA	GTGCAA	16	6
NC_007794.1	492906	+	TATCGC	ATCAAG	20	6
NC_007794.1	500536	+	CATCGC	TGGACA	17	6
NC_007794.1	511749	-	GCGTTA	GGGCAA	17	6
NC_007794.1	511849	+	TAGAGC	TTGCGC	17	6
NC_007794.1	513276	-	TCGATA	TGGAAA	17	8
NC_007794.1	516560	-	ATGCTA	CCGCAA	17	7
NC_007794.1	516662	+	TAGTTG	TTGACT	17	6
NC_007794.1	524423	-	CGCCTA	AAACAA	24	6
NC_007794.1	528722	-	ACGATA	TTTGCA	21	8
NC_007794.1	528814	+	CATGGA	TTTCCT	17	7
NC_007794.1	538904	-	GGACTA	GGGGAA	17	8
NC_007794.1	539016	+	TAGTCC	TCGCTA	13	6
NC_007794.1	543008	-	ACTATA	TTGTTA	16	6
NC_007794.1	543117	+	TAAGGG	TTTCCA	17	6
NC_007794.1	546787	+	TAACCG	TTGCGG	17	6
NC_007794.1	549805	-	ATTTTA	TGGCAA	18	7
NC_007794.1	557822	-	CGTTTG	GATCAA	18	7
NC_007794.1	563454	-	CATTTG	CGTCAA	17	6
NC_007794.1	602239	-	CCGATA	TGTCCA	17	8
NC_007794.1	602369	+	TATTTG	TTGCAG	16	6
NC_007794.1	603507	+	TAGATC	TTTCGT	12	7
NC_007794.1	604361	+	TAGGCA	TGGACT	17	7
NC_007794.1	607687	-	ATTGTA	TGGAAA	14	6
NC_007794.1	611811	+	TATGGG	TTGCCT	16	8
NC_007794.1	615833	-	CTGGTA	TCGAAA	14	7
NC_007794.1	617495	-	CCTTTA	CGGCAA	16	7
NC_007794.1	618437	+	CAAGGG	TTGGCT	16	7
NC_007794.1	619302	+	CACATC	TTGAAA	17	7
NC_007794.1	623030	-	TGACTA	GGGCAA	17	6
NC_007794.1	623134	+	TATCGG	TTGACG	17	6
NC_007794.1	624031	+	TATTGC	TGGCTG	17	6
NC_007794.1	626885	+	TACGCG	TCGACA	17	6
NC_007794.1	631244	-	CAAATA	GAACAA	16	6
NC_007794.1	631440	+	TAGGCG	TTGCCC	17	6
NC_007794.1	633528	+	TATGGG	TGGTCA	17	6
NC_007794.1	634740	+	TAAGCA	CTCCCG	18	6
NC_007794.1	637284	+	CACAGT	TTGCGT	17	7
NC_007794.1	641269	-	CCTTTA	CGGCAA	17	8
NC_007794.1	641327	+	TAGGGG	TTGCCC	16	7
NC_007794.1	643325	-	ATGATA	GCGCAA	22	6
NC_007794.1	644010	+	TATCTG	ATGACC	16	6
NC_007794.1	648012	+	TATGTA	TTGAAA	17	6
NC_007794.1	659826	+	TACCGT	TTGACC	16	7
NC_007794.1	665523	-	CGATTG	CGTCAA	18	6
NC_007794.1	673730	+	TACGCT	TTGCGC	42	6
NC_007794.1	707627	-	GGTATA	GATCAA	16	7
NC_007794.1	715456	-	CTGATA	TGCCAA	18	8
NC_007794.1	717582	-	GTATTG	AGGCAA	18	6
NC_007794.1	719450	+	TAAAGG	TGGCCG	16	7
NC_007794.1	722249	+	TATCTC	TCGCAA	17	7
NC_007794.1	722865	+	TACATA	TTGCAA	17	6
NC_007794.1	724043	+	TAACGG	TTGCCT	17	6
NC_007794.1	725769	+	TAGCGG	TTGATT	16	8
NC_007794.1	734586	+	TAAGGC	TTGCCG	17	7
NC_007794.1	740909	-	GCTATA	TGGAAA	14	7
NC_007794.1	741979	+	TAGGGG	TTGCGC	17	6
NC_007794.1	752407	+	TAAGCA	TTGCTT	21	7
NC_007794.1	759809	-	CCCATA	TGGCCA	11	8
NC_007794.1	774648	+	TATCCT	TTACAA	13	6
NC_007794.1	781417	-	AGAATA	TGTCCA	14	7
NC_007794.1	809203	-	GCCGTA	GTTGAA	15	7
NC_007794.1	811986	+	CATGCT	TTGAAG	21	6
NC_007794.1	830410	+	TATTCG	TTTCGG	17	6
NC_007794.1	839907	-	GCTATA	CGGCAA	17	8
NC_007794.1	853718	+	TAACCC	TGGACG	17	7
NC_007794.1	859554	+	CAGGTG	TTGGCA	12	6
NC_007794.1	871121	+	TACAGC	TGGCGC	18	6
NC_007794.1	873642	+	TAGCCC	TTGCCT	17	7
NC_007794.1	876964	-	CATTTA	TGGCGA	21	7
NC_007794.1	878184	+	TAAGCG	TTGCCG	18	7
NC_007794.1	879904	+	TAAGGG	TTGCGC	17	8
NC_007794.1	882780	+	TAAATG	TTGCCA	17	6
NC_007794.1	883703	+	TAACCG	TTTCGC	13	6
NC_007794.1	885047	+	TAGGAG	TTTTTC	17	6
NC_007794.1	889425	-	GGGATA	GCGCAA	15	7
NC_007794.1	891014	-	ATGTTA	TTGCGA	16	7
NC_007794.1	892127	+	TAGTGC	TTGTTA	17	6
NC_007794.1	893936	+	CAAGAT	TTTCCC	11	7
NC_007794.1	898416	-	CCCATA	CGTCAC	17	7
NC_007794.1	898506	+	TAGCAA	TTGCAT	17	7
NC_007794.1	902018	-	GCTATG	TGGCAA	17	7
NC_007794.1	904505	-	CCTCTA	TGACAA	17	7
NC_007794.1	904570	+	TAATTG	TTGACA	16	7
NC_007794.1	905896	+	CATCAC	TTGCCT	17	7
NC_007794.1	913042	+	CATAAG	ATGCCG	13	6
NC_007794.1	926939	-	GTGGTA	GGGAAA	17	7
NC_007794.1	928423	-	GGTCTA	TGTCAT	17	7
NC_007794.1	929421	+	TATTGC	TTGCAA	12	7
NC_007794.1	934411	-	GACATA	GTTCAA	16	7
NC_007794.1	934821	+	TATGGC	AGGCCG	20	6
NC_007794.1	939648	+	TAGCCT	TTGCAA	19	6
NC_007794.1	945211	-	TCTGTG	ACCCAA	15	7
NC_007794.1	947598	+	TAACTG	TTGCCT	17	7
NC_007794.1	950433	+	TAGGGG	TTGCAC	17	6
NC_007794.1	951094	+	TAGAGT	TTGAAC	17	6
NC_007794.1	956656	-	CGCCTA	TTTCCA	17	8
NC_007794.1	956719	+	CAAAAG	TTTCCA	12	7
NC_007794.1	966129	-	CAAATG	GGGCAA	17	7
NC_007794.1	966299	+	TATAGG	TTGAGG	17	7
NC_007794.1	971078	+	TAAAGG	TGGACC	17	6
NC_007794.1	973076	+	TAACCG	TTGCCC	17	6
NC_007794.1	975431	+	CAAAGA	TGGACT	17	8
NC_007794.1	978945	+	TATCCG	TTGACA	17	6
NC_007794.1	979872	+	TAGCTG	GCGCAA	29	6
NC_007794.1	981392	+	TAGTGC	TTGCCG	17	6
NC_007794.1	981409	-	AATCTA	TGTCAA	16	7
NC_007794.1	982797	+	TAAGGG	TGGAAG	17	6
NC_007794.1	984873	+	TAATCC	TTGCTC	20	6
NC_007794.1	985557	+	TACGGA	TTTCTT	13	7
NC_007794.1	987266	-	GGATTA	AGGCCA	17	6
NC_007794.1	988742	+	CAATAG	TTGCGG	16	7
NC_007794.1	990894	+	TAAACA	TTGAAA	16	7
NC_007794.1	993110	+	TAGGGA	TTTCCT	13	8
NC_007794.1	994540	+	CATCCC	TTGCGG	24	7
NC_007794.1	995416	-	GTGATG	TCGAAA	24	6
NC_007794.1	996863	-	CCGTTA	AGTCAA	22	8
NC_007794.1	997752	+	TAAGGG	TAGCGC	16	6
NC_007794.1	1004704	-	ACGCTA	ATTGAA	17	7
NC_007794.1	1006845	-	GCCATG	AGGCCA	17	7
NC_007794.1	1006872	+	CATAGC	TTTCCA	18	6
NC_007794.1	1012699	-	GGGTTA	TTGCAA	16	6
NC_007794.1	1012788	+	TATATC	GTGACT	16	7
NC_007794.1	1017100	-	TACGTA	CCGCAA	18	6
NC_007794.1	1017174	+	TAAGGG	TTGCAA	16	6
NC_007794.1	1020437	+	CACAGG	TTGACG	18	6
NC_007794.1	1023920	-	CATATG	GCGCAA	18	7
NC_007794.1	1026937	-	CCGATA	TGGCTA	17	8
NC_007794.1	1028176	-	TCTATA	CTTCAA	16	7
NC_007794.1	1028761	-	GCAGTA	AAACAA	17	7
NC_007794.1	1030561	-	CATGTA	GGTCAA	16	6
NC_007794.1	1030696	+	TAATGA	TGGCGC	17	6
NC_007794.1	1034307	+	TATGGC	TTGCAT	17	6
NC_007794.1	1042764	-	AGCTTA	CGTCAA	16	7
NC_007794.1	1042908	+	TAACCT	TTGCCA	18	7
NC_007794.1	1048704	-	CAACTG	GGTCAA	17	7
NC_007794.1	1051232	+	TAGGCG	TTCCGT	17	8
NC_007794.1	1053185	+	CATTGC	TTGACC	18	7
NC_007794.1	1055592	+	TAGGCC	TCACCA	20	7
NC_007794.1	1067131	+	TATCCC	TTCCGC	17	6
NC_007794.1	1069129	+	TATTTC	TTACGA	20	7
NC_007794.1	1072466	-	CCTATG	GAGCAA	17	7
NC_007794.1	1081171	-	CCCATA	GTGCAA	17	8
NC_007794.1	1081346	+	TAGACC	TGGAAC	17	6
NC_007794.1	1087961	-	CTTATG	TCGAAA	13	7
NC_007794.1	1090435	-	TGTATA	GGCCAA	22	6
NC_007794.1	1097593	-	CCTATG	TGGCAA	17	7
NC_007794.1	1105823	+	CAAGTT	TTGGGT	22	6
NC_007794.1	1112436	-	AAGCTA	CCGCAA	16	6
NC_007794.1	1116381	+	TATGCC	CGGACG	12	8
NC_007794.1	1117190	+	TACCGG	TGGCGC	17	6
NC_007794.1	1125985	+	TAAACG	TTGCCA	17	7
NC_007794.1	1125994	-	GGCATA	TACCAA	13	7
NC_007794.1	1127003	+	TAAGGG	TTGCTC	16	8
NC_007794.1	1128195	+	TACTGT	TTGTCA	16	6
NC_007794.1	1130929	-	CCCTTA	CTGCCA	17	7
NC_007794.1	1131001	+	TAGAGG	TTGCCG	17	6
NC_007794.1	1131811	+	TAACCG	TTTCGC	17	7
NC_007794.1	1136992	+	TATCTA	TGGCAA	17	7
NC_007794.1	1141377	-	TTCATA	GCGCCA	16	7
NC_007794.1	1141459	+	CATAGA	TTGTCA	17	6
NC_007794.1	1141884	+	TAGGGC	TTGAGG	23	6
NC_007794.1	1143318	+	CATTGT	TTTAAC	17	7
NC_007794.1	1143963	+	CATATC	TTGGCA	17	6
NC_007794.1	1152152	-	AGGCTA	TCGCAA	17	7
NC_007794.1	1152536	+	TAGCTC	TTTCTT	13	8
NC_007794.1	1155349	-	TTCGTA	ATTCGA	13	8
NC_007794.1	1157581	-	GCACTA	GCGAAA	17	7
NC_007794.1	1158589	-	CATGTA	ATGCGA	17	6
NC_007794.1	1159502	+	CATTGT	TCGCAA	17	7
NC_007794.1	1160937	+	TAATCG	TTGCCT	17	6
NC_007794.1	1162694	-	CTGCTA	TGGCAA	17	8
NC_007794.1	1162719	+	TATCGC	TCGCCT	14	6
NC_007794.1	1164585	+	TATCGC	TTGGCA	17	8
NC_007794.1	1165884	+	TAACTC	TTGGCA	17	7
NC_007794.1	1166897	+	TAGAAG	TTGGCT	12	6
NC_007794.1	1168238	+	TAGTAA	TTTTCG	17	6
NC_007794.1	1175209	+	CATGTG	TTGCCG	17	6
NC_007794.1	1185761	+	TAAACC	TTCCAA	14	6
NC_007794.1	1189725	+	CATGGA	TTGTCG	18	6
NC_007794.1	1192161	+	TAGACT	TTCTCA	17	6
NC_007794.1	1193029	+	TAATGG	TGGTAA	17	6
NC_007794.1	1194468	+	TAAGCG	TTCACG	17	7
NC_007794.1	1202558	-	GCGTTA	ACGCAA	17	6
NC_007794.1	1203665	-	GAAGTA	CGGCAA	18	6
NC_007794.1	1206957	+	TAAAGC	TTGAGG	16	6
NC_007794.1	1209987	-	CCCATA	GGGCGA	17	7
NC_007794.1	1210614	+	TAACCG	TTGAAT	17	8
NC_007794.1	1213375	+	TATAGC	TTGCAT	16	6
NC_007794.1	1217025	-	CGGTTA	GCACAA	17	8
NC_007794.1	1223883	-	CAGGTG	GCGCAA	18	6
NC_007794.1	1225008	-	CCCGTA	ATGCAA	17	8
NC_007794.1	1225574	-	CCGATA	TTTGAC	23	7
NC_007794.1	1228085	-	CCTATG	TGCCAA	13	6
NC_007794.1	1228194	+	TAGGTG	TTGCAG	17	6
NC_007794.1	1243733	-	CGACTA	TCGCAA	17	8
NC_007794.1	1247448	+	CAAGGG	TGGAAA	17	7
NC_007794.1	1253905	+	TATCTG	TTGTGT	16	6
NC_007794.1	1258163	+	TAAGCT	TTCCAA	16	7
NC_007794.1	1266335	-	TTCCTA	AAGCAA	13	7
NC_007794.1	1267136	-	CGGCTA	GCGAAA	14	8
NC_007794.1	1281339	-	TTCTTA	TGTCGA	18	6
NC_007794.1	1283161	+	TATATA	TTGGAA	17	6
NC_007794.1	1285429	+	TATGAA	TCGATC	23	6
NC_007794.1	1293286	+	TAGGGG	TTGACC	18	6
NC_007794.1	1296641	+	TAGGGG	TTGCAT	17	6
NC_007794.1	1297909	+	TATAGG	TTGTCA	17	6
NC_007794.1	1298532	+	TAACAA	GTGAAG	17	7
NC_007794.1	1303613	+	TAGCGG	TTGCTT	16	6
NC_007794.1	1307580	+	TAAGCG	GTGACA	17	6
NC_007794.1	1308225	+	TATATG	TCGACT	15	7
NC_007794.1	1310342	+	TAACGC	TTGAGG	17	6
NC_007794.1	1311169	+	TAATCT	TCGCCG	12	7
NC_007794.1	1313901	-	TCCTTA	TTGCAA	16	7
NC_007794.1	1314273	+	TAGCAA	TTGACG	18	6
NC_007794.1	1319280	+	TAATCG	TTGTAG	17	7
NC_007794.1	1325470	-	CCCTTA	GTGCAA	16	7
NC_007794.1	1329965	-	CCATTA	AGGCAA	17	7
NC_007794.1	1330487	-	CTTATA	CGGACA	23	6
NC_007794.1	1332714	-	TTCTTA	GCGCAA	17	7
NC_007794.1	1334175	-	CGGCTA	GGGCAA	17	7
NC_007794.1	1348275	-	CGCTTG	TGTCCA	17	7
NC_007794.1	1350791	-	GGTGTG	GTGCGA	17	6
NC_007794.1	1352371	-	ATGCTA	TGGCGA	17	6
NC_007794.1	1353773	-	CCGCTA	ACGCAA	17	7
NC_007794.1	1355875	+	TATAAG	TTGCGC	15	8
NC_007794.1	1356875	+	CAAGAA	TTGCCC	16	6
NC_007794.1	1360115	+	CATGAA	CTGCAG	15	6
NC_007794.1	1360933	+	TAAGGG	TTGACT	17	6
NC_007794.1	1364767	-	CCTTTA	CGGAAA	16	6
NC_007794.1	1365556	-	AGCTTA	AAGCAA	15	6
NC_007794.1	1367508	-	CCCATA	AAGCAA	17	8
NC_007794.1	1370454	+	CAAGGC	TTGACA	17	6
NC_007794.1	1370962	+	TAGAGG	TTGCCA	17	6
NC_007794.1	1373636	+	TATGGA	TTCCAG	16	6
NC_007794.1	1376110	-	CCCTTA	GGGCAA	16	8
NC_007794.1	1376223	+	TATGCC	TTGGCG	11	7
NC_007794.1	1378988	+	TATGGC	ATGTAT	18	6
NC_007794.1	1379095	-	CCCCTG	TGGAAA	17	6
NC_007794.1	1381009	+	TAGGGC	TTGCCA	17	6
NC_007794.1	1383738	+	TATCCC	TTTCCT	21	7
NC_007794.1	1384471	+	CATCGG	TTGCTG	13	6
NC_007794.1	1385849	+	TAAACG	TTGCCG	17	6
NC_007794.1	1389089	-	GTTGTA	TCGCGA	14	7
NC_007794.1	1389389	+	TATCTG	TTGGTG	21	7
NC_007794.1	1394167	-	CGCCTA	GTGCAA	19	7
NC_007794.1	1397489	+	TACGAC	TTGCCA	21	6
NC_007794.1	1398326	-	GCGCTA	TGCCAA	17	7
NC_007794.1	1400714	+	TAAGGC	TTGCCA	18	7
NC_007794.1	1403601	+	CATATG	TGGACA	17	6
NC_007794.1	1403759	+	TAGATA	TCGACA	17	6
NC_007794.1	1405427	+	TATTCG	TTGCCC	17	6
NC_007794.1	1413106	-	CGCATG	AGGCAA	17	6
NC_007794.1	1413166	+	CAAAGG	TTGACA	17	6
NC_007794.1	1414316	+	TAGATG	TTGTCG	17	6
NC_007794.1	1418450	+	TATAAG	TTGGCA	16	7
NC_007794.1	1423675	+	CACATG	TTGATT	17	6
NC_007794.1	1427691	+	TAGGCG	TGGACA	17	6
NC_007794.1	1428104	+	TAAAGA	TTGCTA	16	6
NC_007794.1	1429190	-	CTCCTG	CCGCAA	18	7
NC_007794.1	1431830	+	CAAAGG	TTCCCT	16	6
NC_007794.1	1432048	+	CAGAGC	TTGCCC	23	6
NC_007794.1	1437195	+	TAAAGC	TTGCAG	17	7
NC_007794.1	1441850	-	ATATTA	ACGAAA	22	7
NC_007794.1	1445489	-	GACTTA	TGGCAA	17	7
NC_007794.1	1447256	-	CCACTA	GGTTAA	20	7
NC_007794.1	1447397	+	TAGTGC	TTGATT	17	7
NC_007794.1	1450491	+	TAATGG	TTGCAT	17	6
NC_007794.1	1453743	+	TAGGGA	TTGGCT	16	7
NC_007794.1	1454637	+	TACGTG	TCGACA	17	6
NC_007794.1	1455625	+	CAGCTT	TTGCAG	17	6
NC_007794.1	1459096	-	GCCTTA	TGGAAA	12	8
NC_007794.1	1461899	-	CGCCTA	GTGCCT	23	7
NC_007794.1	1462019	+	TATGAC	AGGCCA	18	6
NC_007794.1	1468761	+	TAGGGC	TTGCCT	17	6
NC_007794.1	1470594	+	TAAGAC	TTGCCG	16	6
NC_007794.1	1478485	-	ACACTA	CAGCAA	15	7
NC_007794.1	1482561	-	CATATA	GCGCAA	17	6
NC_007794.1	1482748	+	CATTCG	ATGAAA	17	7
NC_007794.1	1484859	-	GGTTTA	AGGAAA	17	8
NC_007794.1	1485362	-	GCTTTA	CGACAA	18	7
NC_007794.1	1487473	-	ATACTA	TATCAG	13	7
NC_007794.1	1487497	+	TATGGA	TTTCAC	17	6
NC_007794.1	1488540	+	TACATG	TTCCGC	17	6
NC_007794.1	1493870	+	TAGGGG	TTGCGA	17	6
NC_007794.1	1512374	-	GCCATG	CGTCAA	18	6
NC_007794.1	1514605	+	TATGCC	TTGCAA	16	6
NC_007794.1	1520862	-	TTGTTA	GAGCAA	17	6
NC_007794.1	1520949	+	CAGATC	TTGTTT	14	6
NC_007794.1	1525301	-	CATATA	GCACCA	16	7
NC_007794.1	1540771	-	AGCCTA	GGTCAT	17	6
NC_007794.1	1543566	-	GCTCTA	ACGCAA	17	7
NC_007794.1	1543701	+	TAGGCG	TTGAAC	17	6
NC_007794.1	1552296	+	TACAGG	TTGGCG	17	7
NC_007794.1	1552898	-	TTCATA	TTGCCA	16	6
NC_007794.1	1590650	+	TATGAG	TTGTCG	18	6
NC_007794.1	1612704	+	TACACT	TTGTCG	16	6
NC_007794.1	1645795	+	TAAGGT	GGGCAG	20	7
NC_007794.1	1647925	+	TAAATG	TTGACA	17	7
NC_007794.1	1676698	+	TAACGC	TGGCAA	17	7
NC_007794.1	1681890	-	GCGGTA	CGACAA	18	7
NC_007794.1	1702597	-	CTCCTA	GGTCAA	17	7
NC_007794.1	1702719	+	TAGAGG	GTGACA	17	7
NC_007794.1	1709315	-	ATTTTG	CGGCAA	13	7
NC_007794.1	1709469	+	TATCCG	ATGACA	17	6
NC_007794.1	1712469	-	GCCCTA	GCGCCA	17	6
NC_007794.1	1715734	-	ACCGTA	CAGCAA	18	6
NC_007794.1	1725915	+	TAATCC	TGGACG	17	6
NC_007794.1	1726650	+	TATCAA	TTGACT	18	7
NC_007794.1	1740464	-	GTTCTA	CGGCCA	20	7
NC_007794.1	1741104	-	TCCATA	CGTCAC	17	7
NC_007794.1	1743144	-	GTGGTA	TCGCCA	16	8
NC_007794.1	1746680	-	AAAATA	CGGCAA	16	7
NC_007794.1	1752831	+	TACGAT	TTGAAC	16	6
NC_007794.1	1768039	-	AGACTA	CGGCAG	12	7
NC_007794.1	1769302	-	ACATTA	TGACAA	24	6
NC_007794.1	1783417	-	GGTCTA	CGTCAG	18	6
NC_007794.1	1786665	-	CCTATA	CGGCGA	17	8
NC_007794.1	1789404	-	AATCTG	GGTCAA	17	6
NC_007794.1	1793398	+	TAGAGC	TTTAAT	21	6
NC_007794.1	1797104	-	AAGATA	ATGCGA	16	6
NC_007794.1	1804797	+	TACCTC	TTGGAA	18	6
NC_007794.1	1807244	+	TAGCGG	TTGCCT	17	7
NC_007794.1	1809265	+	CAGAGC	TTGCCG	17	7
NC_007794.1	1811981	+	TATTCA	TCGCGC	14	7
NC_007794.1	1821530	-	GCCATA	TTGGAA	24	6
NC_007794.1	1826055	+	TATAGG	TTGGCG	17	6
NC_007794.1	1827892	-	CCCCTA	GTGAAA	23	7
NC_007794.1	1830077	+	TAGAGA	GTGACG	17	7
NC_007794.1	1834358	+	TATGTC	TTTCCG	17	6
NC_007794.1	1838573	-	CGTCTA	GCGCAA	17	7
NC_007794.1	1838676	+	TAATAG	TTGCGC	16	7
NC_007794.1	1844117	-	TACCTA	TGGCGA	17	6
NC_007794.1	1846633	+	TACATG	TAGCGG	17	6
NC_007794.1	1849331	+	TAACTG	TCGCAA	16	7
NC_007794.1	1851500	+	TAGGCG	TTGCGA	17	6
NC_007794.1	1854599	+	CAGAAC	TGGTAA	17	6
NC_007794.1	1859988	-	CAAATG	GTGCAA	23	6
NC_007794.1	1860227	+	CAATGT	CTGCGA	19	6
NC_007794.1	1861222	+	TAAATC	TTGCCG	17	6
NC_007794.1	1863232	+	TATGAA	TCGCCA	17	7
NC_007794.1	1867897	+	CAATGT	TTGATT	17	6
NC_007794.1	1878368	-	GTCTTG	TTTCAA	17	8
NC_007794.1	1878415	+	CAAGGC	TTGACC	17	6
NC_007794.1	1881777	+	TAGGGG	TGGCCC	12	7
NC_007794.1	1887655	+	TAAAGG	TTGGGT	17	6
NC_007794.1	1891843	+	TATTTA	TTGAGA	16	6
NC_007794.1	1895825	-	CTTCTA	ATGCCA	17	6
NC_007794.1	1897664	-	CTTGTA	TGGAAA	18	7
NC_007794.1	1897747	+	TATGGA	TTTCGC	18	7
NC_007794.1	1905980	-	ACTATA	AGGCAT	15	7
NC_007794.1	1907585	-	GAAATA	GATGAA	21	6
NC_007794.1	1907667	+	CATAGG	TTGGCG	17	6
NC_007794.1	1909296	+	TATGCG	TTGGCG	14	6
NC_007794.1	1910717	+	TACCCT	TTGCAA	16	7
NC_007794.1	1917395	-	CGCTTA	GTGCAA	17	6
NC_007794.1	1917474	+	CAGAAA	TTGTGC	17	6
NC_007794.1	1925999	-	TCCTTA	AGTCAA	18	7
NC_007794.1	1926159	+	TAAAAG	TTGCCC	17	6
NC_007794.1	1928742	+	CATGGA	TTCCCA	17	6
NC_007794.1	1930574	-	AGCATA	CGGCAA	16	7
NC_007794.1	1931113	-	GCGTTG	CGGAAA	13	6
NC_007794.1	1934345	-	CGCCTA	CGGCAA	17	6
NC_007794.1	1935084	-	GGGTTA	TGGCCA	17	7
NC_007794.1	1935108	+	TATCAG	TCGGCA	16	6
NC_007794.1	1943309	-	CCAATA	AGGCGA	16	7
NC_007794.1	1943406	+	TAGAGC	TTGATC	17	6
NC_007794.1	1946852	+	TAATGC	TAGACG	17	6
NC_007794.1	1955534	-	CCCATA	GATCAA	16	6
NC_007794.1	1955595	+	CATCTG	TTGCGA	17	7
NC_007794.1	1957465	-	TCTATG	AGAAAA	14	7
NC_007794.1	1957618	+	TAGAGC	TGGAGC	17	7
NC_007794.1	1966029	+	TATGAT	TCGCAA	16	6
NC_007794.1	1994874	-	GTTGTA	ATGCAA	17	8
NC_007794.1	1995074	+	TAATGC	TTCGGG	17	6
NC_007794.1	2005148	+	TAGGGC	TCGCAG	12	6
NC_007794.1	2009007	+	TAGGCC	TTGCCC	18	6
NC_007794.1	2013174	-	CCTATA	TTGCAA	16	7
NC_007794.1	2013208	+	TAGTGC	TTGCCG	18	7
NC_007794.1	2016202	+	TAGCGG	TTGACC	17	7
NC_007794.1	2019343	-	TCTATG	GAAAAA	13	8
NC_007794.1	2019854	+	TAAAGG	TTGCCA	17	6
NC_007794.1	2020258	+	TATAGG	TTGCGA	16	6
NC_007794.1	2027963	-	CCCTTG	CGGCAA	17	6
NC_007794.1	2028008	+	CAATAC	TTGGCA	17	6
NC_007794.1	2031956	+	TAGTTC	TTCAAT	21	6
NC_007794.1	2034122	-	CTAATG	TTTCAA	17	8
NC_007794.1	2034189	+	TATCTG	TTTCAA	17	6
NC_007794.1	2036717	-	GCCTTG	AGTCAA	16	7
NC_007794.1	2037804	-	CCTCTA	GGGCAA	18	7
NC_007794.1	2037882	+	TAAGCG	TTGCCC	39	6
NC_007794.1	2045315	+	TAAACT	TTTACG	17	6
NC_007794.1	2055602	-	TCCCTA	CAGCAA	17	6
NC_007794.1	2058410	-	GGCATA	TCGCCA	17	6
NC_007794.1	2060407	+	TAACGG	TTGCGA	16	6
NC_007794.1	2066583	-	CATGTG	TGGCAA	17	6
NC_007794.1	2069573	-	GCGTTA	CCGCAA	17	8
NC_007794.1	2070219	-	CTATTA	GCGCAA	18	7
NC_007794.1	2073000	-	GCTCTA	GAGCAA	18	6
NC_007794.1	2074038	-	ACCCTA	GGTCAA	17	8
NC_007794.1	2075417	-	TGCTTA	ACACAA	17	6
NC_007794.1	2077114	-	CCCTTA	CTTCAA	17	7
NC_007794.1	2077196	+	TAGCGC	TTGCCC	18	7
NC_007794.1	2079560	-	TGTCTG	TGGGAA	17	6
NC_007794.1	2081441	-	GCCTTA	CTGCAA	17	6
NC_007794.1	2082996	-	GCCATA	GTGCAA	17	8
NC_007794.1	2087791	-	TCTTTG	GGTCAA	17	8
NC_007794.1	2087936	+	TAGCGT	TTGCGA	16	6
NC_007794.1	2088515	+	TAAATC	TTGCCC	23	6
NC_007794.1	2089672	-	CCTCTA	TGTCAA	17	6
NC_007794.1	2095519	-	CTTCTA	GCGCAA	17	7
NC_007794.1	2095661	+	CAGCGG	TCGCAG	12	6
NC_007794.1	2099370	+	TAACGG	TTGTTT	17	6
NC_007794.1	2104465	-	GCGATA	GCCAAA	13	6
NC_007794.1	2104579	+	TATCTG	TTGCGT	17	7
NC_007794.1	2105462	+	CAACCG	TTAGCG	15	7
NC_007794.1	2119249	-	ACGCTA	TGGAAA	17	7
NC_007794.1	2122497	-	CAGATA	CGTCCA	17	7
NC_007794.1	2123244	+	TAGGCG	TTGAAC	17	7
NC_007794.1	2126306	-	AATTTA	GCGCAA	16	6
NC_007794.1	2134510	-	GCTCTA	AGACAA	18	7
NC_007794.1	2137296	-	TCGCTA	TTTCAA	17	6
NC_007794.1	2138929	-	CCCATA	GTGCAA	17	7
NC_007794.1	2139067	+	TATATC	TTGCAC	16	6
NC_007794.1	2141811	-	CCGCTA	CCGCAA	17	8
NC_007794.1	2145019	-	GATCTA	TGGCAA	16	6
NC_007794.1	2146151	-	TCGCTA	TGTCAT	17	7
NC_007794.1	2150917	-	GCCTTA	ACGCAA	18	6
NC_007794.1	2152405	-	CGGCTA	CTGCAA	17	7
NC_007794.1	2152549	+	TAAGGC	TTGCGG	17	7
NC_007794.1	2157756	+	CAAAGG	TCGACT	17	6
NC_007794.1	2159770	-	ACAATA	CTGCAA	16	7
NC_007794.1	2160737	-	AACTTG	TGCCAA	20	6
NC_007794.1	2160908	+	CATTGG	TTGAAA	17	6
NC_007794.1	2162688	+	TATCCG	TTGACG	17	6
NC_007794.1	2165832	+	CAATGC	TGGACA	17	7
NC_007794.1	2167351	+	TATTGG	TCGCCG	13	6
NC_007794.1	2171383	-	CTCTTA	CTGCGG	15	6
NC_007794.1	2172653	-	ATGGTA	TGCCAA	17	6
NC_007794.1	2173012	-	GGGCTA	AGGCAG	15	6
NC_007794.1	2173084	+	TATGGA	TGGCGT	14	6
NC_007794.1	2180879	-	AAGCTA	GCGCAA	16	7
NC_007794.1	2181891	+	TAACCG	TTGAAC	17	7
NC_007794.1	2190690	-	GGCATA	CGTCGG	17	7
NC_007794.1	2191248	+	CATGCT	TGGCAG	17	7
NC_007794.1	2197421	-	GATATA	GCACAA	16	8
NC_007794.1	2197485	+	TACCTC	TTGGCA	17	7
NC_007794.1	2200378	-	ACCATG	ATTCAA	17	7
NC_007794.1	2201400	-	CTCTTG	GCGCCA	16	8
NC_007794.1	2201447	+	CAGAGG	TTGCAG	17	6
NC_007794.1	2207068	-	TAGATG	GGTCAA	17	7
NC_007794.1	2207444	-	TGCCTA	GAACAA	13	7
NC_007794.1	2209961	+	TAGGAA	TTGCCT	14	8
NC_007794.1	2214818	-	CGGTTA	AGGCAA	17	8
NC_007794.1	2214960	+	TATAGG	TTGCCA	33	8
NC_007794.1	2215624	+	TAGGTA	TTGGTT	23	6
NC_007794.1	2216078	+	TATCAG	TTGCTT	16	6
NC_007794.1	2216628	+	CATGGC	TTGCCA	17	6
NC_007794.1	2220221	-	GCCTTA	CGACCA	20	7
NC_007794.1	2221707	+	TATACA	TTGCCA	16	6
NC_007794.1	2223045	+	TATACC	TTGCGC	18	7
NC_007794.1	2225733	-	AAAATA	TGTCAA	17	6
NC_007794.1	2226752	+	TATCGC	TTGCGC	17	6
NC_007794.1	2228445	+	TATCCT	TAGAGC	16	6
NC_007794.1	2228446	-	ACCATA	TATCAA	24	6
NC_007794.1	2235851	-	TCGCTG	AAGCAA	17	7
NC_007794.1	2236419	+	TAGTCG	TTTCCA	17	6
NC_007794.1	2237770	+	TATATC	TTTACG	21	7
NC_007794.1	2238258	+	CATTGC	TTGGCA	17	7
NC_007794.1	2239551	+	TAAACT	TTGCAG	17	6
NC_007794.1	2244062	-	AGGATA	CCAAAA	13	6
NC_007794.1	2248817	-	CCTTTA	CCGCAA	20	8
NC_007794.1	2252138	-	GCTTTG	CGCCAA	12	6
NC_007794.1	2254935	+	CAATGC	TTGCCG	12	6
NC_007794.1	2260172	-	TATCTG	GGTGAA	20	6
NC_007794.1	2260248	+	TATGGG	TTTCCA	17	6
NC_007794.1	2266404	-	CGACTA	AGACAA	22	7
NC_007794.1	2266517	+	TAGGAA	TTTGCG	12	6
NC_007794.1	2272411	+	TATTGG	TTGGCA	16	6
NC_007794.1	2292515	-	CGGCTA	CGGCAA	17	7
NC_007794.1	2293561	-	TACGTA	GGTCAA	19	7
NC_007794.1	2293581	+	TACGTA	TCGACA	18	6
NC_007794.1	2310307	-	AACATA	AGTAAA	21	6
NC_007794.1	2345142	-	GCGATA	TGACAA	17	7
NC_007794.1	2345207	+	CATACA	TTGACA	17	6
NC_007794.1	2346742	+	TATCCT	TGGACG	17	7
NC_007794.1	2348478	-	CATATA	TGGCAA	17	7
NC_007794.1	2356929	-	TGTTTA	GCGCAA	17	7
NC_007794.1	2360707	+	TAGAGG	TGGCAA	17	7
NC_007794.1	2367028	-	CTCCTA	AGGCAA	17	7
NC_007794.1	2369049	+	CAGTGG	TTGCGC	17	7
NC_007794.1	2369992	-	ATAATA	CTTCAA	17	6
NC_007794.1	2374606	-	CTGCTA	CGTCAA	17	8
NC_007794.1	2374681	+	TACATG	TAGCGA	17	6
NC_007794.1	2377555	+	CAAATG	TTGCGT	12	6
NC_007794.1	2382228	-	CGTCTA	TGGCAA	17	7
NC_007794.1	2382374	+	TATGGG	TTGCGG	23	6
NC_007794.1	2388250	+	CAATGG	TTGCGG	17	6
NC_007794.1	2391298	-	GCCCTA	GTTCGA	17	6
NC_007794.1	2392048	-	CCAATA	CTGCAA	17	6
NC_007794.1	2393808	-	GCATTG	GGTCAA	17	7
NC_007794.1	2397453	+	TAGCCT	TGGCGG	17	6
NC_007794.1	2398946	+	TATCAG	TTGTCA	20	6
NC_007794.1	2399920	+	TATTAC	TTGACA	18	6
NC_007794.1	2401815	+	TACGGG	CTGCGC	17	6
NC_007794.1	2403697	+	TATCCC	TGGACG	16	6
NC_007794.1	2406019	+	CATAGG	TGGACA	17	7
NC_007794.1	2413410	+	TATAGC	TTTTCG	15	8
NC_007794.1	2417975	+	TACCGA	TTGCGG	16	6
NC_007794.1	2424947	-	GCCTTA	CGGCAA	18	6
NC_007794.1	2434072	-	CCCCTA	CTTCAA	17	6
NC_007794.1	2443844	-	GCCCTA	GCGCAA	17	6
NC_007794.1	2448206	+	TAGCTT	TTGACC	18	6
NC_007794.1	2449345	+	TAGAGC	TTGTAC	18	8
NC_007794.1	2451595	+	TAACGT	TGCACA	16	6
NC_007794.1	2453747	-	GGCTTA	GCGAAA	17	6
NC_007794.1	2455546	-	CGCTTA	TGTAAA	16	8
NC_007794.1	2456173	-	AGCCTA	CGACCA	14	7
NC_007794.1	2458805	-	CCTCTA	CGCCAA	14	8
NC_007794.1	2465069	-	ATCCTG	GGTCAA	17	6
NC_007794.1	2466366	+	TAAGGA	TTGCCC	16	6
NC_007794.1	2488210	+	TAAGGG	TTGTGT	17	7
NC_007794.1	2490958	-	GAGATA	CCAAAA	13	7
NC_007794.1	2498049	+	TAGAGG	TTGCCC	17	6
NC_007794.1	2500458	+	TATTAC	TTCAGC	21	6
NC_007794.1	2508460	-	CTTTTG	TCGCAA	16	7
NC_007794.1	2509800	+	TAACGC	TTGCCC	18	6
NC_007794.1	2513854	-	AGAATA	ATGCAA	21	8
NC_007794.1	2516253	-	GCGATA	GCACAA	17	6
NC_007794.1	2516418	+	TACCAA	TTGCAA	12	6
NC_007794.1	2518591	-	TTCCTA	CGTCAA	17	7
NC_007794.1	2529440	-	AGCCTA	GTTCAA	18	6
NC_007794.1	2532822	-	GGGCTA	CAGCAA	12	7
NC_007794.1	2535360	-	CCCTTG	GGTCAA	18	7
NC_007794.1	2546548	-	CACTTA	GTCCAA	18	6
NC_007794.1	2556815	-	CCTATA	TGTCAG	17	7
NC_007794.1	2564747	+	AAGAAG	TTGCGG	17	7
NC_007794.1	2566399	+	TAGGCG	TTGTCA	17	6
NC_007794.1	2568713	+	TAGCTG	TTTCAA	22	6
NC_007794.1	2571920	+	CAAAGC	TTTTCA	17	6
NC_007794.1	2577785	-	TTCATA	AAACAA	16	6
NC_007794.1	2578302	+	TATAAC	TTGGAA	15	8
NC_007794.1	2652208	-	GGTATA	TGGTAA	13	7
NC_007794.1	2657633	+	CATTAT	TTGGCA	17	6
NC_007794.1	2678583	+	TAAATC	TTGAAG	17	7
NC_007794.1	2679785	-	GCCATG	TTGCCC	16	7
NC_007794.1	2679961	+	TATATC	TTGCTG	13	6
NC_007794.1	2681139	+	TATAAA	TTGAAG	19	6
NC_007794.1	2681244	-	GCGGTA	TGGCAA	17	7
NC_007794.1	2686417	-	GCCTTG	TGTCCA	17	8
NC_007794.1	2692790	-	CCAATG	GGTCCA	18	8
NC_007794.1	2695634	-	CAGATA	TTGCAA	17	8
NC_007794.1	2697040	-	CTGCTA	CGAAAA	17	7
NC_007794.1	2718886	-	GTGCTA	TTGCAA	17	6
NC_007794.1	2721454	-	TAGCTA	CAACAA	13	7
NC_007794.1	2722681	-	ATCATG	TGCCAA	17	6
NC_007794.1	2723339	-	CAGTTG	TTGCAA	17	6
NC_007794.1	2723929	-	CCGATA	CCGCAA	17	6
NC_007794.1	2724667	-	GGGCTA	CCTGAA	21	8
NC_007794.1	2727698	-	GCCTTA	GGGAGA	19	6
NC_007794.1	2732870	-	CGCTTA	CGTCAA	17	8
NC_007794.1	2733498	-	TGCATA	ACGCAT	24	6
NC_007794.1	2733539	+	TACGGA	TTGCAT	35	6
NC_007794.1	2736715	+	CAAAGC	TTTACC	21	6
NC_007794.1	2739440	-	CCCTTG	CGGCAA	17	6
NC_007794.1	2739485	+	CAAGGG	TTGCCA	17	6
NC_007794.1	2740228	+	TAAGAG	TTTATC	16	7
NC_007794.1	2745084	-	CTTTTA	GAACAA	17	7
NC_007794.1	2745377	+	TAAGCG	TTGCCG	52	6
NC_007794.1	2748173	+	TATGGG	TCGCCA	17	7
NC_007794.1	2750665	+	TATTTC	ATGCAA	30	6
NC_007794.1	2752873	+	TAGGGA	TGGACC	18	6
NC_007794.1	2754478	-	CCAATG	GGGCAA	17	6
NC_007794.1	2755845	+	TAGTCT	TCGACG	17	7
NC_007794.1	2756813	+	TAACAG	TCGAAA	17	6
NC_007794.1	2759238	+	CATCTG	TGGTGA	17	6
NC_007794.1	2759772	+	TATGGG	TTGGCA	16	7
NC_007794.1	2763298	+	TAGGCC	TTTCCC	17	7
NC_007794.1	2764797	+	TAGACA	TTCACC	18	7
NC_007794.1	2768850	+	TAGGAC	TGGACA	18	6
NC_007794.1	2773475	-	GGCTTA	TGTGCA	17	7
NC_007794.1	2784023	+	CATGGC	TTGCGA	18	6
NC_007794.1	2787276	-	TCGTTA	CGGCAA	17	6
NC_007794.1	2789144	+	TAAGGG	AAGCCA	17	7
NC_007794.1	2791851	-	CAAGTG	TGTCAA	17	8
NC_007794.1	2793827	-	CCGTTA	AGTCAC	17	6
NC_007794.1	2804467	+	TATAAG	TTTTCA	16	6
NC_007794.1	2828190	+	TAGGGG	TTGTCC	17	8
NC_007794.1	2840751	+	TATATC	TTGGCA	19	7
NC_007794.1	2842750	+	TAATCT	TTGCCG	16	7
NC_007794.1	2846962	-	TCATTA	TGTCAC	17	7
NC_007794.1	2850362	-	TGCATA	GTTACA	11	8
NC_007794.1	2852509	-	TCACTA	TCGCTA	21	7
NC_007794.1	2864318	-	CATATA	GGTCAA	17	8
NC_007794.1	2872692	-	GATATG	TTTCAA	16	7
NC_007794.1	2873297	-	CCCTTA	CCGCAA	17	7
NC_007794.1	2873308	+	TATCGG	TTGCAT	17	7
NC_007794.1	2877703	-	GAGTTA	GCTAAA	20	8
NC_007794.1	2879439	-	ACGCTA	TTGCCA	13	7
NC_007794.1	2892599	-	GGCATA	TCACAA	16	6
NC_007794.1	2894441	+	CAAATG	TTCGCG	12	6
NC_007794.1	2897695	-	GCCATA	GCGTAA	19	7
NC_007794.1	2898549	-	TCGTTA	CCGCCA	17	8
NC_007794.1	2898959	-	AAACTA	TTCCAA	17	7
NC_007794.1	2899056	+	CAGAGG	TTGCCC	17	7
NC_007794.1	2899623	+	TATGGC	TTGCCG	16	7
NC_007794.1	2900783	+	AAGGGC	TTGGTG	21	8
NC_007794.1	2903330	+	TAAGGC	TTGCAC	17	7
NC_007794.1	2906235	-	TATGTG	CCGCAA	17	6
NC_007794.1	2906861	-	ATATTG	GCGCAA	17	7
NC_007794.1	2907730	+	CATAAC	TTGAGG	17	6
NC_007794.1	2911371	-	CTATTA	TGTTGA	19	7
NC_007794.1	2911493	+	CATCGC	TTGCCT	17	7
NC_007794.1	2916391	-	GCGATA	TCGCAA	17	7
NC_007794.1	2917004	+	TAGAGC	TTGACA	16	7
NC_007794.1	2920153	+	TAGGGG	TTCCCA	18	6
NC_007794.1	2922462	+	TAGGGC	TTGACT	18	6
NC_007794.1	2927837	-	CGGATA	TGTCAC	17	6
NC_007794.1	2932870	+	CATTAG	TTGACT	17	6
NC_007794.1	2934450	+	CATTGC	TTTTAT	23	6
NC_007794.1	2949641	-	TTTTTA	CTGAAA	16	7
NC_007794.1	2959207	-	TCATTA	AGTCAA	17	8
NC_007794.1	2960429	+	CATTTC	TTGACG	18	7
NC_007794.1	2973051	-	CCCATA	CGCCTA	17	7
NC_007794.1	2974240	-	GCTATA	GGTCAA	15	8
NC_007794.1	2975459	-	GGAATG	CTGCAA	17	7
NC_007794.1	2977523	-	GCTTTA	TGGCGA	16	7
NC_007794.1	2989629	+	TAACCT	TGGCCA	18	6
NC_007794.1	2999485	-	AGGCTA	CCTCAA	16	7
NC_007794.1	3003016	-	TAAATA	AGGAAA	22	7
NC_007794.1	3006474	-	CCTCTA	CGGCAA	16	8
NC_007794.1	3008018	+	TATCTA	TGGAAT	16	7
NC_007794.1	3012046	+	TAGGAC	TGGACT	17	6
NC_007794.1	3017379	-	GGCTTA	GCGAAA	17	6
NC_007794.1	3018999	-	GATCTA	GCGAAA	13	6
NC_007794.1	3022814	+	TATATA	TTGCTT	16	6
NC_007794.1	3028947	+	TATGGT	TTGTGC	16	6
NC_007794.1	3030364	-	ACACTA	AGGAAA	23	6
NC_007794.1	3039601	-	GTCCTG	ATGCAA	23	7
NC_007794.1	3040897	+	CATGGA	TTCCCT	14	6
NC_007794.1	3056308	+	TAAACT	TTGCTA	16	6
NC_007794.1	3057856	-	CTACTA	AAACAA	16	8
NC_007794.1	3058316	-	ATTATA	TTACAA	16	8
NC_007794.1	3062437	-	CTCTTG	CGGCAA	17	7
NC_007794.1	3062819	-	CCACTA	AGGCAA	17	8
NC_007794.1	3066075	+	CATGGC	TTGCCT	17	6
NC_007794.1	3070425	-	TTCATG	CGACAA	17	6
NC_007794.1	3074723	-	TGCCTA	CGGCGA	18	7
NC_007794.1	3078354	-	CGGTTA	GCGCCA	17	7
NC_007794.1	3080262	+	TATCTA	TGGCAC	17	7
NC_007794.1	3081716	+	TACGAG	TTGGCA	17	6
NC_007794.1	3085486	-	CACATA	TCGCAA	16	7
NC_007794.1	3094544	-	ATCTTG	GCGGAA	13	6
NC_007794.1	3105853	-	CCGTTA	TGGCCA	17	6
NC_007794.1	3110926	+	TAGGCG	TTGCAG	17	7
NC_007794.1	3114777	-	GCCCTA	TCGCAA	17	7
NC_007794.1	3114802	+	TATCTG	TTCCGT	16	7
NC_007794.1	3115464	+	TATCTG	TTGCGA	17	6
NC_007794.1	3116586	+	TAGGTT	TTGCGC	17	6
NC_007794.1	3121981	-	GCTTTG	TGGAAA	17	7
NC_007794.1	3124781	-	TGGATA	TTGCAA	17	8
NC_007794.1	3124936	+	TATGCG	TTGACG	17	7
NC_007794.1	3126771	+	TAATCG	TTTCCT	11	7
NC_007794.1	3129711	+	CACATG	TTGTCG	16	6
NC_007794.1	3137279	+	TAAGGG	TTGCCC	17	6
NC_007794.1	3137358	-	ATCGTG	CGACAA	17	7
NC_007794.1	3141167	-	GAGCTA	GGTCAA	16	8
NC_007794.1	3175259	-	CCTCTA	AGTCCA	18	7
NC_007794.1	3177231	-	AACATG	GCGCAA	17	6
NC_007794.1	3188294	-	TTGCTA	CCGCAA	18	7
NC_007794.1	3195649	-	CCTTTA	CGCCAA	18	7
NC_007794.1	3197011	+	TAGATA	TTGACT	15	8
NC_007794.1	3200312	+	TATAGG	TTCCCC	17	6
NC_007794.1	3202079	+	TATGGA	TTCCCC	17	6
NC_007794.1	3219594	-	AGGATA	TTTGAC	13	7
NC_007794.1	3237185	-	CGCTTG	GGTCAA	18	7
NC_007794.1	3252817	-	AGGATA	GCCCAA	17	6
NC_007794.1	3254693	+	TATCGC	TTGAAT	19	6
NC_007794.1	3255770	+	TAAGGC	TTGGCG	16	7
NC_007794.1	3259196	-	AATATG	GCGCAA	17	7
NC_007794.1	3261186	-	TCTCTA	TTGCAT	17	7
NC_007794.1	3262174	-	CATATG	CGGCAA	17	7
NC_007794.1	3265733	+	TAAGGC	TTTCCT	17	7
NC_007794.1	3267247	+	TAGGTG	TTGGAA	17	6
NC_007794.1	3267702	+	TAGGAA	TTGTTT	20	6
NC_007794.1	3271162	-	TCCTTA	TCGCCA	14	6
NC_007794.1	3277153	-	CCCCTA	GGGCAA	17	8
NC_007794.1	3279596	-	ACTCTA	AGGCCA	17	7
NC_007794.1	3279681	+	TAGGGA	TTGAGC	17	7
NC_007794.1	3284785	+	TATGAC	TTCGCT	14	6
NC_007794.1	3286110	+	TAAAGC	TGGCGG	17	7
NC_007794.1	3298203	-	GCAGTA	ACGCAA	21	7
NC_007794.1	3300488	-	CCTTTG	TTTCAA	18	7
NC_007794.1	3300624	+	TAGAGG	TTGACA	17	6
NC_007794.1	3312764	-	CACCTA	GGTCAA	17	7
NC_007794.1	3314119	-	GAACTA	ATTCAA	17	7
NC_007794.1	3315086	+	TATCTC	ATGACA	17	6
NC_007794.1	3317627	-	TACTTG	CGGCAA	17	6
NC_007794.1	3319599	-	ATCCTG	TAACAA	23	6
NC_007794.1	3320230	-	GGCCTA	GCACAA	19	7
NC_007794.1	3324089	+	TAAGGG	TTGTCA	17	8
NC_007794.1	3325218	+	CAGTGC	TTTTCC	15	6
NC_007794.1	3330470	-	CGTTTA	GCGCCA	17	7
NC_007794.1	3344854	+	TAGACA	TTGCAT	17	6
NC_007794.1	3348880	-	GGGCTA	ATGCAA	17	6
NC_007794.1	3353635	-	GGACTA	GCGCGA	18	7
NC_007794.1	3353662	+	TAAACG	TTTTCC	16	7
NC_007794.1	3356359	+	TATCAG	TTGAAA	17	6
NC_007794.1	3361565	-	CCAATA	GTGAAA	17	7
NC_007794.1	3361628	+	TAAGCC	GTGAAA	14	6
NC_007794.1	3369784	+	TACCCC	TTGACC	14	6
NC_007794.1	3371494	-	GCCCTA	CGGCAA	17	6
NC_007794.1	3384726	-	GGCATA	CGTCAA	17	6
NC_007794.1	3386252	+	TAAAGC	TTGGTG	17	6
NC_007794.1	3388147	-	CCGATG	GGTCAA	18	7
NC_007794.1	3388981	-	ACCTTA	TTGACA	17	6
NC_007794.1	3389136	+	TAGGGG	TTTTCG	11	7
NC_007794.1	3396739	-	CCCATG	TTGCAA	17	7
NC_007794.1	3398544	-	TCGGTA	TGATAA	20	6
NC_007794.1	3399815	+	TAGCCG	TTAACG	20	7
NC_007794.1	3401386	+	CATGGT	TTGCAC	17	6
NC_007794.1	3403801	-	AGATTG	GTGCAA	17	6
NC_007794.1	3403904	+	TAGGCG	TTCCGG	17	6
NC_007794.1	3405803	+	CAAACC	TTGACT	16	8
NC_007794.1	3408533	+	AACGGC	TTGACT	18	6
NC_007794.1	3409733	+	TAGAAA	TTCATC	21	6
NC_007794.1	3412571	-	AAGGTA	GGGCAA	17	6
NC_007794.1	3413626	-	CGGGTA	TTGCGG	22	6
NC_007794.1	3415138	-	TTAATA	TTGCAA	16	6
NC_007794.1	3419604	-	AACCTA	TGGACG	16	7
NC_007794.1	3427496	-	CATATA	AGTCAA	16	8
NC_007794.1	3427632	+	TAGAAC	TTGCCT	17	6
NC_007794.1	3429291	-	AGGCTA	CGACAA	17	7
NC_007794.1	3430317	-	TCAATA	TTTCCA	17	8
NC_007794.1	3430472	+	CATTTG	TTCAGG	22	6
NC_007794.1	3431111	+	TAGAGG	TTGCAC	17	7
NC_007794.1	3435258	+	TATCGA	ATGAAC	16	6
NC_007794.1	3437878	+	TAAGTT	TTGCAC	17	6
NC_007794.1	3441249	+	TATGCG	TTGCGC	17	6
NC_007794.1	3455351	+	TAGCCC	TTTTCC	12	6
NC_007794.1	3465955	-	CGCTTA	AAGCAA	17	7
NC_007794.1	3467246	+	TAACCG	TTGCGA	17	6
NC_007794.1	3471669	-	CGCTTA	CCGCAA	17	6
NC_007794.1	3471787	+	CAAGAA	GTGCGC	17	6
NC_007794.1	3474692	+	TAGGGA	TTGCTC	21	7
NC_007794.1	3476390	-	CTGTTA	AGGCAA	18	7
NC_007794.1	3481057	-	GCACTA	GGGGAA	17	8
NC_007794.1	3486188	-	CCCCTA	TGGAAA	17	6
NC_007794.1	3486477	+	CATTAG	TTGACA	17	7
NC_007794.1	3486980	+	CATTGC	TTGACC	17	7
NC_007794.1	3489731	+	TAAGTC	TTGCCG	17	6
NC_007794.1	3493994	-	CCGTTA	GGGCAA	12	8
NC_007794.1	3495955	-	TCATTA	CGGCAT	15	8
NC_007794.1	3497425	+	TATCAC	TTCCCC	17	6
NC_007794.1	3499126	-	CTCTTA	CCGCAA	16	6
NC_007794.1	3499261	+	TACTCG	TTGCAA	17	7
NC_007794.1	3501982	-	GGCTTA	GATCAA	18	6
NC_007794.1	3502809	-	CCTGTA	GCGCAA	16	6
NC_007794.1	3505343	-	CCTTTG	AGTCAA	17	8
NC_007794.1	3506965	+	TAAATG	TTGAAC	17	6
NC_007794.1	3507383	+	TAAAGC	TTGCGC	16	7
NC_007794.1	3510721	-	GCCCTG	CGTCAA	17	7
NC_007794.1	3512582	-	CTAATG	GCGCAA	17	7
NC_007794.1	3512583	+	TAGCCA	TTGAGA	17	7
NC_007794.1	3517962	+	TAAGGG	TTGGAT	17	7
NC_007794.1	3519532	+	TACAGA	TTGCAA	17	7
NC_007794.1	3522489	-	TCCCTA	GGTCCA	17	6
NC_007794.1	3522512	+	TAAAGC	TTGCAT	17	6
NC_007794.1	3524892	+	TAAAGC	TTGCCG	14	6
NC_007794.1	3529785	+	TATGTG	TTGGGT	17	6
NC_007794.1	3542228	-	GACTTA	GTGCAA	17	7
NC_007794.1	3542232	+	TATCGC	TTGCCG	17	7
NC_007794.1	3546716	-	GTCATA	GTTTAA	17	7
NC_007794.1	3547348	+	TAGCAT	TCGCGG	14	7
NC_007794.1	3548046	+	CATATG	TTGAGG	17	6
NC_007794.1	3548529	+	TATGCA	TTAACC	17	7
NC_007794.1	3554845	-	GTTATA	CGAAAA	13	7
NC_007794.1	3554919	+	TAGGAG	TTTCCC	14	6
NC_007794.1	3560745	+	TAAGGG	TTGACG	17	6

## Sheet: R. sphaeroides
Chromosome	TSS_Position	Strand	Predicted_-10	Predicted_-35	Distance_-35_to_-10	Distance_-10_to_+1
NC_007493.2	2174885	+	CAAGCG	TTGACG	17	7
NC_007493.2	2451286	+	TAGTAG	TTCCCC	14	7
NC_007493.2	728849	+	TAACGT	TTGCGA	14	7
NC_007493.2	1598207	+	TAGATT	CCGAGA	14	7
NC_007494.2	205793	+	TAATCT	TTGACA	14	7
NC_007493.2	2151986	+	TAACCT	ATGAGT	15	6
NC_007493.2	2511847	+	TATTGC	TATCCC	15	6
NC_007493.2	2924383	+	TACGCC	GTCCCG	15	7
NC_007493.2	142256	+	TACACT	TGCAGA	15	6
NC_007493.2	426050	+	TACGCT	GGGCGC	15	7
NC_007493.2	495410	+	TATGGT	TTTCTG	15	6
NC_007494.2	495404	+	TACCAT	TTGCAC	15	6
NC_007494.2	589406	+	TAGACC	GCGATG	15	7
NC_007494.2	594508	+	TAGGCT	TGGGAT	15	7
NC_007490.2	38368	+	TATACA	TTGCCC	15	7
NC_007493.2	2843002	+	TATAGT	ATCCGC	15	7
NC_007493.2	1735015	-	TAATAT	GAGCCC	16	6
NC_007493.2	1807913	+	TAATCT	TGGACA	16	6
NC_007493.2	1854042	+	TATAAG	TTGCAT	16	6
NC_007493.2	1857254	-	CAGAGA	CGGCGG	16	6
NC_007493.2	1864593	-	TAGGCT	TTGGCA	16	6
NC_007493.2	1871392	-	TAACCT	TTTACA	16	6
NC_007493.2	1907102	-	CAGCCT	TGGTAA	16	6
NC_007493.2	1988327	-	TAATGT	TTGACA	16	6
NC_007493.2	2098430	+	TATCCC	CGGACT	16	7
NC_007493.2	2127037	-	TATTGA	TTCCCC	16	6
NC_007493.2	2130599	-	TAGCTT	TGCAAA	16	7
NC_007493.2	2155635	-	TAGGCT	TTGCCA	16	8
NC_007493.2	2336815	-	TATTAC	TGGCGA	16	6
NC_007493.2	2430679	+	TAGCGT	TTTCCT	16	6
NC_007493.2	2473767	+	TAGCAT	TTGACG	16	6
NC_007493.2	2477736	+	TAAGAC	TTGAAA	16	7
NC_007493.2	2526590	+	TACCTT	TTGACG	16	6
NC_007493.2	2620461	-	TACGCT	TTGCAC	16	6
NC_007493.2	2734886	+	TATTGA	GTGACT	16	6
NC_007493.2	2790124	+	TATCAT	TTGCCC	16	7
NC_007493.2	2805339	-	TATACA	GGGACT	16	6
NC_007493.2	2834279	+	TATTTT	TTGATA	16	6
NC_007493.2	2843376	+	TATTTC	TGTCAT	16	6
NC_007493.2	2866138	+	TAAGCT	AACACA	16	6
NC_007493.2	2918288	+	TATACG	TTCGGG	16	6
NC_007493.2	2942754	-	TATATA	TGGCGG	16	8
NC_007493.2	2958215	-	TATGAG	TTGCTG	16	6
NC_007493.2	2961117	-	TAGAGT	TTGTTC	16	6
NC_007493.2	2967855	+	TATGTG	TTGACC	16	7
NC_007493.2	2979151	-	TATATT	TTGGTC	16	6
NC_007493.2	2993112	-	TATATG	TTCCTC	16	6
NC_007493.2	3001710	-	TATTGA	ATGGAA	16	6
NC_007493.2	3012886	+	TATAGT	TTGTAA	16	6
NC_007493.2	3026909	-	TACACC	ATCAAA	16	6
NC_007493.2	3053403	-	CAAGCT	TTCCAT	16	6
NC_007493.2	3108001	-	TATAAA	TTGCAG	16	8
NC_007493.2	3108961	+	TAGACC	TTGATC	16	6
NC_007494.2	930748	+	TAGCGT	TTGCCG	16	6
NC_007493.2	24242	+	TAGGCT	TTGCTT	16	7
NC_007493.2	46527	+	TAGGGT	TTGACC	16	7
NC_007493.2	51593	-	TAAGAT	TGGCGC	16	6
NC_007493.2	59483	+	TAGCTA	TTGAAC	16	6
NC_007493.2	77489	-	CATATT	TGGACA	16	6
NC_007493.2	126290	+	TATCTT	TCGCTC	16	7
NC_007493.2	138424	-	CAGTTT	TTGACA	16	6
NC_007493.2	272272	-	TATACC	TTGTCG	16	6
NC_007493.2	282716	-	TACATC	TCGCTT	16	6
NC_007493.2	322445	+	TAAAGC	TTGCTT	16	7
NC_007493.2	370786	+	TATGAT	TGGAAA	16	6
NC_007493.2	382955	+	TATATG	TTGGAA	16	7
NC_007493.2	418021	-	CATATT	TTGTTC	16	6
NC_007493.2	455984	+	TATCCT	TTGCTT	16	6
NC_007493.2	484918	+	TAAAAG	TTGACT	16	6
NC_007493.2	527380	-	TAGGCT	CTGAAG	16	6
NC_007493.2	571257	-	TAAACT	TTCAAT	16	6
NC_007493.2	620136	-	CATAGT	TTGAAG	16	6
NC_007493.2	687863	-	TAGAGT	TTGCGC	16	6
NC_007493.2	740079	-	TATGCT	TTTTCT	16	6
NC_007493.2	765965	+	TACAGT	TTGCGC	16	6
NC_007493.2	788083	-	TAGGCT	TTGACG	16	6
NC_007493.2	848070	+	TAGAGG	ACGCAA	16	7
NC_007493.2	853312	+	TATATG	TTGCAA	16	6
NC_007493.2	904664	+	TATAAG	TTGACA	16	6
NC_007493.2	917974	-	CACACT	TTGTCC	16	6
NC_007493.2	956942	-	TAATAT	TTTCCT	16	6
NC_007493.2	959846	+	TAGAAG	TTTCCC	16	6
NC_007493.2	963715	+	TAAGGT	TTTCGC	16	6
NC_007493.2	989368	+	TAATCG	TTGACA	16	6
NC_007493.2	1017909	-	TAAATT	TTGATA	16	6
NC_007493.2	1022571	+	TAGCCT	AGGTAT	16	6
NC_007493.2	1030445	+	TATTGA	TTGACA	16	6
NC_007493.2	1051772	+	TACATT	TGGCGT	16	6
NC_007493.2	1056041	+	TATGAA	TGGAAT	16	6
NC_007493.2	1184123	+	TAACTA	TTGATC	16	6
NC_007493.2	1188109	-	TATCAT	TGGCAC	16	6
NC_007493.2	1255116	-	TATGTT	TTGCGC	16	6
NC_007493.2	1257057	-	TAGATA	TTGCGC	16	6
NC_007493.2	1259032	-	TATATT	TTGAGA	16	6
NC_007493.2	1296917	-	TATTCT	TTGCGA	16	6
NC_007493.2	1300535	+	TATAGG	TGTCAA	16	7
NC_007493.2	1332243	+	TATCTC	TTGACG	16	6
NC_007493.2	1379503	+	TATAGT	TTGCCT	16	6
NC_007493.2	1383094	+	TAGACT	TTTACC	16	6
NC_007493.2	1518329	+	TACCGT	TTGACT	16	6
NC_007493.2	1451328	-	TATGTG	TTGATC	16	6
NC_007493.2	1444071	-	TATAAG	TGGACA	16	6
NC_007493.2	1622514	-	TATCTT	TTGTGA	16	6
NC_007493.2	1631449	-	TAAAAT	TTGTAG	16	6
NC_007493.2	1637246	+	TATGCA	TTGATC	16	7
NC_007493.2	1641201	+	TACCTT	TTGCGC	16	6
NC_007493.2	1643678	-	TACACT	ATGACT	16	6
NC_007493.2	1644676	+	TATCCT	TTTCTT	16	6
NC_007493.2	1650953	-	TATATC	TGGAGA	16	6
NC_007494.2	53041	-	TAGGAT	TTGTTC	16	6
NC_007494.2	62695	-	TAAGGG	TTGAAA	16	6
NC_007494.2	101095	+	TACGCT	TTGTCA	16	6
NC_007494.2	113838	-	TAGCCT	TTGACC	16	6
NC_007494.2	931842	+	TAGCCT	TTGCCT	16	6
NC_007494.2	151333	-	CATATT	TTGCGA	16	7
NC_007494.2	370707	+	TAAGCT	TGGACC	16	6
NC_007494.2	417287	+	TATCTG	TGGTCA	16	6
NC_007494.2	535163	+	TAACCT	TGGAAA	16	7
NC_007494.2	587110	+	TAGGCT	ATGCCC	16	6
NC_007494.2	620625	+	TACATC	TTCCCG	16	6
NC_007494.2	655074	+	TAACGA	TTGTCC	16	7
NC_007494.2	828840	+	TATGGT	TGGCAC	16	7
NC_007494.2	844830	+	TATGGT	TGGACC	16	6
NC_007494.2	849920	-	TAGTTT	TTGCAT	16	6
NC_007494.2	9029	-	TATCTT	TTGCCT	16	8
NC_007488.2	83441	-	TATCGA	TTGCGA	16	6
NC_007489.1	79574	+	TACCAT	TTGCCA	16	7
NC_007490.2	57968	+	TACTTC	TTGACG	16	7
NC_007490.2	67168	+	TATGGT	TTGTTT	16	6
NC_009008.1	22348	+	TAGATA	TTGATT	16	6
NC_007493.2	184569	-	TAACCT	TGGACT	16	6
NC_007493.2	1835625	+	TATCAG	TTGTAT	16	6
NC_007493.2	2414615	+	TAACTT	GTGAGG	16	6
NC_007493.2	799150	+	TAATCC	TTTTCC	16	7
NC_007489.1	21112	+	TAGACT	TTGGGA	16	6
NC_007493.2	1445895	+	TATTCT	TAGATA	16	6
NC_007493.2	1706282	-	TATTGT	TTCATC	17	6
NC_007493.2	1719060	-	CAGAAG	TTCCCT	17	6
NC_007493.2	1720916	+	TATGCT	TGGAGC	17	6
NC_007493.2	1730419	+	TACCAA	TTGTGA	17	7
NC_007493.2	1747080	-	CAGACT	TTGCCG	17	6
NC_007493.2	1775298	-	CACTCT	TTGCCC	17	6
NC_007493.2	1836375	+	TAAATA	TCCCAA	17	6
NC_007493.2	1857168	-	TAGAAG	TCGCAT	17	6
NC_007493.2	1880811	-	TAAGGG	TGGACA	17	6
NC_007493.2	1881336	+	TAGGCC	TTGCCA	17	6
NC_007493.2	1882311	-	TAACCT	AGGAGG	17	6
NC_007493.2	1882595	+	TATGGT	TTTCCT	17	7
NC_007493.2	1905693	-	TAGGCA	TTGCAC	17	6
NC_007493.2	1907278	+	TATAAG	TTTTCT	17	6
NC_007493.2	1911039	-	CATATC	TGGACC	17	6
NC_007493.2	1913213	-	TAAGAC	TTGCGG	17	6
NC_007493.2	1913952	-	CACAGA	TTGCAC	17	6
NC_007493.2	1919585	-	TAGGGT	TTTCCT	17	6
NC_007493.2	1920593	+	TATATC	TGGACG	17	6
NC_007493.2	1920816	+	TAAGCT	TTGTTA	17	6
NC_007493.2	1931510	-	TATATG	TTGCAA	17	6
NC_007493.2	1935191	+	TACAAC	TTCTCT	17	6
NC_007493.2	1935998	+	TACGGT	TATCGG	17	6
NC_007493.2	1965627	+	TACCTT	TTGACC	17	7
NC_007493.2	1974463	-	TAGACT	TTGTGC	17	6
NC_007493.2	1976723	-	CAAGAG	TTGCCG	17	6
NC_007493.2	1980670	-	CAGAAC	TGGACA	17	6
NC_007493.2	1982847	-	TACACA	TGGCTG	17	6
NC_007493.2	1997130	+	TAAGTG	TTCCAG	17	7
NC_007493.2	2044888	+	TAACAG	TAGCCT	17	6
NC_007493.2	2044921	+	TAAAGT	TTGCGG	17	6
NC_007493.2	2053167	+	TATGCG	TTGATT	17	7
NC_007493.2	2083438	-	TAAGCC	TGGCCA	17	6
NC_007493.2	2090792	-	TATAAC	TCGCAC	17	6
NC_007493.2	2097424	-	TATAGA	TTCCGT	17	6
NC_007493.2	2098427	+	TATATC	TTGCGG	17	6
NC_007493.2	2110110	+	TAGCCT	TTGAAC	17	6
NC_007493.2	2124429	-	TATGGT	TGTGCA	17	6
NC_007493.2	2134821	+	TAACAG	TTGCTC	17	6
NC_007493.2	2136187	+	TAGGGA	TTGATC	17	6
NC_007493.2	2146831	-	TAGCGT	TGGAAG	17	6
NC_007493.2	2151120	-	TACTTC	TTGCGC	17	6
NC_007493.2	2156612	+	TAAACA	TGGCCC	17	6
NC_007493.2	2174884	+	TAACTC	TTGACG	17	6
NC_007493.2	2176281	+	TATGCC	TTCCCT	17	6
NC_007493.2	2178498	+	TAACGC	TGGTGT	17	7
NC_007493.2	2185603	+	TAAGGG	ATGCAG	17	7
NC_007493.2	2214506	+	TAGGCG	TGGAAA	17	6
NC_007493.2	2222951	-	TATTAG	TTGACA	17	6
NC_007493.2	2292770	-	CATATC	TTGCTG	17	6
NC_007493.2	2294311	+	TATTTG	TTGCCG	17	7
NC_007493.2	2295821	-	TAGGCC	TTGACG	17	6
NC_007493.2	2296559	-	TATATT	TCGCAC	17	6
NC_007493.2	2298998	+	TATTAC	TTTTCC	17	6
NC_007493.2	2303840	-	TAGCGG	TTGCGG	17	6
NC_007493.2	2310514	+	TAGGGG	TTGGCA	17	6
NC_007493.2	2326175	+	TAGAGG	TTGACG	17	6
NC_007493.2	2343279	+	TATATC	TTGGCG	17	6
NC_007493.2	2356417	+	TAGTCT	TTGCGG	17	6
NC_007493.2	2368379	-	TAAGGG	TTGAGA	17	6
NC_007493.2	2370537	-	TACGAA	TGGACG	17	6
NC_007493.2	2397089	-	TAACGC	TTGCCC	17	6
NC_007493.2	2407343	-	TATGTC	TATCGC	17	6
NC_007493.2	2421807	-	CATCGT	TGCCCA	17	6
NC_007493.2	2426990	-	TAGCCC	TGGATC	17	6
NC_007493.2	2450847	-	TATTCG	TGGCCT	17	6
NC_007493.2	2451288	+	TAGCGC	TTCCCC	17	6
NC_007493.2	2453819	+	TAGCCT	TGGAAC	17	7
NC_007493.2	2455878	+	TATATC	TTGCAA	17	6
NC_007493.2	2456104	+	TAATCT	TGGACG	17	7
NC_007493.2	2464103	+	TATAGG	TGGACA	17	6
NC_007493.2	2489354	+	TACCCG	TTGCAG	17	7
NC_007493.2	2500107	-	TATGGG	TGGCCA	17	6
NC_007493.2	2501749	+	TAGCTT	TGGCAA	17	6
NC_007493.2	2507355	-	TACTGC	TTGATG	17	6
NC_007493.2	2509073	-	TAAATT	TTTCAT	17	6
NC_007493.2	2511100	+	TAGGCT	TTTCCT	17	6
NC_007493.2	2518109	-	TATGGT	TTCCCT	17	6
NC_007493.2	2529282	+	TATGCT	CTGACA	17	6
NC_007493.2	2559272	-	TATTGC	TGGAAC	17	6
NC_007493.2	2567614	-	TAGAAG	TGGAAG	17	6
NC_007493.2	2567691	+	TAATCT	TTGATC	17	6
NC_007493.2	2571066	-	TAAACA	TTGCCG	17	6
NC_007493.2	2584834	+	TAGGGT	TTTCCA	17	6
NC_007493.2	2586732	-	TACATG	GTGAAT	17	6
NC_007493.2	2591496	-	TAGACA	TTGGCA	17	6
NC_007493.2	2598486	+	TAGGAA	TGGACC	17	6
NC_007493.2	2616130	+	TAACCG	TTGCCT	17	6
NC_007493.2	2616175	+	TACCTT	TTGAGA	17	6
NC_007493.2	2617220	+	TACCCC	TTGTGC	17	6
NC_007493.2	2617708	+	TACATT	TAGTTT	17	6
NC_007493.2	2632245	+	TAGGAA	TTGGCA	17	6
NC_007493.2	2633419	+	TATCTC	TGGACA	17	6
NC_007493.2	2642294	-	TATGCC	TTGCCA	17	6
NC_007493.2	2645582	+	TAGCCT	TTGCCC	17	6
NC_007493.2	2669836	+	TAGAGC	TTGACT	17	6
NC_007493.2	2673332	-	TATCTT	TGGCAA	17	6
NC_007493.2	2673426	+	TATAGC	TTGAAA	17	6
NC_007493.2	2678234	+	TATCTC	TTGCAT	17	6
NC_007493.2	2685120	-	TAAAAC	TTGCCG	17	6
NC_007493.2	2687346	+	TAGAGA	TTGACC	17	7
NC_007493.2	2760152	+	TATAAG	TTGCCC	17	6
NC_007493.2	2781641	-	TAAAAG	TTGCCA	17	6
NC_007493.2	2811659	-	TAGGTC	TTGTGA	17	6
NC_007493.2	2815516	-	TAGTCG	TATTTT	17	6
NC_007493.2	2825329	+	TACCAG	TTGGCA	17	6
NC_007493.2	2828828	-	TAGACC	TTCCCC	17	6
NC_007493.2	2832834	-	TACATC	TTGTTC	17	6
NC_007493.2	1272986	+	TAAGGT	TTTAAC	17	7
NC_007493.2	2863827	+	TACATG	TTGCGG	17	6
NC_007493.2	2868307	+	TATAGG	TTTCCT	17	6
NC_007493.2	2902026	-	TAAAAT	TTGGAA	17	6
NC_007493.2	2902085	+	TACCGA	TTGACT	17	6
NC_007493.2	2902158	+	TATGCG	TTGCGC	17	7
NC_007493.2	2903310	-	TATGCT	TTGGTT	17	6
NC_007493.2	2913889	-	TAACAC	TTTTAT	17	6
NC_007493.2	2915989	+	TAAATC	TTGACA	17	6
NC_007493.2	2918110	+	TACCAT	TGGAAG	17	6
NC_007493.2	2920142	+	TATATC	TTGAAT	17	6
NC_007493.2	2932952	+	TACATC	TTGACT	17	6
NC_007493.2	2941684	-	TATATA	TTGCAG	17	8
NC_007493.2	2958321	-	CAGAGT	TCGATG	17	6
NC_007493.2	2963164	-	TAGGCT	TTGAGG	17	6
NC_007493.2	2970125	-	TAGGAT	TTGTCG	17	6
NC_007493.2	2982768	+	TAGACC	TTGTTC	17	6
NC_007493.2	2989568	-	TAGAAG	TTGTTG	17	6
NC_007493.2	2989657	+	TAGGGT	TTTTCC	17	6
NC_007493.2	3004791	-	TATGAG	TTCCCT	17	6
NC_007493.2	3009002	+	TACATA	TGGACT	17	6
NC_007493.2	3114942	+	TATAAC	GTGACA	17	7
NC_007493.2	3120988	+	TAATGG	TTGCGC	17	6
NC_007493.2	3144092	+	TAGAGT	TTGAAA	17	6
NC_007493.2	3161962	-	TATATG	TTCCGT	17	7
NC_007493.2	3162711	+	TAACGC	TAGCGC	17	6
NC_007493.2	3166274	+	TAGGGC	TTGACG	17	7
NC_007493.2	3176366	-	TACCAT	TTGCCA	17	6
NC_007493.2	3181667	-	CATCAC	TTGACA	17	6
NC_007494.2	938047	-	CAGACT	TGGACA	17	6
NC_007493.2	14945	+	TACTTT	TTGCAG	17	6
NC_007493.2	56070	-	TAATGG	TTCCGG	17	6
NC_007493.2	58591	+	TATACG	TTGCAT	17	7
NC_007493.2	72437	-	TAGAGC	TATACA	17	6
NC_007493.2	72513	+	TACGTT	TTGACG	17	6
NC_007493.2	77552	+	TACCGT	TTGTCC	17	6
NC_007493.2	78985	+	TATCTT	TGGACC	17	7
NC_007493.2	89406	+	TATGGG	TTGTTC	17	6
NC_007493.2	102335	+	TAGATC	TTGCGC	17	6
NC_007493.2	105150	-	TATCAA	TTGACG	17	6
NC_007493.2	105878	+	TAACAA	TTGATC	17	6
NC_007493.2	117784	+	TACTTT	TTGACG	17	7
NC_007493.2	147804	+	TATGCC	TTCCCT	17	6
NC_007493.2	160240	-	TAGGGT	TGGATC	17	6
NC_007493.2	169815	-	TATATG	TTCCGG	17	6
NC_007493.2	169994	+	TAGAAT	TTGCGC	17	6
NC_007493.2	197773	-	CATTCT	TTCCCT	17	6
NC_007493.2	221918	-	TATGAT	TTGAAT	17	6
NC_007493.2	260140	+	TACATA	TTGTCA	17	6
NC_007493.2	262519	+	TATCTC	TTGATC	17	6
NC_007493.2	269881	-	TAGGAC	TTGCGC	17	6
NC_007493.2	276676	+	TATATC	TGGCCC	17	6
NC_007493.2	281824	-	TAACAA	TGTTGC	17	6
NC_007493.2	284675	+	TAGACA	TGGACC	17	6
NC_007493.2	290282	+	TAATCG	TTGAAC	17	6
NC_007493.2	289870	+	TATCTC	TTGCGG	17	6
NC_007493.2	290022	+	TATCTG	TTGAAC	17	6
NC_007493.2	287751	+	TAACTC	TTGATT	17	6
NC_007493.2	303201	+	TATACG	TTGACA	17	6
NC_007493.2	309698	+	TAGAAG	TCGACG	17	6
NC_007493.2	316962	+	TATCAG	TTGCAC	17	6
NC_007493.2	317574	+	TACATC	TTGTGG	17	7
NC_007493.2	319708	+	TAGATC	TTGACG	17	6
NC_007493.2	339088	+	TATACC	TGGTCC	17	7
NC_007493.2	347990	-	TAGCAC	TGGACA	17	6
NC_007493.2	348822	-	TATGGG	TTGCAC	17	6
NC_007493.2	350355	-	CATAGA	TTGCCG	17	6
NC_007493.2	350427	+	TAAACC	TGGCGC	17	6
NC_007493.2	354492	-	CATGAT	ATGCAA	17	6
NC_007493.2	382999	+	TAGGGT	TTGCCA	17	6
NC_007493.2	386632	+	TAGGGC	TTCCGC	17	6
NC_007493.2	387966	+	TAGCTC	TTGAAT	17	7
NC_007493.2	392309	-	CAAAAC	TTGCGC	17	6
NC_007493.2	395519	+	TATCCC	TGGTAA	17	7
NC_007493.2	400699	-	TATTCC	TGGATT	17	6
NC_007493.2	415107	-	CAGAGT	TTTCCC	17	6
NC_007493.2	422483	+	TATCAG	ATGACA	17	6
NC_007493.2	426898	+	TAGAGA	TGGACT	17	7
NC_007493.2	429888	-	TACTGT	TTTTCT	17	6
NC_007493.2	430808	+	TACGCG	TTGATC	17	7
NC_007493.2	433225	-	TACAGG	TCGATT	17	6
NC_007493.2	435158	-	TAGGTG	TTCCCT	17	6
NC_007493.2	441314	+	TAAGAA	TTGCCC	17	6
NC_007493.2	446312	+	TATATT	TTGGGG	17	6
NC_007493.2	452371	+	TATGGA	TTGACC	17	6
NC_007493.2	464346	-	TATCCT	AGCCCG	17	6
NC_007493.2	468172	-	TATCTG	TAGCCA	17	6
NC_007493.2	468880	-	TAGCCT	TTGCGC	17	6
NC_007493.2	473964	+	TATGGT	TTGTGT	17	6
NC_007493.2	477068	-	TACAGA	TTGCCG	17	6
NC_007493.2	478162	-	TACATC	TGGCGG	17	6
NC_007493.2	489666	+	TACGCG	TTGACC	17	6
NC_007493.2	500731	-	CACAAT	TTGCCC	17	6
NC_007493.2	509834	+	TAGGCT	TCGCTC	17	6
NC_007493.2	512459	-	CACAAA	TTGACA	17	6
NC_007493.2	523346	+	TACGAG	TGTCAA	17	6
NC_007493.2	529268	-	TAGGCG	TGGAAA	17	6
NC_007493.2	546857	-	TATATA	TGGACC	17	7
NC_007493.2	548900	-	CATGAA	TTGTGT	17	6
NC_007493.2	554665	+	TAAGGC	TTGCAG	17	7
NC_007493.2	560708	+	TAGAGG	TTGCGA	17	6
NC_007493.2	562417	+	TATAGC	TTTCCT	17	6
NC_007493.2	564130	-	TAGCCA	TTTCCA	17	6
NC_007493.2	573859	-	TATTGC	TTGAAT	17	6
NC_007493.2	582819	-	TAGAAC	TTGCCC	17	6
NC_007493.2	586963	-	TAGACC	TTGGCC	17	6
NC_007493.2	590637	-	CAGACA	TCGACC	17	6
NC_007493.2	592504	-	CATCCT	TGGTCG	17	6
NC_007493.2	592531	-	TAGCTG	TTGACG	17	6
NC_007493.2	600924	+	TATACA	GTGAAC	17	6
NC_007493.2	606039	-	TAGACA	TTGCCC	17	6
NC_007493.2	606195	+	TAGGCT	TTGCTG	17	6
NC_007493.2	609073	-	TAAATC	TTGAAA	17	6
NC_007493.2	609429	+	TACGAC	TGGACA	17	7
NC_007493.2	617101	-	TATGCC	TGTTGT	17	6
NC_007493.2	618338	+	TAAACG	TTGACG	17	6
NC_007493.2	706668	+	TAGACT	TGGCCA	17	7
NC_007493.2	711540	+	TAGAGT	TTTCCA	17	7
NC_007493.2	714904	+	TAAGGT	ATGACG	17	6
NC_007493.2	716792	+	TAACTC	TTGAGA	17	6
NC_007493.2	717832	+	TAGGAA	TTGCGC	17	6
NC_007493.2	722179	-	TAGGGT	TTTCCG	17	6
NC_007493.2	723987	+	TAGGAT	TGGCTT	17	6
NC_007493.2	726841	+	TATAGG	TTGCGA	17	7
NC_007493.2	730457	+	TACACC	TCGACA	17	6
NC_007493.2	742838	-	TAGCGT	TTGAGC	17	6
NC_007493.2	743107	+	TAGCCT	TTGTCT	17	6
NC_007493.2	773538	-	TATAGC	TTCCCT	17	6
NC_007493.2	779173	-	TAAGAG	TTGACA	17	6
NC_007493.2	798168	+	TACGAT	TGTCAA	17	6
NC_007493.2	816054	-	TACGGT	TTGCAC	17	6
NC_007493.2	828090	-	CATGAT	TTGCGC	17	6
NC_007493.2	831295	-	TATGTC	TTGAGG	17	6
NC_007493.2	834303	-	TAAGGC	TTGCCA	17	6
NC_007493.2	862744	-	TATAAG	TTCCCT	17	6
NC_007493.2	883591	-	TATATT	TGGCGA	17	6
NC_007493.2	889200	+	TAAGGC	TGGAAA	17	6
NC_007493.2	910181	+	TATGGT	TTGGCA	17	6
NC_007493.2	919010	+	TACACC	TTGCGA	17	6
NC_007493.2	925445	-	TAGAGG	TTTCCA	17	6
NC_007493.2	932132	+	TATCTC	TTGACA	17	6
NC_007493.2	935147	-	CAAGGT	TTCCAA	17	6
NC_007493.2	970625	+	TAGGGT	TTGTGG	17	6
NC_007493.2	971336	+	TAGTTT	ATCCGC	17	6
NC_007493.2	990365	+	TACCTT	TTGACA	17	6
NC_007493.2	1041792	-	TATGCC	TGGTGA	17	6
NC_007493.2	1049725	+	TAGGGT	TTGCAG	17	6
NC_007493.2	1052305	+	TAGAGC	TATACA	17	7
NC_007493.2	1055551	+	TAACAG	TTGAAT	17	6
NC_007493.2	1103034	+	TATAGG	TTGCCT	17	6
NC_007493.2	1106411	+	TATCCC	TTGACC	17	7
NC_007493.2	1149345	+	TAACGG	TTTCCT	17	6
NC_007493.2	1180139	-	TAAGGC	TTGACC	17	6
NC_007493.2	1182019	+	TAAGTC	TTTCGA	17	6
NC_007493.2	1193715	-	TATGTC	GTGCCA	17	6
NC_007493.2	1217796	+	TACTCA	AAGAGC	17	7
NC_007493.2	1220265	+	TAAGGT	ATGCCG	17	6
NC_007493.2	1253709	-	CAGGAT	TTGCAT	17	6
NC_007493.2	1255963	-	TATCCC	TTGCCT	17	6
NC_007493.2	1255941	+	TAAGCC	TTGAAC	17	6
NC_007493.2	1265495	-	TATCTA	TTTCCA	17	6
NC_007493.2	1265515	+	TAGATA	TTTCCT	17	7
NC_007493.2	1289696	-	TAGTTA	TTTCCC	17	6
NC_007493.2	1290238	+	TAGAGG	TTTTCC	17	7
NC_007493.2	1292727	-	CATATT	TTTCCC	17	6
NC_007493.2	1294259	-	TATGGC	TCGACA	17	6
NC_007493.2	1327595	+	TATGTG	TTGCAC	17	7
NC_007493.2	1330759	-	TACATG	TTTTGT	17	6
NC_007493.2	1341541	+	TAGGTA	TGGCAA	17	6
NC_007493.2	1355107	+	TATAGA	TACCAA	17	7
NC_007493.2	1360262	+	TAGTCA	TTGACA	17	6
NC_007493.2	1368709	+	TAGGAC	TGGCGA	17	6
NC_007493.2	1371504	+	TACCTC	TTGCCC	17	7
NC_007493.2	1383118	+	TAGAAC	TAGACT	17	7
NC_007493.2	1422992	+	TAAATC	TGGTGC	17	7
NC_007493.2	1424131	+	TAAATC	TTTCAT	17	6
NC_007493.2	1426403	-	TACAGC	CTGACA	17	6
NC_007493.2	1431000	+	TATATG	TGGCTT	17	6
NC_007493.2	688019	+	TAGATT	TTTAAC	17	7
NC_007493.2	1434373	-	TAAAGG	GTGACT	17	6
NC_007493.2	1495487	+	TATATT	GTGAAG	17	6
NC_007493.2	1481552	-	CAGAAG	TTCACA	17	6
NC_007493.2	1475727	+	TAGAGC	TTGTCT	17	6
NC_007493.2	1465261	-	CATACT	TGGAAT	17	7
NC_007493.2	1460654	+	TAGGAA	TTGCCG	17	7
NC_007493.2	1458930	+	TATAAG	CTGACA	17	6
NC_007493.2	1444152	+	TAAATC	TTGAAA	17	7
NC_007493.2	1441155	-	TAAAGC	TTGCAA	17	6
NC_007493.2	1570154	-	TAAGGC	TTTTGT	17	6
NC_007493.2	1579945	+	TAGTGT	TCGCGT	17	6
NC_007493.2	1601757	+	TAGGGT	TTTTCT	17	6
NC_007493.2	1627206	-	TATCTG	TTGTGG	17	6
NC_007493.2	1653793	-	TAAGGC	TTGCGC	17	6
NC_007493.2	1661284	+	TAGTCA	TTGCAG	17	6
NC_007493.2	1662596	+	TATGGG	TCGCGC	17	6
NC_007493.2	1673261	-	TAAGTT	TTGTGC	17	6
NC_007493.2	1674645	-	TACTTC	ATGCAA	17	6
NC_007493.2	1676644	-	TAAGAG	TGTGCA	17	6
NC_007494.2	109663	-	CAGAGT	TCGCCA	17	6
NC_007494.2	124377	-	CAGAAG	TAGACA	17	6
NC_007494.2	135182	+	TATAGG	TGGTCA	17	6
NC_007494.2	169992	+	TATGCA	TTGCAC	17	6
NC_007494.2	191413	+	TATCAG	TTGTAT	17	6
NC_007494.2	255530	+	TAGGAT	TTGGGG	17	7
NC_007494.2	274189	-	CATAGT	TTGAAG	17	6
NC_007494.2	283302	+	TAGGGT	TTGAGC	17	6
NC_007494.2	285230	+	TAGCTT	TGGCGC	17	6
NC_007494.2	318339	+	TAGATG	TCGACA	17	7
NC_007494.2	390508	-	TAGGCT	TTGAGG	17	6
NC_007494.2	415215	+	TACCAA	TTGCTT	17	7
NC_007494.2	428023	+	TAGTCT	TTGCGG	17	6
NC_007494.2	441530	-	CATATC	TGGAAA	17	6
NC_007494.2	441659	+	TACTCT	TTGGCA	17	6
NC_007494.2	470243	+	TAGGCA	TTCTCA	17	6
NC_007494.2	505090	+	TAGGCT	TTGTCG	17	6
NC_007494.2	524093	+	TATCCC	TTGAGA	17	6
NC_007494.2	568523	-	TATCAT	AAGCTG	17	6
NC_007494.2	622586	-	CATGAT	TGGTGG	17	6
NC_007494.2	642650	-	TACACC	TTGTCC	17	6
NC_007494.2	679758	-	TAAACG	TTTACC	17	6
NC_007494.2	681349	-	CAGAGT	TTCTCG	17	7
NC_007494.2	681573	-	TATCCT	TTGTGC	17	6
NC_007494.2	683557	-	TATAGA	TTGCTC	17	6
NC_007494.2	695383	-	CATATT	TGGAAA	17	6
NC_007494.2	701300	+	TAGGCT	TTGCGC	17	6
NC_007494.2	732716	-	TATGTG	TGGTAA	17	6
NC_007494.2	755884	-	TACGCT	TTGAGG	17	6
NC_007494.2	774195	-	TAGGCC	TTGACC	17	6
NC_007494.2	801218	-	TAAGCA	TTGCCT	17	6
NC_007494.2	817043	+	TAGCCA	TTGGAG	17	6
NC_007494.2	828589	+	TATAGC	TTTCGT	17	6
NC_007494.2	878694	+	TAAGAT	ATGAAC	17	6
NC_007494.2	887162	-	TAATCT	TCGACA	17	6
NC_007494.2	8008	-	TAGCCT	ATGACA	17	6
NC_007494.2	17882	+	TATCGC	TTGAGC	17	7
NC_007494.2	22308	+	TATGAA	TTGCAT	17	6
NC_007494.2	25896	+	TAGTCT	TTGAAG	17	7
NC_009007.1	8355	+	TATTCC	TGGACA	17	7
NC_009007.1	13750	+	TAAGGG	TTGAAC	17	6
NC_009007.1	63398	+	TATCGT	TGGACG	17	6
NC_009007.1	63421	+	TATCAT	TATCGT	17	6
NC_009007.1	90020	-	TATACA	TACATT	17	7
NC_009007.1	112877	-	TAGGTA	TTGCGT	17	6
NC_009007.1	101700	+	TAGAGA	TTGCCT	17	6
NC_009007.1	100615	+	TATGGT	TTCCGG	17	7
NC_007488.2	57839	+	TATTTG	TTGCTC	17	6
NC_007488.2	27590	+	TACTGC	TTTTGG	17	6
NC_007493.2	1128518	+	TAGGTT	TTTTCC	17	7
NC_007493.2	1125396	-	TAAAGG	TCGCCC	17	6
NC_007490.2	25907	-	TATCCT	AGGCAT	17	6
NC_007490.2	38370	+	TACAGT	TTGCCC	17	7
NC_007490.2	47531	+	TAAAGG	TTGGAA	17	6
NC_007490.2	63469	-	CAGACC	TGTTCA	17	6
NC_007490.2	63719	-	CAAGAT	CTGCGA	17	6
NC_009008.1	1939	+	TAGGTC	TTGGCA	17	6
NC_007493.2	215818	-	TATACG	TTGTTT	17	6
NC_007493.2	1413342	-	TAGGTG	TTGACG	17	7
NC_007493.2	255474	-	CATGTT	TTGTCC	17	6
NC_007493.2	255539	-	CATAAT	TTTCGC	17	6
NC_007493.2	972768	+	TAGGAA	TTTCCA	17	6
NC_007493.2	560625	-	TAACCG	TTGACC	17	6
NC_007493.2	2813660	-	TAAATC	TTGCAT	17	6
NC_007493.2	741176	-	TATATT	TTGCGG	17	6
NC_007493.2	890711	+	TAAGCC	TTGACG	17	6
NC_007493.2	196034	-	TATCGT	TTGTGA	17	6
NC_007493.2	963603	-	TACCAT	TTGAGC	17	6
NC_007493.2	1204635	-	TATTTA	TTTCCC	17	6
NC_007493.2	1584693	-	CATTTT	TTGCCG	17	6
NC_007493.2	1618740	-	TAAGGA	TGTCCC	17	6
NC_007493.2	2484558	-	TAGATG	GTGACA	17	6
NC_007493.2	2494895	-	TACGCC	TTGCCA	17	6
NC_007494.2	464874	+	TAAGGA	TTCCCT	17	7
NC_007493.2	95741	-	TAGGGT	TTGAGG	17	6
NC_007493.2	165146	-	TATATT	TTCCCG	17	6
NC_007494.2	240011	+	TATGTT	TAGACG	17	6
NC_007489.1	75227	+	TAAAAC	TTTCAG	17	7
NC_007493.2	792569	+	TAGCTT	AGGCGG	17	6
NC_007493.2	798199	+	TATGCC	TGGACG	17	6
NC_007493.2	1289875	+	TAGGTG	ATGTGC	17	7
NC_007493.2	1569234	+	TAGATG	TTGTCC	17	6
NC_007493.2	2094771	+	TATATT	TAGGCT	17	7
NC_007493.2	2842990	+	TACCGT	ATAATC	17	6
NC_007490.2	66685	+	TAGGAC	TTTAGG	17	6
NC_007493.2	1799340	+	TAGTGT	TTTACT	18	6
NC_007493.2	1877613	+	TAGCCT	TTGACT	18	6
NC_007493.2	1881241	-	TAGGAG	TTGATC	18	6
NC_007493.2	1914033	+	TAAGCC	TTGCGG	18	6
NC_007493.2	1969511	+	TAGACC	TTGCCA	18	6
NC_007493.2	2010416	+	TAATCT	TTGACA	18	6
NC_007493.2	2025342	+	TATATC	TAGTGA	18	6
NC_007493.2	2064893	+	TAAGCT	GCGAAA	18	7
NC_007493.2	2064970	+	TAGGTT	TTGACA	18	6
NC_007493.2	2106477	+	TACTCT	TTGCCG	18	7
NC_007493.2	2127026	-	TATATC	CTGTGA	18	6
NC_007493.2	2199015	-	TAGAGC	TTGCCT	18	6
NC_007493.2	2225020	+	TATGAT	TTTCCA	18	6
NC_007493.2	2321276	-	TAATGG	TTGACT	18	6
NC_007493.2	2332941	+	TACTGC	TTGAAA	18	6
NC_007493.2	2415353	+	TACCTC	TTGCAA	18	6
NC_007493.2	2450553	-	TAGCAT	TTGAGA	18	6
NC_007493.2	2451232	-	TACATG	TTGAAA	18	6
NC_007493.2	2642404	+	TATATT	TCGCCG	18	6
NC_007493.2	2659519	-	TATTGT	TTGCCA	18	6
NC_007493.2	2732879	+	TATCGT	TGGCAA	18	6
NC_007493.2	2862356	+	TATCAT	TTGTTC	18	6
NC_007493.2	2970239	+	TATGAG	TTGAAC	18	6
NC_007493.2	2993109	-	TATGAA	TTCCTC	18	7
NC_007493.2	3082350	+	TATGGT	TCCCCT	18	6
NC_007493.2	3108003	-	TAAAGA	TTGCAG	18	4
NC_007493.2	3110341	+	TAGCGT	TTGCAG	18	6
NC_007493.2	85162	+	TAATGG	TGGACA	18	7
NC_007493.2	209718	+	TACGCA	TTTACG	18	7
NC_007493.2	217875	+	TACATA	TTGAGA	18	6
NC_007493.2	243855	-	TAGCAT	TTGATG	18	6
NC_007493.2	259456	-	TAGATG	TTTCTG	18	6
NC_007493.2	279071	-	TAATGT	TTGCGT	18	6
NC_007493.2	418019	-	TATTGT	TTGTTC	18	6
NC_007493.2	421616	+	TACATC	TGGCTG	18	7
NC_007493.2	438123	+	TAGAGA	TTGTCC	18	6
NC_007493.2	458694	+	TAGCCA	TGGACT	18	6
NC_007493.2	465519	+	TATCTC	TGGCGC	18	6
NC_007493.2	478185	+	TATGGG	TCGACT	18	6
NC_007493.2	543006	+	TATGCT	TTGCAG	18	6
NC_007493.2	600907	-	CATGTA	TTGACG	18	6
NC_007493.2	641081	+	TATGCT	TTGAAA	18	6
NC_007493.2	732298	+	TAGAAC	TGGACG	18	6
NC_007493.2	804591	+	TAGGTG	TGGACA	18	6
NC_007493.2	853314	+	TATGTC	TTGCAA	18	4
NC_007493.2	904666	+	TAAGCG	TTGACA	18	6
NC_007493.2	909570	+	TACAGG	TTTCCC	18	6
NC_007493.2	1030319	-	TAGCAT	TGGACC	18	6
NC_007493.2	1046500	+	TAAACT	TTCCCG	18	6
NC_007493.2	1222131	+	TAGCAT	TTGACG	18	6
NC_007493.2	1299226	-	TAGCCT	TTGACG	18	6
NC_007493.2	1330897	+	TAACTC	TTGTGC	18	6
NC_007493.2	1340075	-	TATCAA	TTGTCT	18	6
NC_007493.2	1343476	+	TAAGAC	TTGGCA	18	6
NC_007493.2	1410043	+	TATACA	TTGAAA	18	6
NC_007493.2	1544609	+	TATCAC	TTGCAG	18	6
NC_007493.2	1550044	-	TACTCT	TAGCCG	18	6
NC_007493.2	1631545	+	TAGGGA	TTGCAA	18	7
NC_007493.2	1664197	-	TAGGCT	TTGGTG	18	6
NC_007494.2	39353	+	TAGGCT	TTGCTT	18	6
NC_007494.2	126914	+	TAATCT	TTGGCA	18	6
NC_007494.2	155446	+	TATCAA	TTGACA	18	6
NC_007494.2	231316	-	TAAGGG	TTGCCA	18	6
NC_007494.2	231447	+	TAAGAT	TTGAAT	18	6
NC_007494.2	237078	-	TAGCCT	TTCCCC	18	6
NC_007494.2	295405	+	TAAGCT	TTGGAG	18	7
NC_007494.2	392376	-	TAGGGA	TTGCGC	18	6
NC_007494.2	544278	+	TATGCT	GGGCGC	18	6
NC_007494.2	583745	-	CAAAAT	TTGACA	18	6
NC_007494.2	691297	-	CATATT	TTGCGG	18	6
NC_007494.2	694303	-	TAAGAC	TTGCAT	18	6
NC_007494.2	842013	+	TATGCA	TTGCAA	18	6
NC_007494.2	884394	-	TAGACT	TTGATT	18	6
NC_009007.1	63331	+	TATGGG	TTGGCA	18	7
NC_009007.1	67993	-	TAGCCT	TTGTCG	18	6
NC_007488.2	113837	-	TAAGCG	TTGAAG	18	6
NC_007489.1	11880	+	TAGGCT	TTGTCT	18	7
NC_007490.2	58191	+	TAAGTC	TTGACG	18	7
NC_007490.2	95184	-	TATAGT	TCGCGT	18	6
NC_007494.2	923944	-	TAGAGG	TTGCAG	18	6
NC_007493.2	1063715	-	TAGACC	TCCCCG	18	6
NC_007493.2	1744437	+	TAGGAT	ATGCGG	18	6
NC_007493.2	3072513	+	TACGGT	TTGACG	18	6
NC_007494.2	427104	-	TATAGG	TTCCAG	18	6
NC_009007.1	6068	+	TAGGCT	TGGACG	18	7
NC_007493.2	2969388	-	TATCTT	TGGTTA	18	6
NC_007493.2	3019797	+	TAAGAT	TTTTCT	18	7
NC_007494.2	723851	-	TACAGT	CCGAAC	18	6
NC_007493.2	2002946	-	TATGAT	TTGTGC	19	6
NC_007493.2	2064791	-	TATGTA	TGGTAA	19	6
NC_007493.2	2161594	-	TAATGT	TTGCCA	19	6
NC_007493.2	2321287	-	TACACT	GTTACG	19	6
NC_007493.2	2350231	+	TATGGT	TGTAGA	19	6
NC_007493.2	2455880	+	TATCGG	TTGCAA	19	6
NC_007493.2	2464082	-	TATAAC	TTGCAA	19	6
NC_007493.2	2464105	+	TAGGCG	TGGACA	19	6
NC_007493.2	2492730	+	TATCCT	TGGACG	19	6
NC_007493.2	2586730	-	CATGCT	GTGAAT	19	6
NC_007493.2	2868309	+	TAGGCG	TTTCCT	19	6
NC_007493.2	2895248	-	TAGGCT	TTGCGG	19	6
NC_007493.2	3166304	+	TAGCCC	TTGCTT	19	6
NC_007493.2	303203	+	TACGCC	TTGACA	19	6
NC_007493.2	392470	+	TAGAAC	TTGGAA	19	6
NC_007493.2	478144	+	TACGCT	ATGCCG	19	6
NC_007493.2	512457	-	CAAATT	TTGACA	19	6
NC_007493.2	546858	-	TATAAT	TGGACC	19	4
NC_007493.2	624081	+	TACAGG	TTGTTT	19	6
NC_007493.2	815587	-	TATCTC	TTTACG	19	6
NC_007493.2	825737	-	TAGATT	TTGACC	19	6
NC_007493.2	879753	-	TATCAT	TGGCGA	19	6
NC_007493.2	1051760	-	TAGTCC	TTGTGA	19	6
NC_007493.2	1103036	+	TAGGCC	TTGCCT	19	6
NC_007493.2	1297004	+	TAGATG	TAGTGA	19	6
NC_007493.2	1312107	-	TACCCT	TTGATC	19	6
NC_007493.2	1421126	-	TAGGAG	TTCTGT	19	6
NC_007493.2	1433430	-	TAGATT	AGTATG	19	5
NC_007493.2	1458932	+	TAAGTG	CTGACA	19	6
NC_007494.2	487318	-	TAGCTT	TTTTTA	19	6
NC_007494.2	634653	+	TAAAAT	TTGACT	19	6
NC_007488.2	78983	+	TATCCT	GTGAGA	19	6
NC_007493.2	797541	+	TAACAT	TCGCTA	19	6
NC_007493.2	1519445	+	TATTAT	TGACAA	19	6
NC_007494.2	21912	+	TAAGAT	TTGCCG	19	6
NC_007493.2	1569201	+	TACAAT	TGCTCA	19	6
NC_007493.2	2677059	+	TATATC	GAGAAG	19	6
NC_007493.2	2325990	-	CATATT	CCGACT	20	6
NC_007493.2	2464112	-	TAGAGT	ATGTGG	20	6
NC_007493.2	2922240	-	TAGGGT	ACCAAA	20	6
NC_007493.2	2958392	-	TAGAGC	ACGAAA	20	6
NC_007494.2	42798	-	TAATCT	TTGTCC	20	6
NC_007494.2	205758	-	TAGCCT	TTGTTT	20	6
NC_007494.2	710160	-	TACCGT	TCCTAA	20	6
NC_007493.2	2351795	+	CATGGC	TTGCTG	23	0
NC_007493.2	346876	-	TACCTT	TGGCCG	17	6
NC_007493.2	1575552	-	TAGCCT	TGGCGC	17	6
NC_007493.2	2891537	-	TAGGCG	ATGACG	17	6
NC_007493.2	2920144	+	TATCCT	TTGAAT	19	6
NC_007494.2	121522	+	TATGCC	TGGACC	17	7
NC_007493.2	1972823	+	TATATG	TTGATC	18	6
NC_007493.2	683436	-	TATATG	TTCCCG	17	6
NC_007493.2	2634166	+	TAAGCG	TTGCCT	17	6
NC_007493.2	342572	+	TAGTTA	TGGACC	17	6
NC_007493.2	342451	+	TATATC	TGGCGA	16	7
NC_007494.2	503443	+	TATGGG	ATGCCC	18	6
NC_007494.2	427102	-	TAGGCT	TTCCAG	20	6
NC_007493.2	380048	+	TAATGT	TGGCGA	18	6
NC_007493.2	1175845	+	TATTGG	TGGCCT	17	6
NC_007494.2	321036	-	TATATC	CGGAAA	17	6
NC_007493.2	870227	+	TAAACC	TTGCCG	17	7
NC_007494.2	511413	+	TATGGT	TGGCCT	17	6
NC_007493.2	1363405	+	TAGCAA	TTGCCC	17	6
NC_007493.2	1443919	-	TAGGTC	TCGCCA	17	6
NC_007493.2	312587	+	TAGCAG	TTGCCC	16	6
NC_007493.2	967228	-	TATATG	TTCCGC	17	6
NC_007493.2	698552	+	TAACAG	TTGAAG	17	6
NC_007493.2	633822	+	TATAAG	TTGAAG	17	6
NC_007493.2	900526	+	TAGCCA	TTCCGC	18	6
NC_007494.2	691806	-	TATGAG	TTGTGG	17	6
NC_007493.2	2620587	+	TAAATC	TTGCGC	17	6
NC_007493.2	3176637	-	CATCGT	TTTCAC	18	6
NC_007493.2	468962	+	TAACGT	TTGATC	18	6
NC_007493.2	564219	+	TACCTG	TGGACC	17	7
NC_007493.2	1149322	-	TAAAAC	TTGCGG	16	6
NC_007493.2	1120701	+	TATTTT	TGTCGG	17	7
NC_007493.2	2497673	-	TATCGT	TTGTGG	19	6
NC_007493.2	1181884	-	TATATC	TTTCCA	18	6
NC_007493.2	1445937	+	TATCCG	TGGCGC	15	6
NC_007493.2	2693408	+	TACTAT	TCGCCT	17	6
NC_007493.2	1214688	-	CAACAT	TGGACT	18	6
NC_007493.2	975445	-	TAGATT	TTGACC	16	6
NC_007493.2	953754	-	TATAAG	TTTCCC	16	6
NC_007493.2	2323910	+	TACCTT	TTGCCA	18	6
NC_007493.2	832899	-	TAGCCT	TCTCCG	18	6
NC_007493.2	1345561	+	TAGGGA	TTTCCG	17	7
NC_007493.2	2064682	-	TAGAAG	TGGCCT	19	6
NC_007493.2	1627929	-	TATGCT	TTCCGT	17	6
NC_007493.2	1457115	-	TAAGTG	TTGACG	16	6
NC_007493.2	1972821	+	TATATA	TTGATC	16	6
NC_007493.2	2941682	-	TATACG	TTGCAG	19	6
NC_007493.2	3168816	+	TATGGT	TTGCGG	16	7
NC_007493.2	2642167	+	TACGAA	TTGGCC	17	6
NC_007493.2	1039205	+	TAAAAC	CGGTTC	16	6
NC_007493.2	1158184	+	TAAACG	TTGACC	17	7
NC_007493.2	2982673	-	TAGGGT	TGGCGG	17	6
NC_007493.2	1135945	-	TAGACC	TGGCCC	17	6
NC_007493.2	2797792	+	TAGATT	TTGAGC	17	6
NC_007493.2	2388600	-	TAAGCC	TTGCGC	18	6
NC_007493.2	2719067	+	TAAATG	TTGACA	18	6
NC_007493.2	1654456	-	CAGGTT	TTGCCG	17	6
NC_007493.2	1418447	+	TACTCT	TTGCGG	17	6
NC_007493.2	2331304	+	TATCCT	TTCCTC	17	7
NC_007493.2	1665713	-	TATCAC	TTGCCC	16	6
NC_007493.2	2760076	-	TAGGGT	TTGCCG	17	6
NC_007493.2	2429838	+	TAATCC	TTGCGG	17	6
NC_007493.2	2560339	+	TATAAC	TTGCGC	16	6
NC_007493.2	2106362	+	TATGTC	TTCCGC	17	7
NC_007493.2	2101182	+	TATATC	TTGGCA	17	7
NC_007493.2	2896454	-	CAGCCT	TTGCCT	17	6
NC_007493.2	1635288	+	TACATC	TTGCGC	17	6
NC_007493.2	2849488	+	TATCTT	ATGCAA	17	7
NC_007493.2	1942463	-	TAAGAA	TTGCCG	17	6
NC_007493.2	2184533	-	TATTCC	TGGTCG	17	6
NC_007493.2	1983561	-	TATGCA	TACCGG	16	6
NC_007493.2	2427087	+	TAGGGT	TGGCGC	16	7
NC_007493.2	1849244	-	TAGCAT	TTGCGC	17	6
NC_007493.2	2428442	-	TATGAC	TGGTGG	17	6
NC_007493.2	2181255	-	TATGCT	ATGCCA	17	6
NC_007493.2	2889123	-	TAGGGT	TTGCGG	16	6
NC_007493.2	2540594	+	TATATC	TGGCAC	16	6
NC_007493.2	2185609	+	TAGTTT	TTTCGA	17	6
NC_007493.2	2404149	-	TAGATC	TCGACC	17	6
NC_007493.2	2766096	-	TAAGGT	TGGCGC	17	6
NC_007493.2	2286317	+	TATGAT	TTTCCA	17	6
NC_007493.2	1964238	+	TACCTC	TTGCGG	18	6
NC_007493.2	2805415	-	TATACC	TTGATC	17	6
NC_007493.2	2394318	-	TATAGG	TTGCGG	18	6
NC_007493.2	3123920	+	TAAGGT	TTCCGG	17	6
NC_007493.2	2134519	+	TAATCT	TTGCCG	18	6
NC_007493.2	2487399	-	TAGGCT	TTGAGG	16	6
NC_007493.2	2451265	-	TACTAC	TTGTCC	16	6
NC_007493.2	2995740	+	TATACG	TGGCCG	17	6
NC_007493.2	2490656	+	TAACAG	TTGCGC	17	6
NC_007493.2	3008419	-	TACACC	TTGAGG	17	6
NC_007493.2	2544532	-	TAAGGC	TTGCGC	17	6
NC_007493.2	2924381	+	TATACG	TTGCGT	17	7
NC_007493.2	2856518	-	TAGCTT	TTGCGG	16	6
NC_007493.2	2930684	-	TACATC	TGGACC	18	6
NC_007493.2	3124757	+	TATGGT	CGGCGC	18	6
NC_007493.2	3065708	+	TAATTT	TTCATG	17	6
NC_007493.2	2899815	-	TATGAT	TGGTAT	17	6
NC_007493.2	3157197	+	TAGGCT	TTGCGG	16	6
NC_007493.2	2942756	-	TATAGG	TGGCGG	18	4
NC_007493.2	3120925	-	TAGAGC	TGGCGC	17	6
NC_007493.2	3028271	+	TATCCA	TTGCGC	18	6
NC_007493.2	3082249	-	CATCCT	TTGCCG	17	6
NC_007493.2	3153080	+	TAACCA	TTTCCG	17	7

## Sheet: Z. mobilis
Chromosome	TSS_Position	Strand	Predicted_-10	Predicted_-35	Distance_-35_to_-10	Distance_-10_to_+1
pZM33	384	+	TAAAAT	TATACT	21	4
pZM33	385	+	TAAAAT	TTGTAT	16	5
pZM33	387	+	TAAAAT	TTGTAT	16	7
ZM4	1463	-	TTTCTG	TGGCAA	17	7
pZM33	1944	-	ATCATA	GAACAA	17	6
pZM33	2326	-	ATTTTA	AATCAA	19	4
pZM33	2476	+	TATATT	ATGACA	17	5
pZM33	2478	+	TATATT	ATGACA	17	7
pZM33	2505	+	TAATTA	TTAAGC	15	9
pZM39	2678	+	TATTAT	TTGAAA	49	5
pZM39	2691	+	TAGAAA	TATACA	16	9
pZM33	4575	-	GCTATA	ATGAAA	18	6
pZM32	5677	+	TATACT	TTAATA	15	6
pZM39	6774	-	ATATTA	TGAAAA	20	5
pZM39	6838	+	TAATTT	TTGAAA	16	5
pZM39	6858	+	TAATAT	TTGGAT	17	7
pZM33	8825	+	TATTTA	AGGCCT	18	6
pZM33	10740	+	TAAATT	CTGAGC	16	5
pZM32	11377	-	GTCATA	ATTATA	17	7
pZM32	11401	-	ATTATA	GCACAA	17	6
pZM32	11402	-	ATTATA	GCACAA	17	5
pZM32	11403	-	ATTATA	CAATAT	20	4
pZM32	11970	+	TATACA	CGGACT	16	5
ZM4	12710	+	TATAAC	TTTCAG	17	6
pZM33	13260	+	TAATCT	TTGCAT	17	6
ZM4	13814	+	TATATC	TTGCAT	16	6
pZM32	14288	+	TAGATA	TTGTTT	37	7
ZM4	14515	-	GTAATA	TTACTA	14	9
pZM36	15484	-	TATATA	TTACCA	19	5
pZM32	15575	-	CCATTA	TCGCCT	21	4
pZM33	16702	-	ACGATA	GTTCCA	14	9
pZM36	16770	-	GAAATG	TGGCAA	17	7
pZM36	16771	-	GAAATG	TGGCAA	17	6
pZM36	17284	-	CGTTTA	TTGCAA	18	6
ZM4	17333	+	TATTTA	TGACGA	25	6
pZM33	17885	-	ATAATA	TTATAA	15	8
pZM33	17888	-	ATAATA	ATTCAT	20	5
pZM33	17890	-	AGATTA	ATTCAT	14	9
pZM33	17906	-	TATTTA	CCACCA	19	5
pZM33	18038	+	TATAGT	TAATCA	17	5
pZM33	18039	+	TATAGT	TAATCA	17	6
ZM4	18245	+	TATCGC	TCGCTT	14	7
ZM4	18246	+	TATCGC	TCGCTT	14	8
ZM4	18336	+	CATGGT	TTGAAC	17	5
ZM4	18337	+	CATGGT	TTGAAC	17	6
ZM4	18338	+	CATGGT	TTGAAC	17	7
pZM36	18360	-	TTTATA	GTTCCA	17	6
pZM33	18495	+	TATCAG	TTGGCA	17	7
ZM4	18634	+	TAATAT	GCGACA	16	7
ZM4	18757	+	TATCAA	TTGAAC	17	7
pZM36	18861	-	ACAATA	AGTCGA	19	4
pZM39	19061	-	GCATTA	AAACCT	18	6
pZM32	20355	+	TATACT	TGGCCT	19	4
pZM32	20356	+	TATACT	TGGCCT	19	5
pZM32	20357	+	TATACT	TGGCCT	19	6
ZM4	21175	+	TAAAGG	TCGCGG	13	8
pZM32	21294	+	TAATTT	TGGTCA	33	5
pZM39	21423	+	TATTTT	TTTAAA	16	8
pZM39	21454	+	TAGAAA	TTGCGT	16	5
pZM39	21455	+	TAGAAA	TTGCGT	16	6
pZM39	21478	+	TATTGT	TAGAAA	17	6
pZM32	22600	+	TAGACC	TGGCGA	19	5
pZM36	22786	-	CCTATA	TAACAA	15	8
pZM36	22789	-	CCTATA	ACACAA	20	5
pZM36	24075	-	ATTTTA	TAGAAA	19	6
pZM36	24197	+	TAATGA	TTGTTA	16	6
pZM36	24220	-	TTAATA	ATACAA	18	7
pZM39	24684	-	TTTTTA	CATTTA	18	6
pZM33	24850	-	TGTATA	TTCCAA	17	8
pZM33	24852	-	TGTATA	TTCCAA	17	6
pZM33	24853	-	TGTATA	TTCCAA	17	5
pZM32	25190	-	CTTATA	TGGGAA	17	7
pZM32	25191	-	CTTATA	TGGGAA	17	6
pZM32	25192	-	CTTATA	TGGGAA	17	5
pZM33	27772	+	TATCAA	TTGATT	16	5
pZM33	29066	+	TATAGT	TTGACA	17	6
pZM33	29067	+	TATAGT	TTGACA	17	7
pZM33	30622	-	TATATA	GATCAA	21	1
pZM33	30843	-	GAATTA	CGTAAA	16	7
pZM33	31993	+	TATCTT	TTGGAA	17	8
pZM39	33817	-	TTTATA	TTTGAA	16	8
ZM4	34059	+	TATAAT	TTGCTT	16	6
pZM39	34262	-	AATTTA	AAGCAT	16	6
pZM39	34398	+	TATAAG	TTGCAG	18	5
pZM39	34399	+	TATAAG	TTGCAG	18	6
pZM39	34401	+	TATAAG	CAGAAA	15	8
pZM39	34729	-	TGATTA	ATGCTG	18	6
ZM4	35509	+	TATAAC	CTGCTT	17	7
ZM4	37929	+	TAGTGA	TAACCT	16	8
ZM4	37945	+	TAATAT	TTGTAG	12	9
ZM4	37978	+	TAAGTA	TAGCCT	13	9
ZM4	37979	+	TAAAAA	TAGCCT	19	4
ZM4	37980	+	TAAAAA	TAGCCT	19	5
ZM4	37982	+	TAAAAA	CTGATT	15	7
ZM4	38181	-	ATTATA	TTGCAT	17	7
pZM39	38817	+	TAGAAT	GTGTTT	17	6
ZM4	40304	-	TTATTA	TTTCAC	21	4
ZM4	40360	-	ATTTTG	ACGCAA	17	5
ZM4	41042	-	GCACTA	AGGCAA	19	4
ZM4	44577	+	TATAAT	AAGACC	20	5
ZM4	50902	-	AAATTA	AGAAAA	16	6
ZM4	53470	-	TTTTTA	ATCCTA	11	7
ZM4	53529	-	AATTTA	GGGCAA	16	6
ZM4	56516	-	CCATTA	AGAAAA	16	6
ZM4	56590	-	AGTATA	ATTTAT	17	7
ZM4	57609	-	AGTCTA	GGTAAA	18	6
ZM4	57610	-	AGTCTA	GGTAAA	18	5
ZM4	60123	+	TAATTT	TAACAA	15	7
ZM4	60184	+	TATTCT	TTATCT	16	8
ZM4	61522	+	TAAATA	TTATAA	17	8
ZM4	61536	+	CATATT	TTGTGT	17	4
ZM4	64872	-	GCCATA	TTTCAG	19	4
ZM4	65538	-	AAGATA	AGTGAA	16	7
ZM4	65545	-	GTCATA	GTGCCA	16	8
ZM4	65547	-	GTCATA	GTGCCA	16	6
ZM4	67080	-	ATGCTA	AGGAAA	17	7
ZM4	67081	-	ATGCTA	AGGAAA	17	6
ZM4	68488	-	GCTATA	CCGAAA	17	6
ZM4	69737	-	AATATA	AAGTAA	17	7
ZM4	71486	-	GAGATA	TTGGAA	19	7
ZM4	74907	-	GAAATA	GTTAAA	17	6
ZM4	74935	-	ATATTA	ATTTTA	17	6
ZM4	79615	-	GATATA	TGTAAA	18	8
ZM4	83752	+	TATGGC	TGGCTA	16	7
ZM4	85199	-	AAACTA	ATATAA	21	5
ZM4	86337	-	ACTATG	AAACAA	17	7
ZM4	86436	-	TGCATA	TGTCAA	17	6
ZM4	89880	+	TATCGA	CTGTCT	16	6
ZM4	91308	+	TATATC	CCGCTT	20	4
ZM4	91310	+	TATATC	TTGTGC	16	6
ZM4	91637	+	TAAAAA	TTGCAA	16	5
ZM4	91639	+	TAAAAA	TTGCAA	16	7
ZM4	94652	-	GCGATA	GATCAA	16	9
ZM4	99645	-	TCTATA	CGTCAT	17	8
ZM4	99832	+	TATTGA	ATTCCT	18	6
ZM4	100906	+	TAATAT	TAGCGT	16	6
ZM4	102909	+	TATCCA	TCGCAT	20	5
ZM4	103993	+	TAAAAG	TTTACC	18	5
ZM4	103994	+	TAAAAG	TTTACC	18	6
ZM4	103995	+	TAAAAG	TTTACC	18	7
ZM4	105187	-	ATGTTA	GGAAAA	17	6
ZM4	107522	+	TAGAAA	TTTTAT	18	6
ZM4	107534	+	TATAAA	TTGCTG	17	4
ZM4	107538	+	TATAAA	TTGCTG	17	8
ZM4	107622	+	TATTCC	TTTCCT	18	6
ZM4	108586	+	TATTGT	AAGAAA	16	7
ZM4	108979	+	TATGAT	TAGCCA	18	6
ZM4	118106	-	GGTTTA	TTGCTT	19	4
ZM4	119237	-	TTAATA	AAGAAT	16	9
ZM4	122426	+	CAAGGC	TCAAAA	21	4
ZM4	123885	+	TATTAT	CTGAAT	17	6
ZM4	124137	+	TATTAA	TTTAAG	18	5
ZM4	124193	+	TAAAAC	TCGACA	18	7
ZM4	124201	+	TAAATA	TTTAAT	16	5
ZM4	124202	+	TAAATA	TTTAAT	16	6
ZM4	124203	+	TAAATA	TTTAAT	16	7
ZM4	130629	+	TATATC	TTTTTA	19	4
ZM4	130631	+	TATATC	TTACCG	16	6
ZM4	137394	-	GAAATA	TCGCGG	19	7
ZM4	137966	+	TAATTT	TTGCGG	18	4
ZM4	137967	+	TAATTT	TTGCGG	18	5
ZM4	140522	-	CTTCTA	CTTCGT	21	5
ZM4	140559	-	TTGTTA	AGGGAA	14	9
ZM4	140560	-	TTGTTA	AGGGAA	14	8
ZM4	140561	-	TTGTTA	GGGAAG	15	7
ZM4	140725	+	TAAACT	TTTCAT	15	6
ZM4	140771	+	TATATT	TTTCCT	21	4
ZM4	140772	+	TATATT	TTTGGA	16	5
ZM4	140773	+	TATATT	TTGGAA	15	6
ZM4	140774	+	TATATT	TGGAAA	14	7
ZM4	141215	+	TATTTA	TTCCCA	17	6
ZM4	141217	+	TATTTA	TTCCCA	17	8
ZM4	143909	-	GAATTA	TAAAAA	20	4
ZM4	143924	-	TCGATA	GCGCAA	19	4
ZM4	143926	-	GATATG	GCAAAA	19	4
ZM4	145042	-	AGGATA	CTGCAA	18	7
ZM4	145043	-	AGGATA	CTGCAA	18	6
ZM4	145044	-	AGGATA	CTGCAA	18	5
ZM4	148738	+	TAAGGC	TCTCAG	17	7
ZM4	149183	+	TATAAA	CTGCAT	15	7
ZM4	149243	+	TAAGAA	CGGCGC	16	5
ZM4	150695	+	TAAGAT	TTTATT	14	8
ZM4	150696	+	TAAGAT	TTTATT	14	9
ZM4	154102	+	TATGAA	TTGCAA	18	6
ZM4	157636	+	TAATGA	TTGCTA	17	7
ZM4	160131	-	TATTTA	CATCAA	17	9
ZM4	160132	-	TATTTA	CATCAA	17	8
ZM4	160134	-	TATTTA	CATCAA	17	6
ZM4	160135	-	TATTTA	CATCAA	17	5
ZM4	160591	-	ACTTTA	TTACAG	20	6
ZM4	160602	-	TTTATA	ATAAAA	17	5
ZM4	160625	-	AAAATA	TGCCAA	17	7
ZM4	160627	-	AAAATA	TGCCAA	17	5
ZM4	160687	-	GAGTTA	TTACTA	21	4
ZM4	161241	-	ACAATA	TTGCCA	16	7
ZM4	161445	+	TATAGG	TTCTTT	17	6
ZM4	161622	-	CCCATA	CCTCAA	16	6
ZM4	163694	+	TATACT	ACGACA	15	6
ZM4	163695	+	TATACT	ACGACA	15	7
ZM4	163696	+	TATACT	ACGACA	15	8
ZM4	163697	+	TATACT	ACGACA	15	9
ZM4	163718	+	TATGGT	TATACT	18	6
ZM4	163721	+	TATTGA	TGGAAT	18	4
ZM4	163723	+	TATTGA	TGGAAT	18	6
ZM4	163724	+	TATTGA	TGGAAT	18	7
ZM4	163725	+	TATTGA	ATAAAT	14	8
ZM4	163761	+	TATGCT	GTGCAT	20	4
ZM4	163762	+	TATGCT	GTGCAT	20	5
ZM4	163763	+	TATGCT	TCGGCC	15	6
ZM4	163764	+	TATGCT	CGGCCC	14	7
ZM4	165096	+	TATGAT	TGTCTC	17	7
ZM4	166933	+	TATATG	TATAAC	15	9
ZM4	166970	+	TAAAAA	GTGACT	16	5
ZM4	167062	+	TATATC	TAGATA	17	6
ZM4	167063	+	TATATC	TAGATA	17	7
ZM4	167064	+	TATATC	TAGATA	17	8
ZM4	169490	+	TATCTC	TTAATG	14	7
ZM4	171161	+	TAATTA	TTTTTT	19	4
ZM4	173063	-	AAATTA	TGGCAA	17	5
ZM4	175527	+	TATTGG	TTGATT	16	6
ZM4	175617	+	TATTAG	AGGAAA	15	6
ZM4	175618	+	TATTAG	AGGAAA	15	7
ZM4	185048	-	GATATA	TAACGA	17	7
ZM4	188106	-	CTTTTA	TAATAA	18	6
ZM4	188433	-	TCGCTA	ACGCAA	17	8
ZM4	188434	-	TCGCTA	ACGCAA	17	7
ZM4	188435	-	TCGCTA	ACGCAA	17	6
ZM4	189420	+	TAAAAG	TCGCTT	17	6
ZM4	189464	+	TATATC	TGTTCT	13	9
ZM4	196201	-	CTTTTA	GGGATA	19	5
ZM4	203394	-	ACTATA	TTAAAA	17	7
ZM4	204631	-	AGAATA	TTTCAG	19	5
ZM4	204632	-	AGAATA	TTTCAG	19	4
ZM4	216240	+	TAGAGC	TTGTCA	17	5
ZM4	216241	+	TAGAGC	TTGTCA	17	6
ZM4	216242	+	TAGAGC	TTGTCA	17	7
ZM4	216844	+	TAAAGA	TGGAAT	16	5
ZM4	216845	+	TAAAGA	TGGAAT	16	6
ZM4	216846	+	TAAAGA	TGGAAT	16	7
ZM4	216977	+	TATGAT	ATGACT	17	8
ZM4	216980	+	TATCTA	CTACCG	18	6
ZM4	216981	+	TATCTA	CTACCG	18	7
ZM4	219889	-	GAGATA	GTTCAA	17	6
ZM4	220736	-	CGATTG	TGTCAA	17	6
ZM4	220929	+	TAATAA	TGGATA	14	9
ZM4	221004	+	TAGAGA	TGGACA	17	7
ZM4	224290	+	TATGTT	TTGGAT	18	5
ZM4	232374	-	AAGATA	CGATTA	17	6
ZM4	232385	-	AATATA	TTTTAA	15	7
ZM4	232411	-	AATATA	GCTCTA	16	6
ZM4	232443	-	AGAATA	TTTTTT	19	5
ZM4	232444	-	AGAATA	TTTGAA	22	4
ZM4	232593	-	ATTTTA	GTGCAA	16	6
ZM4	234090	+	TAATTA	TTGCAT	17	4
ZM4	234091	+	TAATTA	TTGCAT	17	5
ZM4	234092	+	TAATTA	TTGCAT	17	6
ZM4	234093	+	TAATTA	TTGCAT	17	7
ZM4	234582	+	TATCGC	TTTTCC	16	8
ZM4	237120	+	TATGCT	TCGCCG	16	7
ZM4	237180	+	TAATGC	ATGTCG	20	4
ZM4	238512	+	TATGGA	AGGATA	16	6
ZM4	240932	-	ACATTA	TGTCTA	16	7
ZM4	240935	-	ACATTA	CTATAA	19	4
ZM4	241187	-	CCGATA	TGAGAA	17	7
ZM4	243437	+	TATACC	TTGCCC	19	4
ZM4	259010	+	TAAGGC	TTTCAG	19	5
ZM4	259013	+	TAAGGC	AAGATC	13	8
ZM4	263310	+	TATTGT	TAGTGT	18	5
ZM4	264518	+	TATATT	TTGCCT	17	5
ZM4	278859	+	TATTAA	TTGCTC	17	5
ZM4	278862	+	TATTAA	TTGCTC	17	8
ZM4	281943	-	ATAATA	TATCAA	16	6
ZM4	281944	-	ATAATA	AAGCAT	20	5
ZM4	281945	-	ATAATA	AAGCAT	20	4
ZM4	282732	-	AAAATA	TAACAA	17	6
ZM4	284740	-	GGCATA	TCTCAA	17	7
ZM4	284925	+	TAAAGA	TCGCAG	17	4
ZM4	284926	+	TAAAGA	TCGCAG	17	5
ZM4	284927	+	TAAAGA	TCGCAG	17	6
ZM4	284928	+	TAAAGA	TCGCAG	17	7
ZM4	284929	+	TAAAGA	TCGCAG	17	8
ZM4	284930	+	TAAAGA	AGTTAT	13	9
ZM4	286925	-	TTTATA	AAATAA	17	8
ZM4	293933	+	TATTGG	TTTTGT	15	6
ZM4	294051	+	TAAAAG	TTTTTA	17	7
ZM4	295367	+	TATATC	TGGCAA	18	4
ZM4	298018	-	TGAATA	CATAAA	17	7
ZM4	299415	-	GGATTA	AATCAA	18	4
ZM4	300226	-	CGGATA	CGTCAA	17	7
ZM4	300227	-	CGGATA	CGTCAA	17	6
ZM4	300228	-	CGGATA	CGTCAA	17	5
ZM4	300229	-	CGGATA	AAGCAA	21	4
ZM4	300288	-	TTTATA	ATACCA	17	6
ZM4	303406	-	TAAATA	TTGCAG	17	6
ZM4	304737	-	CTGTTA	AGACAA	17	6
ZM4	310704	-	CGGATA	CTGCAA	17	7
ZM4	312501	+	TATTAT	TTGCAA	20	4
ZM4	314513	-	AGAATA	TCGTAA	17	7
ZM4	314559	-	ATCATA	TTGCAA	16	7
ZM4	314561	-	ATCATA	AAAAAA	20	5
ZM4	319711	-	ATAATA	TTACAA	14	9
ZM4	319712	-	ATAATA	TTACAA	14	8
ZM4	319952	-	AAGATA	TTGCCT	18	6
ZM4	320224	+	TATATC	TGGCTG	16	7
ZM4	320225	+	TATATC	TGGCTG	16	8
ZM4	321063	+	TATGCC	TTTTCT	17	6
ZM4	321935	+	TATCTA	TTGTTT	18	5
ZM4	325382	+	TAATAT	TTGTAT	16	7
ZM4	325383	+	TAATAT	TTGTAT	16	8
ZM4	326643	+	TATAAA	TTTATA	18	6
ZM4	326764	+	TAATGT	TTGAAT	16	6
ZM4	328883	+	TATTCT	TTAAAA	17	6
ZM4	328936	+	TAGAGA	TTTCCA	17	7
ZM4	330646	+	TATGAT	TTCCCG	18	7
ZM4	332346	-	TGATTA	TATAAA	20	5
ZM4	332384	-	ATTATA	ATACTT	20	6
ZM4	332507	+	TAATAA	TTATCG	18	7
ZM4	332544	+	TAGGAA	TTGAGG	16	6
ZM4	333419	+	TAATCA	AAGATA	19	6
ZM4	334245	+	TATAGC	CAGCTT	17	4
ZM4	334247	+	TATAGC	CAGCTT	17	6
ZM4	335814	+	TAGATT	TTGATA	16	6
ZM4	337930	-	GAAATA	AAGAAA	21	4
ZM4	337997	-	TTTTTA	TGACTA	17	8
ZM4	338983	+	TATAAC	TTGCAC	15	9
ZM4	339957	-	CCTATA	ATGCGC	15	7
ZM4	340219	+	TATATG	TTTTCT	12	9
ZM4	341497	+	TAAATC	ATGAAT	21	4
ZM4	341538	+	TATAGT	TAGCTG	18	5
ZM4	341539	+	TATAGT	TAGCTG	18	6
ZM4	341540	+	TATAGT	TGACTA	14	7
ZM4	341542	+	TATAGT	TGACTA	14	9
ZM4	343282	+	TATTAT	GTGACA	17	4
ZM4	343286	+	TATTAT	TGACAT	16	8
ZM4	346691	+	TATGAT	TTTTTT	17	6
ZM4	352111	+	TAGCGC	TGTAAA	17	8
ZM4	352125	+	TATCAA	TTTCCT	14	9
ZM4	352156	+	TAATAG	ATGCGG	17	6
ZM4	353692	+	TATGAT	CCGATA	19	6
ZM4	357223	+	TAGTAT	TTTTTT	17	5
ZM4	357313	-	AGTTTA	CCTAAA	19	5
ZM4	357336	+	TATAGC	TTTCTT	16	7
ZM4	357648	-	ATTTTA	GGTAAA	17	5
ZM4	359279	+	TATTAT	TCGTTA	19	4
ZM4	360123	+	TATTTT	TTGTTT	16	6
ZM4	361998	+	TATGGC	TTTGTT	15	6
ZM4	364912	+	TATCCT	TTGTTT	19	4
ZM4	367228	+	TATACC	TCAAAA	14	8
ZM4	367240	+	TAAAAC	TTTTTT	17	5
ZM4	367243	+	TAAAAC	TTGCTA	13	8
ZM4	367274	+	TAGGGA	TTGTCA	19	5
ZM4	367276	+	TAGGGA	TGTCAG	18	7
ZM4	370874	+	TAAGTA	TTGCGT	16	7
ZM4	370924	+	TAAGGA	ACGCAA	18	5
ZM4	370925	+	TAAGGA	ACGCAA	18	6
ZM4	370961	+	TATTCA	CAAAAT	21	4
ZM4	372594	+	TATAAA	TTATAC	19	6
ZM4	372596	+	TATAAA	TTTTTG	13	8
ZM4	372624	+	TAAAAG	GGGCGG	17	5
ZM4	372625	+	TAAAAG	GGGCGG	17	6
ZM4	373600	+	TATCAA	TTCCGA	18	7
ZM4	373646	+	TATATC	TGGCGT	18	7
ZM4	373740	+	TATCTT	ATTCGA	19	6
ZM4	373831	+	TAACGG	TGAAAG	16	7
ZM4	373882	+	TAAAGA	TGGATC	19	4
ZM4	374077	+	TATAGC	TGGTAC	18	7
ZM4	375887	+	TAAAGC	TATCTT	15	7
ZM4	375974	+	TATTTT	TTGTAG	18	5
ZM4	375975	+	TATTTT	TTGTAG	18	6
ZM4	375976	+	TATTTT	TTGTAG	18	7
ZM4	375977	+	TATTTT	TAGACT	15	8
ZM4	375999	+	TATACC	TTTTCT	16	6
ZM4	378392	+	TATCAT	TTGTTC	17	5
ZM4	378393	+	TATCAT	TTGTTC	17	6
ZM4	385462	-	TAGATA	GTTCAA	18	5
ZM4	385463	-	TAGATA	GTTCAA	18	4
ZM4	397723	+	TAAGAA	TTAAAA	14	9
ZM4	410868	+	CATAGA	TTGAAG	19	4
ZM4	410945	-	TCGCTA	CTGCAA	17	6
ZM4	410956	+	TATCTG	TTGACT	20	5
ZM4	410957	+	TATCTG	TAGCAG	15	6
ZM4	411926	+	TATAAA	TTGCAC	17	8
ZM4	414259	+	CATCAC	TTGTTT	15	9
ZM4	418226	-	ATTTTA	TTTCAA	16	7
ZM4	419828	-	GATATA	TGTCTT	17	6
ZM4	424990	-	GCGTTA	TTAATA	17	6
ZM4	432047	+	TATTAC	TTGAAA	14	8
ZM4	432118	+	TAAATT	TTGGTT	16	6
ZM4	433938	-	AATCTA	CTTAAA	15	7
ZM4	434910	-	CTTTTG	GGTCAA	16	6
ZM4	435558	-	TTTCTA	TAGCAT	18	7
ZM4	435559	-	TTTCTA	TAGCAT	18	6
ZM4	435570	-	AGAATA	TTTAAA	18	7
ZM4	435573	-	AGAATA	TTTAAA	18	4
ZM4	437846	+	TATGCT	TGGTCT	17	8
ZM4	438922	+	TAAATA	CTGCCC	15	6
ZM4	440948	+	TATAAA	TTGTGA	18	7
ZM4	440989	+	TAGAAA	TATCCC	16	5
ZM4	441323	-	CCTTTA	GCGCAA	16	7
ZM4	441892	+	TATCTA	ACGAAA	17	6
ZM4	446369	-	GCTATA	TGGCCA	17	6
ZM4	446550	+	CATCCC	ACGACC	21	4
ZM4	446551	+	CATCCC	CGACCA	20	5
ZM4	446552	+	CATCCC	CAACCT	16	6
ZM4	446554	+	CATCCC	CAACCT	16	8
ZM4	446566	+	TAGCTC	AGGACA	18	5
ZM4	446567	+	TAGCTC	AGGACA	18	6
ZM4	446583	+	TAGAGC	AAGCGG	16	9
ZM4	446623	-	TTTATG	TTTCCC	21	4
ZM4	446757	+	TAAGGC	TGGTAT	19	5
ZM4	446869	+	TATAAA	TTGTGA	16	6
ZM4	446870	+	TATAAA	TTGTGA	16	7
ZM4	446872	+	TATAAA	TTGTGA	16	9
ZM4	452430	-	TATTTA	ACGAAA	17	7
ZM4	452431	-	TATTTA	ACGAAA	17	6
ZM4	452447	-	TATATA	TAGATA	16	7
ZM4	457132	+	TATCAA	ATGAAA	20	4
ZM4	457288	+	CATAGC	TGACAA	14	7
ZM4	457289	+	CATAGC	TGACAA	14	8
ZM4	457290	+	CATAGC	TGACAA	14	9
ZM4	459770	-	GCTCTA	CTTCAA	17	8
ZM4	459771	-	GCTCTA	CTTCAA	17	7
ZM4	460631	-	TATCTA	AAACAG	17	6
ZM4	460648	-	TTCTTA	ATGGAA	18	6
ZM4	460659	-	CTTATG	AGGTAA	17	8
ZM4	460729	-	TTAATA	AGGTAA	15	7
ZM4	460732	-	TTAATA	ATGCCT	20	4
ZM4	460738	-	TTTCTA	CTTGAA	15	7
ZM4	460836	+	TAGAGA	TTGCTA	19	4
ZM4	460837	+	TAGAGA	TTGCTA	19	5
ZM4	460844	-	TGTTTA	AGCCAA	17	7
ZM4	460868	+	TATCGT	TAGCTT	18	6
ZM4	464941	-	TTTATA	CCACAA	15	7
ZM4	464942	-	TTTATA	ACAATA	17	6
ZM4	464943	-	TTTATA	TATTTA	21	5
ZM4	464959	-	TCCTTA	AGGTAA	18	4
ZM4	465015	-	TTTATG	TAAACA	15	8
ZM4	465016	-	TTTATG	TAAACA	15	7
ZM4	468601	-	AAGATA	TTTCGA	17	6
ZM4	470600	-	TTTATA	TCACCA	14	9
ZM4	470768	+	CATATC	TGGATA	17	5
ZM4	470769	+	TATCTC	TGGATA	19	4
ZM4	470780	+	TAGAAA	TTGAAA	13	8
ZM4	476746	-	ATTATA	AAACAA	14	9
ZM4	477011	-	CTGATA	CTACAA	19	4
ZM4	479112	+	TATGAC	TTTAAA	27	7
ZM4	479157	+	TAAGGT	TAATAT	17	5
ZM4	479158	+	TAAGGT	TAATAT	17	6
ZM4	479229	+	TAATCT	TTGACG	16	6
ZM4	483305	-	TCGATA	TATCTA	17	6
ZM4	485966	+	TATTTA	TTGCGA	16	6
ZM4	485967	+	TATTTA	TTGCGA	16	7
ZM4	485968	+	TATTTA	TTGCGA	16	8
ZM4	487928	+	TATATT	AATCTT	17	6
ZM4	487937	+	TATATA	TAAAAA	13	8
ZM4	487967	+	TAACAA	TTGCGA	17	5
ZM4	487968	+	TAACAA	TTGCGA	17	6
ZM4	487970	+	TAACAA	TTGCGA	17	8
ZM4	487998	+	TAGAGG	ATACGT	14	8
ZM4	488146	+	TATCGG	CGTCAG	18	7
ZM4	489936	+	TATTTT	CGGAAC	15	7
ZM4	498520	+	CAAAAG	TGGAAA	17	6
ZM4	502237	-	GCTTTA	AGGCGA	17	6
ZM4	502384	-	TCAATA	CGTCTT	17	7
ZM4	502385	-	TCAATA	CGTCTT	17	6
ZM4	511302	+	TATATC	CTGTTT	18	4
ZM4	512397	+	TATCTT	TTGAAG	16	6
ZM4	515443	+	TATATC	TAGCAT	17	5
ZM4	515444	+	TATATC	TAGCAT	17	6
ZM4	515445	+	TATATC	TAGCAT	17	7
ZM4	515446	+	TATATC	TAGCAT	17	8
ZM4	515447	+	TATATC	ATGACA	13	9
ZM4	515448	+	TATCCT	ATGACA	15	8
ZM4	515449	+	TATCGT	ATGACA	20	4
ZM4	515568	+	TATAGC	TTGACC	17	4
ZM4	515570	+	TATAGC	TTGACC	17	6
ZM4	515571	+	TATAGC	TTGACC	17	7
ZM4	515572	+	TATAGC	TTGACC	17	8
ZM4	515618	+	CAGACG	TTGACG	15	9
ZM4	515749	+	TAAAGT	AGGCGC	15	7
ZM4	515934	+	CAAAAG	CGAACT	18	7
ZM4	516634	+	TAACGG	ATTCTC	13	9
ZM4	518216	+	TAAAAG	TGGTTC	17	8
ZM4	518452	+	TATGCG	TTGAAA	16	6
ZM4	518453	+	TATGCG	TTGAAA	16	7
ZM4	518455	+	TATGCG	TTGAAA	16	9
ZM4	518554	+	TATGAA	TTATCT	18	6
ZM4	518762	+	TAATTA	ATGAGT	17	6
ZM4	518794	+	TATGAG	TGGCAT	17	4
ZM4	518795	+	TATGAG	TGGCAT	17	5
ZM4	518796	+	TATGAG	TGGCAT	17	6
ZM4	518797	+	TATGAG	TGGCAT	17	7
ZM4	518798	+	TATGAG	TGGCAT	17	8
ZM4	518799	+	TATGAG	ATAAAC	13	9
ZM4	519930	+	TATGCC	TTGCCT	17	7
ZM4	520476	+	TAATAA	TTGAAG	17	5
ZM4	520477	+	TAATAA	TTGAAG	17	6
ZM4	520478	+	TAATAA	TTGAAG	17	7
ZM4	520479	+	TAATAA	TTGAAG	17	8
ZM4	520590	+	TATTCA	TAGATT	17	4
ZM4	520591	+	TATTCA	TAGATT	17	5
ZM4	520592	+	TATTCA	TAGATT	17	6
ZM4	520593	+	TATTCA	TAGATT	17	7
ZM4	520594	+	TATTCA	TAGATT	17	8
ZM4	520703	+	TAAAGG	TGGCCC	18	6
ZM4	520704	+	TAAAGG	TGGCCC	18	7
ZM4	521416	+	TAAAGT	TGGTTG	17	5
ZM4	521721	+	CAAAAA	TTCCGG	16	7
ZM4	522758	+	TATCTT	TTGAAT	15	6
ZM4	523769	+	TATTGC	TGTCCG	18	7
ZM4	523793	+	TAATCT	TTGCTA	16	7
ZM4	524188	+	TAAAAA	CCGTCC	15	8
ZM4	524455	+	TATCGT	CTGAAA	17	7
ZM4	525401	+	TAAGAC	CTGACG	17	7
ZM4	525534	+	TATTGA	TATCAT	44	5
ZM4	525536	+	TATTGA	TATCAT	44	7
ZM4	526608	+	TAAATT	GTGCAA	19	6
ZM4	528933	+	TAAAAA	TTTCCA	16	6
ZM4	532634	+	TATAGA	TTGCTA	17	5
ZM4	532635	+	TATAGA	TTGCTA	17	6
ZM4	532636	+	TATAGA	TTGCTA	17	7
ZM4	532767	+	AATAAA	TGGCAT	18	6
ZM4	542704	-	GGTTTA	TGGCAA	19	7
ZM4	554508	-	TTAATA	TCAAAA	16	7
ZM4	554682	-	TCAATA	GATCAA	16	7
ZM4	554683	-	TCAATA	GATCAA	16	6
ZM4	556628	-	TATATA	CTACAA	17	6
ZM4	564508	+	TAAAAA	TTGCTT	16	6
ZM4	564509	+	TAAAAA	TTGCTT	16	7
ZM4	564664	+	TAAAAG	CTGAAG	19	6
ZM4	583873	-	TTTTTA	AGGAAA	21	5
ZM4	584086	-	TTCATA	GCGCAA	17	6
ZM4	587930	-	ATAATA	CATCGA	17	6
ZM4	596432	-	GCTATA	ACACAA	18	6
ZM4	617212	+	TATAAC	TAGCGG	16	6
ZM4	617213	+	TATAAC	TAGCGG	16	7
ZM4	653619	+	TATATC	TTGCGC	16	5
ZM4	653620	+	TATATC	TTGCGC	16	6
ZM4	653621	+	TATATC	TTGCGC	16	7
ZM4	663186	+	TAAAAA	TTGACT	17	6
ZM4	663540	+	TATTAG	TATTTC	15	6
ZM4	671617	-	CCTATA	AGTTAA	17	7
ZM4	671618	-	CCTATA	AGTTAA	17	6
ZM4	672209	-	GTTATA	CTTCAC	17	6
ZM4	678193	+	TATAAG	CTGAAA	17	6
ZM4	703890	-	TCTTTA	ACGCAA	16	7
ZM4	719742	+	TATAGC	AGGCTT	16	6
ZM4	719743	+	TATAGC	AGGCTT	16	7
ZM4	723994	+	TATTAC	TTGCTT	17	5
ZM4	723996	+	TATTAC	TTGCTT	17	7
ZM4	737047	+	TAAATA	CTACGA	18	5
ZM4	737048	+	TAAATA	CTACGA	18	6
ZM4	737049	+	TAAATA	CTACGA	18	7
ZM4	740401	+	TATAGA	TTGCGA	18	7
ZM4	746201	+	TATATA	TTTCTC	18	6
ZM4	748457	-	TTTATA	TGACAA	18	7
ZM4	748458	-	TTTATA	TGACAA	18	6
ZM4	748459	-	TTTATA	TGACAA	18	5
ZM4	749705	-	GTAATA	GCTCCG	19	7
ZM4	757184	-	CTTTTA	AGGCTG	19	6
ZM4	757185	-	TTTATA	AGGCTG	17	7
ZM4	757187	-	TTTATA	AGGCTG	17	5
ZM4	810612	-	ATTATA	AAGATA	18	7
ZM4	812944	-	TTTATA	ATACAA	18	7
ZM4	820045	-	TTTTTA	ATACTA	17	5
ZM4	820196	+	TATAAG	ACGCAT	18	6
ZM4	820664	+	TATAAA	TATCCC	17	7
ZM4	824519	+	TATAGA	TTATAT	18	7
ZM4	824566	+	TATGAA	TTGGCT	16	6
ZM4	828301	+	TATATG	TGTATC	15	7
ZM4	842284	+	TAGAAA	TTAATC	15	6
ZM4	851786	+	AATAAA	CTGCGG	17	6
ZM4	858102	+	TATAAA	TATTTT	17	5
ZM4	858191	+	TATAGG	TGGCTA	17	5
ZM4	858192	+	TATAGG	TGGCTA	17	6
ZM4	862489	+	TATAAT	TTGTCA	16	7
ZM4	868714	-	TTTATA	TGGCAT	17	6
ZM4	880166	+	TATAGC	TTCCCT	14	7
ZM4	888489	+	TAAAAA	TTTCCT	18	5
ZM4	888490	+	TAAAAA	TTTCCT	18	6
ZM4	888491	+	TAAAAA	TTTCCT	18	7
ZM4	896866	-	TCTTTA	TGAACA	17	6
ZM4	901172	-	TATATA	AAGTAT	18	7
ZM4	901174	-	TATATA	AAGTAT	18	5
ZM4	915919	-	TATATA	AGTCTA	19	5
ZM4	915921	-	TATATA	AGTCTA	19	3
ZM4	926798	-	TTTATA	CTTCTA	17	6
ZM4	926850	-	TTTATA	CAGCGT	16	7
ZM4	932436	-	TATATA	TTGGAA	16	7
ZM4	932437	-	TATATA	TTGGAA	16	6
ZM4	935264	+	TATATA	TGGTCG	19	6
ZM4	945339	-	ACTATA	CCTCAA	16	6
ZM4	965358	-	TTTTTA	ACGCCA	19	6
ZM4	965489	+	TATAGA	TTGCTC	16	5
ZM4	966859	+	TATAAC	TGCTCA	20	5
ZM4	968979	+	TAAAAC	TTGCAG	18	5
ZM4	968980	+	TAAAAC	TTGCAG	18	6
ZM4	969402	+	TAAAAC	TTGATT	17	7
ZM4	989496	+	TATAAA	TTGCGC	17	7
ZM4	990423	+	TAAAAC	TTGTAT	17	7
ZM4	992236	+	TATAAG	TTCCGT	15	7
ZM4	1000487	-	TCTATA	TCACCA	19	7
ZM4	1008352	-	CGTATA	CATCTA	15	7
ZM4	1008461	+	AATAGA	TTGTCT	18	5
ZM4	1008462	+	AATAGA	TTGTCT	18	6
ZM4	1035205	-	ATTATA	GCGTAA	17	6
ZM4	1039515	-	CTTTTA	TGTAAA	17	7
ZM4	1040461	-	CTTATA	AAGCAA	19	5
ZM4	1067835	+	TATAAA	TTGCGC	16	5
ZM4	1067836	+	TATAAA	TTGCGC	16	6
ZM4	1067837	+	TATAAA	TTGCGC	16	7
ZM4	1089331	+	TATAAA	TTTACT	18	6
ZM4	1119184	-	CTTCTA	TTAAAA	17	6
ZM4	1157048	-	CTCATC	CGGCAA	17	7
ZM4	1157049	-	CTCATC	CGGCAA	17	6
ZM4	1160406	+	TATTGC	TTGGTT	17	6
ZM4	1160407	+	TATTGC	TTGGTT	17	7
ZM4	1160408	+	TATTGC	TTGAAG	13	8
ZM4	1160415	+	CATGGC	TCGCGC	16	6
ZM4	1170971	-	CTCATA	GGGCAA	16	7
ZM4	1170972	-	CTCATA	GGGCAA	16	6
ZM4	1176496	-	TTTATA	TAGCCA	15	8
ZM4	1176497	-	TTTATA	TAGCCA	15	7
ZM4	1176498	-	TTTATA	AGCCAG	16	6
ZM4	1181556	+	TATGGA	TTGCAT	14	7
ZM4	1184549	-	CCTATA	CATCAA	15	8
ZM4	1184550	-	CCTATA	CATCAA	15	7
ZM4	1189658	-	TTTATA	ATGCTA	18	6
ZM4	1204324	-	GCTATA	CTGCAT	16	8
ZM4	1208025	-	CCTATA	TGGTTA	17	6
ZM4	1225594	+	TAAAAG	TAGTCT	17	7
ZM4	1240492	+	TATAGC	TTGCGG	17	6
ZM4	1241760	+	CAAAGC	AGAAAC	17	8
ZM4	1250594	+	CATTGC	TTGCAA	17	6
ZM4	1250595	+	CATTGC	TTGCAA	17	7
ZM4	1250596	+	CATTGC	TTGCAA	17	8
ZM4	1253139	-	GTCATA	AAACGG	17	7
ZM4	1258891	-	CTAATA	ATGCTA	18	6
ZM4	1262563	-	CCCTTC	TACCGA	17	8
ZM4	1262754	-	GTTATG	TGACTA	16	7
ZM4	1265805	-	GCAATA	TGAAAA	16	8
ZM4	1265815	-	GTTATA	TATCAG	17	7
ZM4	1289124	+	GATAGC	TTGTCT	15	6
ZM4	1289125	+	GATAGC	TTGTCT	15	7
ZM4	1297156	-	CCCCTA	TGGCAA	18	7
ZM4	1327376	+	TATAAC	TGTAAA	15	7
ZM4	1340074	-	CCCATA	CATCAA	17	8
ZM4	1340075	-	CCCATA	CATCAA	17	7
ZM4	1344630	+	TAAAAG	GTGTTT	17	6
ZM4	1347981	+	TAAGAA	TTATGT	14	7
ZM4	1348163	+	CATAGA	TTGTTA	16	6
ZM4	1358609	+	GATTGA	GCGCTT	15	7
ZM4	1365880	-	GCTATA	TTGCGA	17	7
ZM4	1365902	+	TATAAC	TATATT	16	6
ZM4	1365903	+	TATAAC	TATATT	16	7
ZM4	1365904	+	TATAAC	TATATT	16	8
ZM4	1368796	-	TTTATA	AGACAA	15	7
ZM4	1369707	-	GCTTTA	GTGACA	19	7
ZM4	1456332	-	TCCATA	TTCCTA	11	6
ZM4	1466926	-	CTCTAA	ATTGAA	16	7
ZM4	1492605	-	GCTAAA	TGTCAA	16	7
ZM4	1494145	-	TCCTTA	TGGTAA	16	7
ZM4	1495949	-	TCCATA	CAACAA	17	7
ZM4	1495950	-	TCCATA	CAACAA	17	6
ZM4	1516601	-	GCAATA	TTTCAT	17	7
ZM4	1517064	+	TATAGA	TTGATA	16	6
ZM4	1517066	+	TATAGA	TTGATA	16	8
ZM4	1517365	+	TATAGA	TCGTTT	18	6
ZM4	1517367	+	TATAGA	TTGCTT	13	8
ZM4	1531067	-	GCTATA	ATGCAA	16	6
ZM4	1532837	+	TAATGC	TTGATA	18	6
ZM4	1533780	+	CATGGA	TGGACT	17	6
ZM4	1536286	+	TTAAGA	TTGGAT	16	6
ZM4	1536287	+	TTAAGA	TTGGAT	16	7
ZM4	1536288	+	TTAAGA	TTGGAT	16	8
ZM4	1544006	-	TCCATG	GATCAA	17	7
ZM4	1544007	-	TCCATG	GATCAA	17	6
ZM4	1546230	-	GCTATA	CTGCCA	18	6
ZM4	1554628	+	TAAAAG	TGTATT	15	6
ZM4	1573900	+	CAAGGC	TTGCAT	17	7
ZM4	1576315	+	TATGGA	TGGCAA	17	6
ZM4	1584148	+	TATGGA	TTGCTG	17	6
ZM4	1624686	-	CTTATA	ACCCAA	17	8
ZM4	1624687	-	CTTATA	ACCCAA	17	7
ZM4	1657279	-	GCAATA	AGTAAA	16	7
ZM4	1657725	-	GCTTTA	AATAAA	17	7
ZM4	1662163	+	AATAAC	AAATAT	16	8
ZM4	1703473	+	TATTGG	TGTCTA	15	7
ZM4	1739858	+	CAAAAC	TTGTTT	18	7
ZM4	1739859	+	CAAAAC	TTTATC	15	8

## Sheet: B. cenocapacia
Chromosome	TSS_Position	Strand	Predicted_-10	Predicted_-35	Distance_-35_to_-10	Distance_-10_to_+1
NC_011001.1	76	-	TATGCT	TTCACG	21	6
NC_011002.1	153	+	CAAGAT	GGAAAG	17	6
NC_011001.1	170	+	TAAGCT	GCGTTG	20	6
NC_011003.1	407	-	TATGCT	CCGGCG	20	6
NC_011002.1	435	-	TAGATT	GATCCG	16	8
NC_011003.1	491	+	CATATT	AAGGCG	16	6
NC_011001.1	658	-	CATCAT	ATCTCG	17	6
NC_011000.1	959	+	GATCGT	ACCGCG	17	7
NC_011003.1	1328	-	CAGCAT	TTCCCA	18	6
NC_011002.1	1426	+	TACTTT	AGGCCT	16	6
NC_011001.1	1538	-	TACAAT	CCATCA	21	6
NC_011001.1	1556	+	TATTGT	TTCAAG	19	6
NC_011003.1	1747	-	CAAAAT	CCCTCC	19	7
NC_011001.1	2022	+	TAGTCT	ACGTCA	20	6
NC_011003.1	2083	-	TACAAT	CGAGCG	20	6
NC_011003.1	2363	+	TATACT	TTGATG	16	6
NC_011000.1	2373	+	CACGAT	CATCCG	18	6
NC_011001.1	2518	+	TAGAAT	TTGAAA	16	6
NC_011002.1	2576	-	TATCGT	AGCCAG	18	7
NC_011003.1	2742	+	TAAAGT	AAGTCG	19	6
NC_011003.1	2934	+	TATTCT	GTGGAA	16	6
NC_011000.1	3109	+	TAGAAT	TGTGCG	16	6
NC_011002.1	3150	-	TATATT	TGGACA	17	7
NC_011002.1	3324	+	TAAAAT	AAAACA	19	6
NC_011002.1	3708	-	GACAAT	CTATCA	17	6
NC_011002.1	4264	+	TATTCT	TTGTCG	17	7
NC_011002.1	4460	+	TACCAT	CCGATG	20	6
NC_011000.1	4843	+	TACGCT	TGCACG	16	7
NC_011000.1	4978	-	AATCAT	CCGACA	19	6
NC_011002.1	5232	-	TATCAT	TTGGTC	19	7
NC_011002.1	5264	+	CAGACT	TGGATG	17	7
NC_011002.1	5425	-	TATGCT	GCCAAA	20	6
NC_011003.1	5574	-	TAGCAT	CCTACG	19	6
NC_011002.1	5662	-	CAATCT	ACGTCG	19	6
NC_011002.1	5740	-	GATCAT	TGCGCA	21	6
NC_011002.1	5907	-	TAAAGT	TGTATG	20	6
NC_011002.1	5930	-	TATGTT	CGGATG	16	7
NC_011000.1	6048	+	TAGGAT	TGAACG	17	7
NC_011001.1	6186	-	TACAAT	GGGACC	19	6
NC_011002.1	6701	+	GAAAAT	TCATCA	15	7
NC_011001.1	6827	+	CAAAAT	CCCCCG	17	7
NC_011001.1	6919	+	CAAAAT	TCGCCA	19	6
NC_011001.1	7526	+	TATGAT	GTATCA	17	6
NC_011002.1	7563	+	TATCAT	TGCATG	19	6
NC_011001.1	8209	-	CATAGT	ACCGCA	16	7
NC_011002.1	8256	+	CAACAT	CAGTCC	17	6
NC_011002.1	8384	-	TACACT	TTTACT	16	7
NC_011002.1	8442	+	TAAAAT	GGGATA	16	6
NC_011001.1	9133	+	CAGCAT	TCGACG	17	7
NC_011000.1	9169	+	TACAAT	GAGTCG	17	6
NC_011002.1	9240	-	TATCGT	GCGTCC	20	6
NC_011002.1	9252	+	TAGACT	GTGTCG	15	7
NC_011000.1	9255	-	CATGAT	AGGTCG	17	6
NC_011000.1	9386	-	TACAAT	CAGTTG	18	7
NC_011001.1	9394	-	CATACT	TCGCCG	19	6
NC_011000.1	9506	-	TAGGAT	TTTTCA	17	6
NC_011003.1	9695	-	CATACA	GCGCCG	17	7
NC_011003.1	9797	+	TACGAT	TGGTCT	18	6
NC_011000.1	9887	-	CAAGAT	CGGGCG	20	7
NC_011003.1	9907	-	TACTAT	GGTTTG	17	6
NC_011000.1	10405	-	TACGGT	GCGGCT	18	6
NC_011001.1	10434	-	TACAGT	CTGTTG	20	6
NC_011003.1	10485	-	CAGAAT	TCAAAG	20	7
NC_011002.1	10582	-	TAGTAT	CGGACG	18	6
NC_011003.1	10762	-	GACGAT	ACCACG	17	6
NC_011002.1	10830	-	CATTAT	AATGCG	19	6
NC_011002.1	10849	+	TATAAT	GTGACA	16	7
NC_011002.1	10942	+	TATACT	TCAACC	18	7
NC_011000.1	10980	-	TACACT	TGCGCC	21	6
NC_011003.1	11021	+	TAGGTT	TCAGTG	16	7
NC_011003.1	11133	-	TACCCT	TCGGCA	17	6
NC_011001.1	11149	+	TAGAGT	TTGCCA	17	6
NC_011001.1	11202	-	TACTGT	TGCTCG	19	6
NC_011001.1	11217	+	TATAAC	AGTGCG	18	6
NC_011002.1	12005	-	TATTAT	GCACCG	17	6
NC_011002.1	12148	+	GATAAT	TGCCCA	19	6
NC_011000.1	12216	-	TAGATT	GTCACG	21	6
NC_011000.1	13311	-	TATGCT	CGCGCG	18	7
NC_011000.1	13423	+	TATGCT	TGAGCG	20	6
NC_011001.1	13642	+	GATTAT	AACGCG	20	6
NC_011000.1	13812	+	TACGAT	TCTACA	20	6
NC_011000.1	14037	+	GACAAT	CGACCG	17	6
NC_011003.1	14220	+	TAGAAT	TTGACA	16	7
NC_011001.1	14979	+	CATGAT	GGGGCG	18	6
NC_011001.1	14993	-	TACACT	TTGAAG	18	6
NC_011003.1	15630	+	GACACT	CCTGTG	16	6
NC_011001.1	16200	-	GATCAT	AAGGCG	20	6
NC_011000.1	16580	+	GATCAT	GGGCCG	18	7
NC_011001.1	17899	-	TAGAAT	ATTTTA	17	6
NC_011003.1	18923	-	TACCAT	ATCTCA	19	7
NC_011003.1	20000	+	GACACT	TGGGCA	17	6
NC_011002.1	20206	-	TATCAT	TTTGCT	18	7
NC_011002.1	20296	-	TACATT	TTGACC	17	7
NC_011000.1	20581	+	TAAGAT	TTGTCG	17	7
NC_011000.1	20899	+	TACACT	TTGGCG	18	6
NC_011003.1	21226	+	GACAAT	TCACCG	20	6
NC_011000.1	22900	-	AACAAT	AAAACA	20	6
NC_011001.1	22937	-	CACAAC	GTGCTG	18	6
NC_011001.1	23538	-	TACGAT	TTGACG	21	6
NC_011000.1	23659	-	TAGATT	AGGCCG	21	6
NC_011000.1	23906	-	TACCAT	GAAACA	19	7
NC_011001.1	24305	-	TACGAT	ATCGCA	19	8
NC_011001.1	24353	-	AACAAT	ACGCCG	19	7
NC_011001.1	25598	-	TATATA	TTGGCA	16	8
NC_011000.1	25658	-	TACGCT	CCGTCA	19	6
NC_011002.1	26161	+	GACCAT	TTTTCG	16	6
NC_011000.1	26343	+	TACGGT	CGGGCG	18	6
NC_011002.1	26775	+	TACCGT	GCGTCG	17	7
NC_011000.1	26874	-	TAGGGT	TTTTCA	20	6
NC_011000.1	26936	+	TATAAT	CCTTCG	18	7
NC_011001.1	27812	+	TAAAAT	TCGAAA	18	7
NC_011001.1	27859	+	CAGGAT	CGGTTG	20	6
NC_011000.1	28010	-	CATACT	AGCGCG	16	7
NC_011000.1	28323	+	GATAAT	GTATCG	16	6
NC_011003.1	28504	+	TAAAAT	CCTGCG	17	6
NC_011000.1	28646	-	GATACT	ACGCCT	18	7
NC_011000.1	28752	+	TACCGT	CACGCG	19	6
NC_011000.1	29467	+	TAAACT	CTTTCG	19	6
NC_011000.1	31529	+	AACCAT	ATCGTG	19	6
NC_011002.1	31964	-	TAAGAT	CGCCCG	17	6
NC_011003.1	32576	+	CAAAAT	TCGTCG	20	6
NC_011001.1	32622	-	CATCAT	GAGCTG	18	6
NC_011000.1	32999	-	GATAGT	CTAACA	19	7
NC_011000.1	34318	-	GACAAT	GAGACG	17	7
NC_011000.1	34663	-	TAAGCT	CGGTCA	20	6
NC_011000.1	34695	+	CAACAT	TGATCA	16	7
NC_011000.1	34728	+	CATCAT	GGTCTG	17	7
NC_011002.1	35563	+	CAAGCT	ATGGCG	17	6
NC_011002.1	35656	-	TACCAT	GTTGTA	20	7
NC_011002.1	35692	-	CATCGT	TGAACA	19	7
NC_011002.1	35834	+	TATGAT	GCGGTG	18	6
NC_011002.1	36343	+	TACCGT	GTCCTG	16	6
NC_011003.1	36400	+	TAATGT	TGCGCG	16	6
NC_011002.1	36489	-	GATGAT	TGGCCG	18	6
NC_011002.1	36540	-	CAACAT	GGGTTG	21	6
NC_011002.1	36610	-	GATAAT	AGCATG	19	6
NC_011002.1	36628	+	CATTAT	ATGTTG	18	6
NC_011002.1	36725	+	AAAGCT	ATTGCT	18	6
NC_011002.1	36824	+	TACAAT	TTGAAG	15	7
NC_011000.1	36940	+	TACCGT	ACGACT	20	6
NC_011000.1	37031	-	TACTCT	ACTTCG	21	6
NC_011000.1	37770	+	CAAGAT	TGGCTG	19	7
NC_011002.1	38061	-	TACAAT	CTGTCG	18	7
NC_011003.1	38667	-	CAAGAT	TGCGCA	20	6
NC_011000.1	38696	-	TACGAT	ACGTCG	20	6
NC_011000.1	38711	+	CAAGAT	GTACTG	16	6
NC_011003.1	39128	+	CATCAT	TTCACG	17	6
NC_011000.1	39524	+	CAAGCT	CCGACG	17	6
NC_011003.1	40539	+	TAGAAT	CTCAAA	20	6
NC_011002.1	40706	-	TACTAT	CCTATG	19	6
NC_011000.1	40792	+	CAGAGT	TTCATC	20	6
NC_011001.1	41214	+	CAGAAT	TTGGCA	18	6
NC_011003.1	42542	+	TACGCT	TGCCCG	16	6
NC_011000.1	42903	-	CACAAT	TTACCG	20	6
NC_011000.1	43473	+	CACCAT	CTGGAA	18	6
NC_011000.1	43991	+	GATAGT	CCCTCG	16	6
NC_011001.1	45203	-	GAGACT	TTGACC	18	6
NC_011000.1	45756	-	TAAGTT	TTAAAG	20	6
NC_011001.1	46253	-	TACAAT	CCCGCG	20	7
NC_011003.1	47259	+	TAGGAT	TTATCA	15	7
NC_011001.1	47567	-	TATCGT	ATCCCT	18	7
NC_011001.1	47631	-	CAGAAT	ATGCCG	21	6
NC_011000.1	48393	+	TATATT	GTTGCA	18	7
NC_011001.1	49010	-	GATCAT	ACCTCG	20	6
NC_011003.1	50332	+	CAAAAT	ATCCCG	19	6
NC_011000.1	51139	-	GATCAT	TCCGCG	17	6
NC_011001.1	51279	-	TATAGT	TAGACG	19	6
NC_011003.1	52411	+	GAAGAT	ATGCCG	16	7
NC_011000.1	52649	-	TATCCT	AGCGCG	19	6
NC_011002.1	52724	-	GACGAT	CTCATG	17	8
NC_011001.1	52737	+	TATTAC	TTCCCG	17	6
NC_011003.1	53603	+	TAGGCT	GTGGTG	18	7
NC_011000.1	53831	+	CAAGCT	ATGGCG	17	6
NC_011000.1	53924	-	TACCAT	GTTGTA	20	7
NC_011000.1	53960	-	CATCGT	TGAACA	19	7
NC_011000.1	54102	+	TATGAT	GCGGTG	18	6
NC_011001.1	54319	-	CAGACT	TTCTCT	17	6
NC_011000.1	54611	+	TACCGT	GTCCTG	16	6
NC_011003.1	54679	-	TAGGCT	CAGAAG	19	6
NC_011000.1	54757	-	GATGAT	TGGCCG	18	6
NC_011000.1	54808	-	CAACAT	GGGTTG	21	6
NC_011000.1	54878	-	GATAAT	AGCATG	19	6
NC_011000.1	54896	+	CATTAT	ATGTTG	18	6
NC_011000.1	54993	+	AAAGCT	TTGCCT	17	6
NC_011000.1	55092	+	TACAAT	TTGAAG	15	7
NC_011003.1	55859	-	TACTAT	ACTGCA	21	6
NC_011001.1	56103	-	GACAAT	CCGACA	17	6
NC_011003.1	56414	+	CATAGT	TGGGTA	18	6
NC_011003.1	56640	+	CACCAT	AGTGTG	16	7
NC_011003.1	57550	-	TATAGT	TCGTTT	19	6
NC_011001.1	57727	+	TATGAT	TAGAAG	17	7
NC_011001.1	58159	+	TAATCT	GTGCCG	20	6
NC_011000.1	58167	+	GATACT	CGAGCG	18	6
NC_011003.1	58318	+	GAAAAT	ATGGTT	17	6
NC_011002.1	58879	-	TATCGT	TCCGCG	21	6
NC_011001.1	59076	-	GACGCT	CCTTCG	17	6
NC_011003.1	59347	-	TAATAT	ACAATC	20	6
NC_011003.1	60344	+	TATAGT	TGATCG	16	7
NC_011003.1	60414	+	TACTGT	CGAACG	18	6
NC_011003.1	60547	-	TAACAT	GCCATG	20	7
NC_011000.1	60738	+	GAAAAT	ACGGCA	16	6
NC_011000.1	60762	-	CATACT	TTGGCG	17	7
NC_011001.1	60771	-	AACAAT	CGCACG	16	8
NC_011000.1	60989	+	CAGGCT	TTGACG	17	7
NC_011000.1	61105	-	TACCAT	TGCTCG	17	6
NC_011000.1	61537	-	TAAGTT	ATGTCG	20	6
NC_011001.1	61779	-	TATGTT	ACTATG	20	6
NC_011003.1	62933	+	TACCAT	GTGCCG	20	6
NC_011003.1	63028	-	CACGAT	GGGTTG	20	7
NC_011002.1	63094	+	TAAACT	ATGGAG	18	6
NC_011003.1	63775	-	TATCAT	GTCCCG	17	6
NC_011003.1	64300	+	CATAGT	TCAGCG	15	7
NC_011001.1	64707	+	GACAAT	CGCACG	16	6
NC_011001.1	64713	-	CAGAAT	CGGGCG	19	6
NC_011002.1	64928	-	CAGTAT	TTTCCG	15	8
NC_011002.1	64948	+	GATACT	TTGTTT	17	6
NC_011000.1	64950	-	GAGAAT	TTGTCA	17	6
NC_011000.1	65408	-	GAAGAT	TCAACC	20	6
NC_011000.1	65463	-	TAGAGT	ACAACC	20	7
NC_011003.1	66106	-	TACGAT	CCGGCC	21	6
NC_011003.1	66319	-	TATATT	ACTACC	16	7
NC_011001.1	69278	-	TACCCT	CCGTTG	20	6
NC_011001.1	69562	-	GATGAT	TTCCAG	20	6
NC_011000.1	69623	+	TAAAGT	GTCTTG	19	7
NC_011000.1	69669	+	TAAGTT	TGAACG	16	6
NC_011002.1	69880	-	TATATT	GCAGCG	18	6
NC_011001.1	69980	-	TACACT	CCGGTA	19	6
NC_011002.1	70040	-	AATAAT	ATGGCT	19	6
NC_011001.1	70177	+	TATATT	ACGATT	18	6
NC_011002.1	71002	+	TAGAGT	TCGCCG	18	6
NC_011001.1	71120	+	CATAAT	AGTTCA	17	6
NC_011002.1	71284	-	TAGCTT	TTCATA	21	6
NC_011001.1	71288	+	GATATT	GCAACG	17	7
NC_011002.1	71303	+	TAAGCT	ATGGTG	16	7
NC_011000.1	71355	+	TAGCAT	ATAACA	18	7
NC_011003.1	71450	+	CATGAT	GTCGCG	16	6
NC_011000.1	71480	-	CACAGT	ATCACG	18	6
NC_011001.1	71930	+	TACATT	CTGCAG	17	7
NC_011001.1	72035	-	CATTCT	CACTCG	18	7
NC_011001.1	72159	+	CATTCT	GAGATG	20	6
NC_011003.1	73490	+	TACAGT	AAGGCG	15	7
NC_011001.1	73819	-	GACTAT	TCTTCG	16	8
NC_011001.1	73836	+	GACAAT	TCGATG	18	6
NC_011001.1	73916	-	GACCAT	TTGACG	17	6
NC_011000.1	74149	-	CAGCAT	ATGGAA	18	6
NC_011002.1	74502	-	TACACT	ACCACG	18	6
NC_011003.1	74598	+	TACAAA	ATGGCG	18	6
NC_011001.1	75503	+	TACGAT	TCGCAG	19	6
NC_011001.1	76029	-	CACAAT	TCGGCC	18	6
NC_011000.1	76062	-	TAAAAT	CCCGCG	20	6
NC_011002.1	76938	-	TAAACT	GTTTCA	16	7
NC_011001.1	77352	-	CAAAAT	ATGCAA	19	6
NC_011002.1	77650	-	TATCAT	TTGGTC	19	7
NC_011002.1	77682	+	CAGACT	TGGATG	17	7
NC_011002.1	77843	-	TATGCT	GCCAAA	20	6
NC_011001.1	78032	+	CATCAT	GCGTTG	20	6
NC_011002.1	78080	-	CAATCT	ACGTCG	19	6
NC_011002.1	78158	-	GATCAT	TGCGCA	21	6
NC_011002.1	78325	-	TAAAGT	TGTATG	20	6
NC_011002.1	78348	-	TATGTT	CCGGTA	17	7
NC_011003.1	79033	+	TATACA	GTTGCG	20	6
NC_011000.1	79154	+	TACCAT	AAATCG	17	6
NC_011003.1	79508	-	TAGAAT	CTTGAG	19	6
NC_011003.1	79957	-	CAATAT	ATGTTG	16	8
NC_011001.1	80080	-	TACCGT	TTCCCT	18	6
NC_011001.1	80404	-	TATAAA	TCAATG	18	7
NC_011003.1	80804	+	GACAAT	ACGACG	19	6
NC_011002.1	80842	-	TATAGT	TCAGCA	18	7
NC_011003.1	81103	+	TAAAGT	TGCAAA	20	6
NC_011003.1	81188	-	CACAGT	GCATCA	18	6
NC_011003.1	81244	+	TACACT	AGCACG	20	6
NC_011003.1	81504	-	CATTCT	TCCACC	19	6
NC_011001.1	81530	-	CATAAT	GCTCCG	17	6
NC_011003.1	82029	+	CAGAAT	TTGATT	18	6
NC_011003.1	82158	-	CAAGGT	GTTTCG	18	6
NC_011003.1	82173	-	CAAACT	TCCGCG	19	6
NC_011002.1	82280	+	CACCAT	GTGTTG	17	6
NC_011001.1	82373	-	GACGAT	AACGCG	20	6
NC_011003.1	82927	-	TAGTAA	GTGGAA	16	8
NC_011001.1	83249	+	TAATCT	TTTCTG	17	6
NC_011001.1	83311	-	CACGAT	CGGTTG	18	7
NC_011002.1	83528	-	CAAACT	GCTATG	17	6
NC_011001.1	83602	-	GACGAT	GTCTCG	17	6
NC_011001.1	83603	+	GATGCT	CTGACG	20	6
NC_011001.1	83613	-	TATAAT	ACGCCC	21	6
NC_011001.1	83791	+	GACAAT	TGGATT	17	6
NC_011003.1	84046	+	GATACT	GGAATG	17	7
NC_011001.1	84152	-	TACAGT	TTACCG	20	7
NC_011002.1	84380	+	CAAGAT	ATCTCG	16	6
NC_011000.1	85083	-	TAAGCT	TTTTCA	18	6
NC_011003.1	85111	+	TAGCCT	TGTACG	18	6
NC_011000.1	85215	+	GAAAGT	TGTGCG	16	7
NC_011003.1	85598	-	TATGCT	ATCGCG	17	6
NC_011003.1	85616	+	TAGCAT	GTCGCA	20	6
NC_011000.1	86032	-	GAGAAT	TTGCCG	18	7
NC_011000.1	86042	+	CATCGT	GTACCG	18	6
NC_011003.1	86601	-	CACAAT	GACGAG	21	6
NC_011000.1	86620	-	CATCCT	CTGCTG	17	6
NC_011000.1	87644	-	TAGCAT	CGCGTG	19	7
NC_011003.1	88941	-	TAAAAT	TTAGCA	17	6
NC_011000.1	89304	-	GACTAT	TCGACG	20	7
NC_011000.1	90284	-	CACGAT	TCGATG	17	6
NC_011003.1	90331	-	CAGAAT	CCGACG	20	6
NC_011003.1	90727	+	CACACT	GCCGCG	15	7
NC_011001.1	90862	+	GACAAT	TTGAAC	19	6
NC_011001.1	91780	-	CACAGT	GAGCCG	20	6
NC_011001.1	92127	+	TAAGCT	ATTTCG	19	6
NC_011002.1	92234	-	GACACT	CTGCAG	17	6
NC_011002.1	93708	+	TAAAGT	TTGACT	17	7
NC_011002.1	93731	-	GAGAAT	ATCATC	17	6
NC_011000.1	93910	-	TACAGT	TTGACA	17	7
NC_011001.1	94479	-	TAATAT	TCGACA	21	6
NC_011001.1	94522	+	TAGTGT	ATTACA	16	6
NC_011000.1	96717	-	CACAAT	GGCCCG	18	6
NC_011000.1	96735	+	TATTGT	GGCGCG	20	6
NC_011000.1	96877	+	TAACAT	CCGAAA	18	6
NC_011001.1	97221	-	GAGAAT	GGCATG	20	6
NC_011001.1	97239	+	TATTCT	TTTTTT	16	6
NC_011000.1	97421	+	CATCAT	GGGCTG	17	6
NC_011000.1	97430	-	CATGAT	GCCGCG	20	6
NC_011002.1	97527	+	TAACGT	GGGACA	17	6
NC_011002.1	98388	-	GATCAT	TGGACG	19	7
NC_011000.1	98765	-	CATGAT	TCCTCG	17	6
NC_011002.1	99536	+	GACAAT	ATAATG	17	6
NC_011000.1	100115	-	TATAAT	TCGCCG	18	7
NC_011002.1	100538	+	GATAAT	TTGTTG	20	6
NC_011001.1	100655	-	CACATT	GTGACG	18	6
NC_011001.1	101903	-	TATCGT	CAGTCG	17	7
NC_011002.1	102505	-	GATAGT	ACCACT	19	6
NC_011000.1	102550	-	GATCAT	GCGCCG	19	7
NC_011002.1	102931	+	CAGAAT	GTTTCT	20	6
NC_011002.1	103555	-	CAGGAT	GGGGCG	16	7
NC_011001.1	103596	-	GATCAT	CGGGCG	21	6
NC_011002.1	105135	+	TAGCAT	ACGTTG	20	6
NC_011000.1	106049	+	TACTTT	CCTTTG	19	6
NC_011000.1	107098	+	TACGAT	TGGTCT	18	6
NC_011000.1	107208	-	TACTAT	GGTTTG	17	6
NC_011000.1	107786	-	CAGAAT	TCAAAG	20	7
NC_011000.1	108063	-	GACGAT	ACCACG	17	6
NC_011000.1	108322	+	TAGGTT	TCAGTG	16	7
NC_011000.1	108434	-	TACCCT	TCGGCA	17	6
NC_011000.1	108753	+	TAGCAT	TGGGCA	20	6
NC_011002.1	110129	-	GAAGGT	TGCGCG	16	8
NC_011002.1	111289	-	TACCAT	ACAATG	20	6
NC_011000.1	113389	+	GATCAT	TTTGCA	19	7
NC_011000.1	114402	-	CAAGAT	GTCACG	17	6
NC_011001.1	115191	-	CACACT	CTGCTG	15	6
NC_011002.1	115277	+	TACGCT	GAGTCA	18	7
NC_011002.1	115340	+	CATCGT	TGGATT	17	6
NC_011002.1	115361	+	GATACT	TCATCG	16	6
NC_011002.1	115374	-	CACACT	TTTACG	17	6
NC_011002.1	115671	+	TACAGT	CTACCG	20	6
NC_011002.1	116850	+	GATGCT	TGTGCG	16	6
NC_011002.1	117181	-	CATGAT	ATGCCG	17	7
NC_011001.1	119044	+	TACATC	ATCGCG	18	6
NC_011000.1	123374	+	CAGTGT	CTGGCG	18	6
NC_011002.1	124793	+	CATCAT	ACATCC	17	6
NC_011002.1	124853	-	TACTCT	CGAGCA	21	6
NC_011001.1	125192	-	TAGTAT	CGTTCG	18	6
NC_011000.1	125374	+	GAGAAT	CCGACG	15	7
NC_011000.1	127178	+	TAACCT	ATCGCG	16	6
NC_011002.1	127941	+	TACACT	ATGTCG	19	6
NC_011002.1	128702	+	TAAAGT	TTGACA	18	6
NC_011000.1	129157	+	TAAGAT	GGCGCG	19	6
NC_011000.1	129617	-	GAAGAT	ACCACG	20	6
NC_011002.1	130302	+	TATCAT	TCTGCA	19	7
NC_011000.1	130340	-	GAGTAT	CCAGCA	19	6
NC_011000.1	130646	-	TACGAT	CGGCCG	19	6
NC_011000.1	131338	-	TACTAT	ACGACG	18	6
NC_011000.1	131584	-	CACAAT	CCGGCA	17	6
NC_011001.1	131994	+	CAAGCT	TAGGCG	19	7
NC_011000.1	132206	-	GATGAT	GCTTCA	21	6
NC_011000.1	132924	-	CATAAT	GCATCG	18	7
NC_011000.1	132941	+	TACCAT	ATGAAA	19	7
NC_011002.1	133894	-	TAACCT	AGCCTG	17	7
NC_011002.1	134514	+	GATCAT	TTGACC	17	6
NC_011002.1	135733	+	TATCGT	ACTTCG	16	7
NC_011000.1	135880	+	GAGAAT	ACGACA	19	6
NC_011002.1	136505	-	TATACT	CGGCCG	20	6
NC_011002.1	136932	+	TACACT	TGCTCA	17	6
NC_011002.1	138401	-	AATACT	CCGTTG	18	6
NC_011002.1	140582	-	AACTAT	GCCTTG	17	8
NC_011000.1	141493	-	TATGCT	CTATCC	18	6
NC_011000.1	141581	+	TAAGCT	TGGGCG	17	6
NC_011000.1	142593	+	TAAAAT	CCGGCG	18	6
NC_011000.1	143151	+	TACGCT	CAGATG	17	7
NC_011000.1	143545	-	GAGCCT	GGGTCA	15	8
NC_011000.1	144402	-	TATAAT	CTCCCG	16	7
NC_011000.1	144494	+	TAGAAT	ATGGCT	16	6
NC_011000.1	144532	+	AAAGAT	TTCTCG	17	6
NC_011000.1	144566	-	CAACAT	CCGGCG	16	8
NC_011002.1	145100	-	TATACT	TAGACG	17	7
NC_011001.1	145839	+	TATAGT	TGGAAA	17	7
NC_011001.1	146166	-	TACGCT	ATCGCG	18	6
NC_011000.1	146443	+	TATAAT	TTGTTG	19	7
NC_011002.1	147697	+	TATGCT	ACCGCG	16	6
NC_011000.1	147909	-	GATAAT	ACAACA	19	6
NC_011000.1	148884	-	CATCAT	GCCACA	16	7
NC_011001.1	149108	-	TATTCT	CCGTTG	19	6
NC_011002.1	149802	-	TATGTT	CTGGCG	18	6
NC_011000.1	152760	-	CACGAT	TTGATC	17	6
NC_011000.1	153667	-	GATCAT	GCGATG	17	9
NC_011000.1	154225	-	GAGGAT	GCTTCG	17	6
NC_011001.1	155105	-	TATGAT	GGGGTT	17	7
NC_011002.1	155389	+	TAGCAT	TTGACA	17	7
NC_011000.1	156850	+	TATTGT	TGACCG	18	6
NC_011001.1	158201	+	TATGCT	ATTTCA	19	6
NC_011002.1	158410	-	GATAGT	ATCACG	19	6
NC_011000.1	159261	+	CATACT	TTGACA	19	6
NC_011000.1	161244	+	TACGAT	GCGCCG	20	6
NC_011000.1	162170	+	AATAAT	TCGGCG	15	7
NC_011001.1	162877	+	TAAGAT	CGAACG	17	6
NC_011000.1	164062	+	GATCAT	GCGGCG	16	6
NC_011002.1	164508	+	CACTGT	GTGGTG	18	6
NC_011001.1	164977	-	TAAAAT	TCCGCG	20	6
NC_011000.1	167302	-	GATGAT	GCGCCG	18	6
NC_011002.1	168123	-	TAGAAT	AGATTG	18	6
NC_011002.1	168824	+	TACAAT	GCGGCG	19	7
NC_011000.1	169125	-	GATAAT	TAATCG	17	7
NC_011000.1	169145	+	CATTAT	TTAGAA	19	7
NC_011001.1	169310	-	TATGAT	GAGCCG	19	7
NC_011002.1	170017	+	GATAAT	TCGACG	16	7
NC_011000.1	170688	-	GATGAT	GGATCG	16	7
NC_011001.1	171834	+	CAGAAT	ACGGAG	18	6
NC_011001.1	172965	-	CATTAT	ACGGAG	19	6
NC_011001.1	173204	+	GACAAT	ATCGTG	20	6
NC_011002.1	174000	-	GAGAAT	AAGCCA	19	6
NC_011001.1	174006	-	CACCCT	ATATTA	19	6
NC_011001.1	174347	+	CAAAGT	GCCACG	15	7
NC_011001.1	174760	-	TAATAT	TGATCA	18	6
NC_011001.1	174780	+	TATTAT	AGGACT	17	6
NC_011002.1	175289	-	TACTGT	GCGTCG	20	6
NC_011001.1	175326	+	TATGAT	CTAAAG	20	6
NC_011002.1	175618	+	TATGAT	GTCGCG	20	6
NC_011000.1	175808	+	TACACT	CCCACA	16	7
NC_011000.1	176147	-	GACCCT	GTGATC	19	7
NC_011001.1	176626	-	CATACT	CCATCG	19	6
NC_011001.1	176704	+	TACTAT	AGGATT	17	6
NC_011001.1	177026	-	TAACCT	TTCCCA	20	6
NC_011001.1	177095	+	CAAAAT	TGGGAA	18	6
NC_011002.1	177634	+	TATCGT	GCGTCT	18	6
NC_011000.1	178618	+	TAACAT	TGCGCG	18	7
NC_011001.1	179336	-	TATAGT	CGGACC	19	6
NC_011000.1	179460	+	TAATCT	CTAATA	17	6
NC_011000.1	179582	+	TAATCT	GCTTCT	18	6
NC_011000.1	179612	+	TATATT	TCTGCC	19	6
NC_011000.1	180274	-	AATACT	ATGTCG	19	7
NC_011001.1	180402	-	CATGAT	GGGAAG	18	6
NC_011000.1	180567	+	TAATCT	CTGGCG	18	7
NC_011001.1	181253	+	TATGCT	TGACCG	19	6
NC_011000.1	181906	-	TAACAT	ATTGCG	18	7
NC_011001.1	182526	+	TACAAC	TCTACA	17	7
NC_011000.1	182615	+	TAAATT	TCGGCC	18	6
NC_011000.1	183463	+	TATAAT	GAGACA	15	7
NC_011001.1	184425	-	TACGCT	TGTGCG	17	8
NC_011001.1	184512	-	TATACT	ATTTCG	18	6
NC_011001.1	184573	-	CACAAT	GCCACA	21	6
NC_011000.1	185544	-	CACAAT	CCTCCG	20	6
NC_011000.1	186057	+	TAAACT	CCGGAG	17	6
NC_011001.1	186487	+	CATACT	AACGCG	18	7
NC_011002.1	186630	+	CATCAT	TCGTCG	17	6
NC_011002.1	186770	-	TATGAT	GAGATA	18	7
NC_011002.1	188010	-	TATCGT	TTGCCG	16	7
NC_011000.1	188178	+	TACGAT	ATGACA	17	7
NC_011000.1	188629	-	TAGCAT	AGGAAG	17	7
NC_011002.1	188706	+	TAAAGT	TAGTCG	17	6
NC_011000.1	188869	-	TAGCTT	TACTTG	20	7
NC_011000.1	189304	-	GAATAT	GTCGTG	18	7
NC_011001.1	189787	+	CAGAAT	GTGTTG	16	6
NC_011001.1	190342	-	TAAGGT	TGGTCG	18	7
NC_011000.1	190358	-	TACAAT	TCGGCT	20	7
NC_011000.1	190457	-	AAAGCT	TTGCCT	17	6
NC_011000.1	190554	-	CATTAT	ATGTTG	18	6
NC_011000.1	190572	+	GATAAT	AGCATG	19	6
NC_011000.1	190693	+	GATGAT	TGGCCG	18	6
NC_011000.1	190839	-	TACCGT	TTGAAG	21	6
NC_011002.1	191322	+	TAACCT	GCATCG	20	6
NC_011000.1	191348	-	TATGAT	GCGGTG	18	6
NC_011000.1	191490	+	CATCGT	TGAACA	19	7
NC_011000.1	191526	+	TACCAT	TTGTAC	19	7
NC_011000.1	191619	-	CAAGCT	ATGGCG	17	6
NC_011000.1	192019	+	TAGTGT	ATTTCA	19	7
NC_011001.1	192023	-	TATCGT	TTGTTC	17	6
NC_011000.1	192070	-	TAAAAT	TTGACG	20	6
NC_011000.1	192837	-	TAGAAT	TACGCG	20	6
NC_011000.1	192924	+	GAGTCT	TCAACC	19	7
NC_011002.1	193007	-	TACGAT	CTGACC	21	6
NC_011001.1	193266	-	TACGAT	TGCGCG	20	6
NC_011001.1	193408	+	CACAAT	GGCACG	16	6
NC_011002.1	193759	-	AATGCT	GGGATA	16	9
NC_011000.1	194370	-	TAAAAT	ACCGCG	20	6
NC_011002.1	195632	+	GACAAT	GTGTTG	19	6
NC_011000.1	196023	-	TACCAT	TTGCCG	20	7
NC_011001.1	196680	-	CAGAAT	TTGCCA	17	6
NC_011000.1	196861	-	TATCAT	TGGATA	16	8
NC_011000.1	196936	+	TAGAAT	ACGGCA	16	6
NC_011000.1	196943	-	GATCCT	GCAACG	19	7
NC_011000.1	197430	+	GATAAT	ATGTTG	15	7
NC_011001.1	198053	+	TAGAAT	TAAGCA	20	6
NC_011000.1	198118	-	GACTAT	TTTCCT	16	8
NC_011000.1	198558	+	TATCCT	GTAATA	20	6
NC_011000.1	198712	-	TATAGT	TTTGCG	21	6
NC_011000.1	198870	+	TATTCT	AGCATG	16	7
NC_011002.1	199314	+	CACAAT	TGCTCG	16	7
NC_011000.1	199431	+	TAATTT	TCCTCG	20	6
NC_011000.1	199536	-	TAAAAT	CTGGTG	17	6
NC_011000.1	199915	-	TACCAT	TCATCA	18	7
NC_011000.1	200651	-	TAAGAT	CCGAAG	19	7
NC_011001.1	200674	-	TAGAAT	CGGGCG	17	6
NC_011000.1	200735	+	TACCTT	TTCAAG	19	6
NC_011002.1	200883	+	CATCAT	CGGCCG	19	7
NC_011000.1	201603	-	TAGGAT	TTGTCG	15	9
NC_011002.1	201690	-	TATAAT	ACTTCG	18	6
NC_011002.1	201727	+	TAGGCT	TTTCCG	18	7
NC_011000.1	201759	-	GATACT	ATATCT	20	6
NC_011000.1	201893	-	CATTAT	TTCTCA	19	6
NC_011000.1	202447	-	AATACT	TTGCCC	18	6
NC_011000.1	202457	+	AAGAAT	TTGGCT	17	7
NC_011000.1	202569	+	TACGAT	CGAACA	17	6
NC_011000.1	202783	-	GACACT	CTGATA	18	9
NC_011001.1	202788	+	TAATAT	GGGGCG	17	6
NC_011000.1	202800	+	CAAAGT	CCAGTG	18	7
NC_011000.1	202918	+	TATGGT	TGTTTG	19	7
NC_011002.1	203110	+	CACAAT	CCAGCG	16	7
NC_011000.1	204052	-	TAGACT	TGTCCG	21	6
NC_011000.1	204380	+	CAAAAT	TGATCA	17	6
NC_011002.1	204518	+	TACGCT	TGGGCA	17	7
NC_011002.1	204673	+	AAACCT	TCGACA	17	6
NC_011002.1	204949	-	TAGCAT	GCGCTG	20	6
NC_011002.1	205450	-	TAAGAT	ATCGCA	20	7
NC_011002.1	205781	-	TATCAT	TTATCA	17	6
NC_011002.1	205943	-	AAGAAT	TCCCCA	19	6
NC_011001.1	207341	+	TACACT	CAGCCG	15	7
NC_011002.1	208578	-	CATCAT	GGCGCG	20	6
NC_011002.1	209126	+	TACGAT	ATGCCG	17	7
NC_011000.1	209426	+	AAAAAT	TTGACA	18	6
NC_011002.1	209827	+	TAAGAT	AATTTG	19	6
NC_011001.1	211249	+	TATAAC	CTTGCG	19	7
NC_011000.1	212003	+	CACCAT	AAGCCG	20	6
NC_011002.1	214435	-	GATCAT	GCGCCG	20	7
NC_011002.1	215499	-	CATCGT	AAGATG	17	7
NC_011002.1	215592	+	GACAAT	CTCGCG	19	6
NC_011000.1	215782	-	TATACT	CTCGCG	18	7
NC_011001.1	217085	-	CATGCT	ACGAAT	21	6
NC_011000.1	217157	-	GATACT	CTGCCG	17	6
NC_011002.1	217354	-	CAGCAA	CCGGCA	16	9
NC_011001.1	217480	-	TATGCT	TAGGCG	17	6
NC_011001.1	217522	-	CAGAAT	TCGTCC	19	6
NC_011000.1	218164	+	CATAAT	GCGACA	18	7
NC_011001.1	219070	-	AATGAT	CCCTTG	20	6
NC_011000.1	220277	+	GACAAT	CCATCG	20	6
NC_011001.1	220447	+	CAGTAT	CTGTAG	18	6
NC_011002.1	220747	-	GATGAT	ACCGCG	19	8
NC_011001.1	220762	-	CATACT	TGCCCG	19	7
NC_011000.1	221314	+	TATGAT	GTTGCA	18	7
NC_011000.1	224368	+	CATAGT	CTGGAG	16	6
NC_011002.1	225011	-	GATCCA	GTGGCG	15	9
NC_011000.1	225117	-	GACATT	TTGACA	17	7
NC_011000.1	226880	-	CAACAT	ATTCAG	21	6
NC_011000.1	228137	-	TAGACT	GCGTCG	18	6
NC_011000.1	228160	+	TAGCAT	GCTGAG	19	6
NC_011000.1	228496	+	GAAGAT	TTCAGG	17	6
NC_011000.1	229094	-	TAAAAT	CCGCCG	19	6
NC_011000.1	229258	+	TACACT	GCAACG	18	6
NC_011000.1	229429	-	CATGAT	AGAGCG	20	6
NC_011002.1	231727	-	GAGAAT	TGTGCG	18	6
NC_011001.1	232833	-	TAATTT	AGGTCG	20	6
NC_011002.1	233446	-	CACGCT	TCGACG	19	6
NC_011000.1	233568	+	CAGAAT	GTCGCG	17	6
NC_011002.1	233967	-	TACCGT	TTTTCG	18	8
NC_011000.1	235522	-	GAACAT	GTGCTA	18	7
NC_011000.1	235702	+	TAATCT	TTGATC	16	6
NC_011000.1	237311	-	TACACT	AAGTTT	18	7
NC_011000.1	238699	-	TAGAAT	TTTTCC	15	8
NC_011002.1	238915	-	TACGAA	ACTGCG	16	8
NC_011000.1	239288	+	GATGAT	GGCTCG	16	7
NC_011002.1	240054	-	GAACCT	GACATG	20	6
NC_011000.1	240313	-	TACCAT	TTGTTG	16	7
NC_011000.1	240395	-	TACACT	TTCTCG	17	6
NC_011000.1	240521	-	GAGGAT	TACACG	18	6
NC_011002.1	241014	+	AAGAAT	TGTCCG	16	6
NC_011002.1	241225	+	GACGCT	CGCACG	19	6
NC_011000.1	241260	-	TACGCT	CGGCCG	21	6
NC_011002.1	241592	+	GACAAT	TCGTCG	20	6
NC_011002.1	241861	-	CATCAT	GTGCAG	21	6
NC_011002.1	241880	+	CATGAT	GCAACA	19	7
NC_011002.1	242232	+	CAAGAT	CCGACG	16	6
NC_011002.1	243356	+	TACGCT	ACGCCA	18	6
NC_011002.1	243550	-	CAAAGT	ATCTCA	20	7
NC_011000.1	243706	+	CATCAT	GCGCTG	15	7
NC_011000.1	244289	-	TATACT	TTTATT	20	6
NC_011002.1	244413	+	CACCGT	TCGTCG	16	6
NC_011000.1	244442	+	CACAAT	CACGTG	19	6
NC_011001.1	244535	+	TATTCT	GCCTCG	16	7
NC_011002.1	244546	+	CAGCAA	GCGCCG	17	7
NC_011002.1	244635	+	GATGAT	TGCGCA	17	6
NC_011002.1	244822	+	CACGAT	CGGGCA	18	6
NC_011001.1	244824	-	GACAAT	GCGACA	20	7
NC_011000.1	245639	+	TACGAT	CGCCCG	18	6
NC_011000.1	246176	-	GATACT	CTTACT	16	8
NC_011000.1	246272	-	TACTGT	ATCAAA	19	7
NC_011000.1	246936	-	CATACT	GTGGAA	16	7
NC_011002.1	247234	+	CAGTTT	CGGGCA	16	7
NC_011001.1	247550	+	GAGGCT	TTGACG	17	6
NC_011000.1	247570	-	TACGAT	GAGTTG	17	7
NC_011000.1	247718	-	TAGACT	GTGGTG	17	6
NC_011001.1	248731	-	TAGACT	TGGTCT	17	6
NC_011000.1	249439	-	TACGCT	AGGACG	18	6
NC_011000.1	249976	-	TAGAAT	CTCCCG	17	6
NC_011001.1	250179	+	TAACGT	CTGCAG	19	6
NC_011000.1	250257	-	TACCTT	GGAACT	20	6
NC_011000.1	250598	-	TACGCT	CTAGCG	19	6
NC_011000.1	250616	-	TACCTT	AGCACG	20	7
NC_011000.1	251449	-	TAGAGT	CGGGAA	18	6
NC_011000.1	251460	-	TATCAT	CCTACT	19	6
NC_011000.1	252406	+	TACCGT	TCGACG	20	6
NC_011000.1	253473	+	TATGAT	TTGGCA	17	6
NC_011000.1	253813	-	TACCAT	GTCGTA	20	6
NC_011000.1	254103	+	TACGAT	ACCAAG	17	7
NC_011000.1	254735	+	TACGGT	TGTTCT	16	6
NC_011000.1	254965	-	TACACT	CGGCCG	21	6
NC_011001.1	255376	+	TATGAT	ATCTTG	17	7
NC_011000.1	255414	+	TAAGGT	GTGTCC	16	6
NC_011001.1	255530	-	TAAAGT	ATCACC	20	6
NC_011000.1	255715	-	GAAAAT	CGATCG	19	7
NC_011000.1	256128	-	CATGAT	TTTTCG	20	6
NC_011000.1	256636	+	CAGACT	GTTCTG	16	6
NC_011000.1	256941	+	TAAGAT	ACTGTG	17	6
NC_011000.1	257292	+	CACGAT	TCGACA	19	6
NC_011002.1	257405	+	CACACT	GGTTTG	16	6
NC_011000.1	257443	+	TATCAT	ATTCCG	15	7
NC_011002.1	257532	-	TATTCT	ACGTTT	19	6
NC_011000.1	258013	+	GACCGT	TTTCCG	19	7
NC_011000.1	258286	+	CAAGGT	TCATCA	19	7
NC_011000.1	259264	+	CAATAT	CCGCCG	18	6
NC_011000.1	259512	+	CAACAT	TATGCG	17	6
NC_011000.1	259619	-	TACACT	GTCATG	18	6
NC_011000.1	259779	+	CAAGCT	AGGGCA	16	6
NC_011001.1	259787	+	GACAAT	CGATCG	17	6
NC_011000.1	259851	+	CATCCT	ACTTCG	16	6
NC_011001.1	260330	+	CAAAAT	AAGACG	17	7
NC_011000.1	261102	-	GATCAT	TCGTCG	20	6
NC_011000.1	262725	+	GAAGAT	TCGGCG	19	6
NC_011000.1	263565	+	GAAGAT	GGAACG	18	6
NC_011000.1	263794	-	TACGCT	GTCATG	18	7
NC_011002.1	264045	-	CATGAT	TTTCCG	21	6
NC_011002.1	264082	-	TAGACT	GGGCCG	20	6
NC_011002.1	264216	+	CACAAT	ATGCCA	18	6
NC_011002.1	264565	-	TATATT	GGCTCG	21	6
NC_011002.1	264572	-	TATACT	TGCGCG	19	6
NC_011002.1	264593	+	TATAGT	ATGGAA	18	6
NC_011000.1	264880	-	TATCCT	GGGTCG	21	6
NC_011000.1	265554	-	CATCAT	CGAACC	18	6
NC_011000.1	265918	+	TATCCT	TCGTCG	16	7
NC_011000.1	267253	-	GATCGT	CGGGCG	20	6
NC_011000.1	267871	+	TAAAAT	GCCACG	19	7
NC_011002.1	267877	-	CAGGAT	GTAGCG	18	7
NC_011001.1	269056	+	GAAGAT	CTGATG	15	7
NC_011002.1	269216	-	GATGAT	TTGCCG	17	6
NC_011000.1	269909	-	GAGAAT	TGCACG	17	6
NC_011001.1	270700	+	CATATT	ACGATG	20	6
NC_011000.1	271218	+	CATTCT	CCGGCA	19	7
NC_011002.1	271671	+	GATCGT	CCGTCA	18	6
NC_011000.1	271962	+	TATGCT	TTCAAG	17	7
NC_011000.1	272091	+	CAAGAT	GAGAAG	17	7
NC_011000.1	272192	-	CAGAAT	TTCACG	18	6
NC_011002.1	272603	-	GACAAT	ATGGCG	18	6
NC_011002.1	272983	-	TATCGT	TGTTCA	17	6
NC_011000.1	273036	+	TATCGT	TGGGCG	19	7
NC_011000.1	273324	+	TACGAT	ACCAAG	17	7
NC_011000.1	273666	+	CATCAT	GCGTCA	15	7
NC_011001.1	273791	+	CAATCT	TTGTCA	18	6
NC_011000.1	273956	+	TACGGT	TGTTCT	16	6
NC_011002.1	274107	-	TAAGCT	CATGCG	18	7
NC_011000.1	274186	-	TACACT	CGGCCG	21	6
NC_011002.1	274567	+	CACCAT	AAGGCA	20	6
NC_011002.1	274628	-	CATCGT	GCCCCG	18	8
NC_011002.1	274783	-	CATCGA	GTCGCA	20	6
NC_011002.1	274997	-	CATCAA	GAATCG	17	6
NC_011002.1	275090	-	GATCAT	TTTTCG	19	7
NC_011000.1	275221	-	CATCAT	CTTGCG	18	7
NC_011000.1	275237	+	GAAAAT	CCGACC	19	6
NC_011002.1	275282	+	CAATCT	TTGTCG	17	6
NC_011002.1	275614	-	TATGAT	TCGACC	19	6
NC_011000.1	275633	-	TACCGT	GGCACG	16	7
NC_011000.1	275820	+	AAGGGT	AGAGCG	16	6
NC_011000.1	276007	-	TACCCT	CTCACG	17	7
NC_011002.1	276082	-	TAGACT	CCTGCG	19	6
NC_011002.1	276110	-	TATCCT	ATCGCC	20	6
NC_011002.1	276133	+	TATCGT	GCGTTG	19	6
NC_011002.1	276297	-	CAGCAT	AAGTCG	18	8
NC_011002.1	276317	+	TATGCT	TTGCAG	17	6
NC_011000.1	278231	-	CAGGAT	TTCCCG	18	6
NC_011001.1	278935	+	TACGAT	ATAGCG	18	6
NC_011000.1	279088	+	GAGAAT	GGCAAG	19	6
NC_011002.1	279241	-	CATCAT	ACTTCA	19	7
NC_011000.1	279337	-	TACCCT	TCGGCG	16	7
NC_011002.1	279343	-	TACGAT	GCGGCG	20	7
NC_011000.1	279700	-	TATCGT	CGTCCG	20	6
NC_011001.1	279943	+	TAGAAT	CTTTCA	19	7
NC_011001.1	280073	+	TATGCT	TGGACA	17	6
NC_011002.1	280312	-	TACGCT	ACGACG	19	7
NC_011002.1	280457	-	TATTCT	TTCCCA	21	6
NC_011000.1	280569	-	GAAAAT	GCTACG	21	6
NC_011001.1	280837	-	TATCCT	CCCCCG	18	7
NC_011000.1	280854	-	GACGTT	TTGCCA	17	6
NC_011001.1	280861	+	TATAAC	ATGAAC	20	6
NC_011001.1	281118	-	CATACT	CCGTTG	21	6
NC_011001.1	281139	+	TATGCT	GTCGAG	19	6
NC_011001.1	281183	+	TAGCAT	TATGCA	17	6
NC_011001.1	281199	+	TAATAT	AGAGCG	16	6
NC_011001.1	281356	+	CAGAAT	GCGCCG	18	6
NC_011000.1	281389	-	GAAAAT	ATCTTG	17	6
NC_011000.1	281520	-	TAACCT	TCGATC	19	6
NC_011001.1	281585	+	CACACT	GTTGCG	18	7
NC_011000.1	281820	+	GAGATT	TTCGTG	17	6
NC_011000.1	281894	+	TATGCT	AGCATG	17	7
NC_011000.1	282533	+	CAAGCT	ACGGCG	19	7
NC_011001.1	282814	-	CGCGAT	CTCGCG	20	7
NC_011000.1	283229	+	CAGGCT	ATGGCA	18	7
NC_011002.1	283602	+	GATCAT	CTGCCA	18	6
NC_011002.1	283768	-	TAAAAT	TTGAAA	18	6
NC_011000.1	284650	-	CATGAT	ATGATG	20	7
NC_011001.1	284657	-	TATCAT	ATTGCG	17	6
NC_011001.1	284678	+	GATAAT	GGGGCG	20	6
NC_011000.1	284696	+	CATCAT	ATGCCG	17	6
NC_011002.1	285016	+	TACTCT	TAGGCC	19	6
NC_011000.1	285189	+	TACGGT	AAAGCG	19	6
NC_011000.1	285714	+	CAGTAT	GTGCAG	18	6
NC_011000.1	286014	+	TATTAT	CGGGCG	19	7
NC_011000.1	286193	-	TATGCT	AGATAG	18	6
NC_011000.1	286311	+	AAGGAT	GCGTCG	17	7
NC_011002.1	286371	-	TATGGT	TTGACG	17	6
NC_011002.1	286437	+	TAATCT	CCGTCA	19	6
NC_011002.1	287209	-	GACAAT	TTTACA	18	7
NC_011002.1	287347	-	GATAAT	AAGAAA	21	6
NC_011002.1	287362	+	TATAAT	GTGAAG	19	6
NC_011002.1	287462	+	TAATTT	TTGCCG	17	7
NC_011002.1	287470	-	TATGAT	ACGTCA	19	6
NC_011002.1	287583	-	GATACT	AGTTCG	18	6
NC_011000.1	287714	-	TACAAT	CGGCCG	19	6
NC_011000.1	287994	-	TACCAT	ATCGTG	20	7
NC_011000.1	288018	+	TAGGCT	TCGCCG	20	6
NC_011002.1	288148	-	TATTTT	TTTGCA	18	8
NC_011001.1	288176	+	CATCAT	GTCATT	19	6
NC_011002.1	288479	+	GAGCAT	TTCGCA	20	6
NC_011001.1	288639	-	TATCGT	TCTGCG	21	6
NC_011000.1	288893	+	TAAAAT	TTGGCA	18	6
NC_011000.1	288995	+	CATCGT	TTTGAA	20	6
NC_011002.1	289000	-	CAAAAT	CGATTG	17	7
NC_011002.1	289036	+	TATATT	TCCACG	15	7
NC_011000.1	289046	+	TATGCT	CGCACG	17	7
NC_011000.1	289054	+	TAACAT	CAGCCA	18	6
NC_011000.1	289123	+	TAAAGT	CTGCCG	17	6
NC_011000.1	289382	+	TAAGCT	ACGGAA	18	6
NC_011000.1	289507	+	TACGAT	GCAGCG	15	7
NC_011000.1	289811	+	CATCAT	CTGGAG	15	7
NC_011001.1	290334	+	TATTAT	TCCCCG	16	6
NC_011000.1	290733	-	GACACT	GCGATG	18	6
NC_011001.1	291009	-	TACCTT	TCGACG	19	6
NC_011001.1	291032	+	TACATT	CTGGCC	17	6
NC_011001.1	291781	+	TAGCAT	TTGTCG	17	6
NC_011000.1	292298	+	CATGAT	CCGACG	19	6
NC_011000.1	292949	+	TATGAT	AGGTCA	18	6
NC_011000.1	293115	-	CACAAT	CCGACG	18	6
NC_011001.1	293216	+	GACAAT	TTCCCT	17	6
NC_011000.1	293231	-	CAAGCT	GTATCG	18	6
NC_011000.1	293853	-	TACAAT	TTGGCC	21	6
NC_011000.1	293942	+	TAGACT	CTCGCG	20	6
NC_011000.1	294010	-	CACCAT	CCTACG	20	7
NC_011001.1	294461	-	TAATCT	TGCTCG	18	6
NC_011002.1	295513	-	GATAAT	GTCACG	19	6
NC_011001.1	295540	+	CAAGCT	CGAACT	16	7
NC_011001.1	295790	+	AACACT	TTGACG	18	6
NC_011002.1	296428	-	GATATT	TTGACG	17	6
NC_011001.1	296773	+	TAGGCT	ATCTCG	15	7
NC_011000.1	297072	+	TAACAT	CCGATT	17	7
NC_011001.1	297607	+	TAAAAT	CTGCCG	19	7
NC_011001.1	298745	-	CACAAT	CTGCCA	18	7
NC_011001.1	299222	-	GAGTAT	GTGTCT	18	7
NC_011001.1	299285	-	TACACT	CGCCCG	20	7
NC_011000.1	299334	-	GAACAT	GATGCG	20	7
NC_011002.1	299350	-	TAGGGT	GCGGCG	17	6
NC_011001.1	299592	+	CACTAT	AGGGGG	16	7
NC_011000.1	300456	+	TACAAT	CCGGCA	17	7
NC_011000.1	300497	-	TAAACT	GGGCCA	21	6
NC_011000.1	300530	+	GATACT	TAACCG	18	6
NC_011001.1	301668	-	TACACT	CTCTTG	19	7
NC_011001.1	302092	+	TAAGAT	ATGGCC	20	6
NC_011001.1	302239	+	TACGAT	GCGACG	20	6
NC_011001.1	303155	+	CAAACT	CAGTCG	17	7
NC_011000.1	303323	-	TATAAT	GCGTCA	21	6
NC_011001.1	303378	-	TATGTT	ATGCTG	21	6
NC_011000.1	303396	-	TATGCT	CGCTCG	18	6
NC_011001.1	303477	-	TAGAAT	GTTTTG	17	6
NC_011001.1	303695	+	TATGTT	TGCTTG	19	7
NC_011001.1	303891	+	TAAACT	TTCGCG	16	6
NC_011001.1	304634	+	TAAGGT	GCGCCG	18	6
NC_011000.1	306581	-	CAGCAT	TGTACG	20	6
NC_011001.1	306696	-	TATGGT	TTTCCG	21	6
NC_011000.1	307400	+	CAAAAT	GTGACG	17	6
NC_011000.1	307591	+	TAAGCT	TCGACA	18	7
NC_011001.1	307658	+	TATGTT	CAGTTG	16	7
NC_011001.1	308644	+	TATCAT	ACCGCG	20	6
NC_011001.1	308652	-	GATTCT	ATTTCA	18	6
NC_011000.1	309200	+	TACGCT	ATCCTG	17	6
NC_011000.1	309239	+	TACACT	CAGGCG	20	6
NC_011001.1	309507	+	TAGTGT	GGCTCA	17	6
NC_011001.1	309560	-	TACACT	CATTCG	16	7
NC_011001.1	311456	+	TAACAT	ACGCTG	18	6
NC_011002.1	312067	-	CATACT	TCGAAA	19	6
NC_011001.1	312511	+	TAAATT	TTGACC	18	6
NC_011000.1	313216	+	GATCGT	GTGTCG	17	6
NC_011001.1	313299	-	GACACT	TTAGCA	20	6
NC_011001.1	313702	-	GAAACT	TTAGCA	20	6
NC_011000.1	314022	-	CATAGT	CGACCG	18	6
NC_011001.1	314541	+	TATCTT	GTGGAG	18	6
NC_011002.1	314574	+	TATTCT	GCGGTG	19	6
NC_011001.1	314664	-	TACAAT	CGGAAA	17	7
NC_011002.1	315619	-	CAGCAT	TCGACC	14	9
NC_011000.1	315852	+	TACGCT	TTAACC	18	7
NC_011001.1	316114	-	TACGCT	AGCGCG	20	6
NC_011000.1	316311	-	GACCAT	CTGGCG	18	6
NC_011000.1	316597	-	CATAAT	AGCTTG	21	6
NC_011000.1	316714	+	CATTCT	CTTACG	17	6
NC_011002.1	317092	+	TATCGT	ACGACG	19	7
NC_011000.1	317647	+	TATATT	TTGCTA	18	6
NC_011000.1	318121	-	TACGCT	ACGACC	19	7
NC_011002.1	318254	-	GATAAT	GCGGCC	20	6
NC_011000.1	318760	+	GATGAT	AGGCTA	18	6
NC_011001.1	318926	-	CACAAT	ATGCCG	17	6
NC_011002.1	319338	-	TATGAT	TGTGCG	19	6
NC_011000.1	319423	+	GAACAT	CCGCCG	17	6
NC_011000.1	319687	-	CACGAT	TCGGCG	17	6
NC_011001.1	320175	-	TACACT	GCCGTG	21	6
NC_011001.1	320397	-	CACAAT	AGTTCA	20	7
NC_011001.1	321100	-	TAGAGT	TGGCCG	18	6
NC_011001.1	321118	+	TACTCT	AGGTTG	18	6
NC_011001.1	321339	+	AACAAT	ATGTTC	18	6
NC_011001.1	321383	-	CATACT	GCCGCG	19	6
NC_011001.1	321404	+	TATGCT	AGCGCG	17	6
NC_011001.1	321483	+	TACGAT	CCGGTG	19	6
NC_011002.1	321618	+	TAAACT	CGGATG	20	6
NC_011001.1	321920	-	CAAAAT	ATTGCG	17	6
NC_011001.1	321955	-	TACCTT	CCGTCT	20	6
NC_011001.1	322021	-	TAATAT	CGCTCG	18	7
NC_011001.1	322490	+	GATACT	CCGATG	20	6
NC_011001.1	323025	-	TACACT	TCCACC	19	7
NC_011001.1	323790	+	CAATGT	TGGTAG	20	6
NC_011000.1	324269	+	TAACCT	GCCCCG	20	6
NC_011000.1	324345	+	TATCAT	TTTGTA	20	6
NC_011000.1	324749	-	TACCTT	GCCGCG	21	6
NC_011001.1	324761	+	GAAGCT	ATGCCA	20	6
NC_011001.1	325109	-	GAACGT	CTTGCG	18	6
NC_011001.1	325769	-	TACGCT	CCGGCG	17	6
NC_011001.1	325779	+	GAGAAT	CTCCCG	19	6
NC_011001.1	326242	-	TATCAT	TGGACC	19	6
NC_011001.1	326528	+	TATCGT	GAAGCG	20	6
NC_011001.1	326643	-	GAGACT	TGGACA	17	6
NC_011001.1	327331	+	TATATT	ACCCTG	20	6
NC_011001.1	327360	+	CATCAT	TTCGCA	19	6
NC_011001.1	328205	+	TACATT	ATCGTG	16	6
NC_011001.1	328799	-	AACGCT	TTGACG	17	6
NC_011001.1	328980	+	GATGAT	TCAACG	16	9
NC_011000.1	329104	-	TAAAAT	TTTTTG	19	6
NC_011002.1	329152	-	TAATCT	CTTCCA	17	6
NC_011001.1	329220	+	CACTAT	GCCGCG	18	6
NC_011002.1	329246	+	TAAAAT	AAAATG	17	7
NC_011001.1	329950	+	TACGCT	CAAGCG	18	7
NC_011002.1	330011	-	TACGGT	TCGGCA	20	6
NC_011002.1	330018	+	GATGAT	TTGCCG	17	6
NC_011001.1	330047	-	CATACT	GTAACG	19	6
NC_011000.1	330372	-	GATGAT	CGATCG	19	6
NC_011001.1	330949	+	CATCGT	AGCACG	16	6
NC_011001.1	331447	+	AAATCT	TCAGCG	20	6
NC_011001.1	332192	+	TATTGT	AGTCTG	17	6
NC_011002.1	333015	+	TAGCAT	CCGACA	20	6
NC_011001.1	333193	-	CACAAT	ACCTCG	16	7
NC_011002.1	333404	-	CATCAT	ACCACG	20	6
NC_011001.1	333720	+	TACGCT	CGAGCG	16	7
NC_011001.1	334678	-	GATACT	TTGAAG	17	6
NC_011001.1	334733	-	CATTAT	GTGTAG	20	7
NC_011000.1	335684	+	GACAAT	ATTGCA	19	6
NC_011001.1	335815	-	TACAAT	CCTCCG	18	7
NC_011000.1	336054	+	CATGCT	TGTATG	19	6
NC_011000.1	336418	-	GAAAAT	TGCGCG	19	6
NC_011001.1	336835	-	GACGAT	CTGCTG	18	6
NC_011001.1	337163	-	GATAAT	ACGCCG	18	7
NC_011001.1	337309	+	TAGCCT	TGCATG	16	6
NC_011000.1	337728	+	CAATAT	CTGACG	18	6
NC_011000.1	338271	-	CATGAT	CGAACA	19	6
NC_011001.1	338636	+	GAAGAT	ATTGTG	18	6
NC_011001.1	339000	-	TACCGT	CCGCTG	18	7
NC_011000.1	339013	+	TAAGCT	GTAGCG	16	6
NC_011001.1	339074	-	CATCCC	ACGACC	17	8
NC_011000.1	339237	-	CAGGAT	GTGGTG	20	6
NC_011002.1	339661	-	GATCCT	GTGATC	19	6
NC_011001.1	339801	+	TAGCCT	GCGCTG	18	6
NC_011001.1	340079	-	CATGAT	ACGCCA	21	6
NC_011000.1	340276	-	GATACT	TCGTCG	20	7
NC_011001.1	340388	+	TACGAT	GCGACG	17	7
NC_011001.1	340423	+	TAAACT	ACAACG	18	7
NC_011001.1	340657	-	TAAGAT	ACCTCG	19	6
NC_011000.1	341233	-	GAAGAT	TCGACG	20	6
NC_011001.1	342298	+	CAGACT	TCAACG	19	6
NC_011000.1	342906	+	GAAAAT	CACTTG	17	7
NC_011000.1	343690	-	CACGAT	ACGTAG	20	6
NC_011000.1	344195	+	CAGAAT	TCGACG	17	6
NC_011001.1	344238	-	GATGAT	TCAGCG	19	6
NC_011001.1	344691	+	TAGAAC	ACCCCC	18	6
NC_011001.1	346362	-	TAGACT	AGTGCG	16	7
NC_011001.1	346445	+	CACAGT	TCAACG	20	6
NC_011000.1	346620	+	TAAAAT	CGGGTG	17	6
NC_011000.1	346901	+	TATGCT	CCGGCG	16	6
NC_011001.1	347050	+	GATCAT	GTATCG	17	6
NC_011000.1	347668	+	CATCAT	CGCTCG	16	7
NC_011000.1	348680	+	TACACT	GTTGCG	17	7
NC_011000.1	348778	+	TAAACT	CCTAAG	17	6
NC_011002.1	348781	+	GATACT	AGATCG	19	7
NC_011000.1	349714	+	CAACAT	CGGCCG	20	6
NC_011000.1	349720	-	GATGAT	CCGGCG	17	6
NC_011002.1	350397	+	GAATCT	TCGACA	15	7
NC_011000.1	350662	+	TACTAT	CGGTCG	17	6
NC_011001.1	350942	+	TATTCT	GCTGCG	20	6
NC_011001.1	350984	-	CATACT	GGCTCG	21	6
NC_011001.1	351204	-	CATGAT	GCGCCG	18	7
NC_011000.1	351306	+	TAAGCT	CCGCCG	17	6
NC_011000.1	351337	+	TAGCAT	TGTAAG	19	7
NC_011000.1	351667	+	TACCGT	TTGTCA	17	6
NC_011001.1	351938	+	CAGACT	GTGATG	16	7
NC_011002.1	352430	+	TATCAT	ATCGCG	19	7
NC_011000.1	353256	+	CAAGAT	TGGACA	16	7
NC_011001.1	353478	+	AATCAT	AGCGCG	17	6
NC_011000.1	354862	-	TACATT	CGGGCG	20	6
NC_011000.1	354878	+	TAGAAT	GCGCCG	20	6
NC_011000.1	355144	+	CAAGCT	TTCCCG	20	6
NC_011000.1	355290	-	TACAAT	CGCGCG	21	6
NC_011000.1	356794	+	CAGAAT	TGTTCA	17	6
NC_011000.1	357223	+	TACGGT	TGCACA	17	7
NC_011002.1	357914	-	CATAAT	TTTTTG	20	6
NC_011000.1	358395	+	GAAAAT	CGCTCG	20	6
NC_011000.1	358435	+	TAAACT	TCAGCA	17	6
NC_011000.1	359004	-	TATCTT	ACGCCG	19	6
NC_011000.1	359130	+	TATGAT	TCGGCT	18	6
NC_011000.1	359789	-	CACAAT	AAGGCT	19	6
NC_011001.1	359907	-	TACGAC	ATTGCG	18	6
NC_011000.1	360338	+	TAGAAT	GCCTCA	16	6
NC_011000.1	360390	+	AATCAT	TCATCT	19	6
NC_011001.1	360717	+	GATGCT	AAGCCG	17	7
NC_011000.1	361216	+	TACCCT	TGATCG	18	6
NC_011000.1	361897	-	GATACT	CCGATA	17	6
NC_011000.1	361915	+	CAGTAT	GTTTCA	18	6
NC_011000.1	361961	-	TAGTGT	CTTCCG	18	6
NC_011000.1	362484	+	TATCCT	TCTACG	16	6
NC_011000.1	362530	+	TATGCT	CCGGCA	17	6
NC_011000.1	364105	-	CAAGAT	ACCTCG	16	7
NC_011000.1	365165	+	TAATGT	CGAATA	18	6
NC_011000.1	365350	-	CATAAT	CCGGTG	17	7
NC_011001.1	365656	-	TACACT	ACGGCC	20	7
NC_011001.1	365903	+	TAATGT	TCAACG	19	6
NC_011000.1	366145	-	TATAGT	CTTTTG	20	7
NC_011000.1	366164	+	TACTAT	CGATTG	20	6
NC_011000.1	368502	-	TAATCT	ACTGCG	17	6
NC_011000.1	368990	-	TAACAT	GGGACT	21	6
NC_011000.1	369008	+	CATGTT	ACCACC	20	6
NC_011000.1	369336	+	GATCAT	TGGAAG	16	7
NC_011001.1	371340	-	CAGAAT	CCGACG	20	6
NC_011001.1	371631	-	CAAACT	TCTATG	18	6
NC_011000.1	371864	-	GAAACT	GCTTCG	19	6
NC_011001.1	371991	-	CACAAT	GTCAAG	20	6
NC_011001.1	372126	+	TAGACT	TCAACC	19	6
NC_011002.1	372423	+	TACACT	GCGGTG	19	7
NC_011001.1	374831	-	TACGAT	TGGTCG	20	6
NC_011000.1	375235	+	CACGAT	TGTTCT	19	7
NC_011002.1	376198	+	TAATTT	AAGTTG	20	6
NC_011002.1	376212	-	TACCAT	GTGGCG	19	6
NC_011001.1	376669	-	TAAGGT	AGAATC	17	7
NC_011000.1	377218	+	GATGAT	TCCCCG	16	7
NC_011001.1	378536	+	GACAAT	TGCGCG	20	6
NC_011000.1	378850	-	CACAAT	GCGGCG	17	8
NC_011001.1	379532	+	GATAAT	GGGACA	16	6
NC_011001.1	379590	-	TATCAT	CCCGCG	20	7
NC_011001.1	381122	-	TATAGT	ATCCCG	19	7
NC_011001.1	381307	-	CAGAAT	GCGTAG	21	6
NC_011001.1	382178	-	TAAGCT	ATGGCG	16	7
NC_011001.1	382260	-	TAGCTT	CCGCTG	19	6
NC_011000.1	383236	-	GAAAAT	TCGGCC	19	6
NC_011001.1	383400	-	CATCAT	CTGGCG	17	6
NC_011000.1	383761	-	TATTCT	TTGATG	17	6
NC_011001.1	383919	+	TATGAT	ATTTAT	15	7
NC_011000.1	383962	-	CACTGT	TTCGCC	19	7
NC_011000.1	384088	+	TAGAAT	ATTGTG	18	6
NC_011000.1	384101	-	GATAAT	TCATTG	21	6
NC_011000.1	384194	-	TAGTAT	GTGGCC	18	6
NC_011000.1	384235	-	GAGAAT	GTGACA	17	6
NC_011001.1	385163	-	TACCCT	TGGATT	19	6
NC_011000.1	385864	-	CATGAT	TCGACG	17	7
NC_011001.1	385938	+	TATCGT	GCGACG	17	6
NC_011001.1	385993	-	GATACT	GGCTCG	18	6
NC_011001.1	386205	-	TATCCT	TGCACT	20	6
NC_011000.1	386568	+	CATCAT	ACCACG	17	6
NC_011001.1	386771	-	TATCCT	TCGTCC	19	6
NC_011001.1	388112	-	GACAAT	TTGCCT	20	6
NC_011001.1	388206	-	TACCCT	CGGGCC	19	6
NC_011001.1	388856	-	CAATAT	CCGGAG	19	6
NC_011000.1	389163	+	GACCCT	AGCGCG	19	6
NC_011000.1	389604	+	GATACT	GGGCCG	19	6
NC_011002.1	390241	-	TACAAT	TGGCCG	17	7
NC_011001.1	390616	+	GATACT	CGCCCG	19	6
NC_011002.1	390629	+	CATAAT	TTAATA	16	7
NC_011001.1	391018	-	CAACAT	CGAGCG	20	6
NC_011002.1	391236	-	TACACT	GCATAG	17	6
NC_011000.1	392193	+	TACACT	TCGATT	17	7
NC_011001.1	392270	-	CACCCT	TCGACA	17	6
NC_011001.1	392965	+	GAGAAT	GTATTG	18	6
NC_011001.1	393086	+	TACGGT	ATGACA	16	6
NC_011001.1	393114	-	GACAAT	GTACAG	21	6
NC_011001.1	393430	-	CATCAT	AAAGCG	19	7
NC_011001.1	393437	-	TATCAT	GGTGCG	19	7
NC_011000.1	393858	+	TAAACT	CGGGCC	17	6
NC_011001.1	394802	+	GATGAT	GAGCCG	17	6
NC_011001.1	394904	-	AAGGAT	TGTGCG	17	6
NC_011002.1	395004	+	TATTCT	TTGTTG	18	6
NC_011001.1	395231	+	TATATT	GCGGTG	15	7
NC_011001.1	395373	+	TAATCT	GAGGAG	20	6
NC_011000.1	396167	-	TAACAT	GTTGCG	18	7
NC_011002.1	396523	-	TAACCT	TGTAAG	17	7
NC_011000.1	397755	+	TATGCT	CGGGCG	18	6
NC_011001.1	398716	-	CATTCT	CGCTCA	21	6
NC_011000.1	398873	-	GATGAT	GCTTCA	19	6
NC_011002.1	399289	-	GAGCAA	GCCGCG	15	8
NC_011000.1	399959	-	CAAGCT	GTGAAG	18	8
NC_011000.1	400247	+	TACCGT	GGGGTA	16	6
NC_011002.1	400266	+	TACTGT	GCCGCG	19	6
NC_011001.1	400431	-	CACAAT	TTCACG	21	6
NC_011001.1	400450	+	CATTGT	CCTACA	19	7
NC_011000.1	400455	+	TAAACT	GCCACG	16	7
NC_011000.1	400626	-	GATAAT	GCACCG	17	7
NC_011001.1	401196	+	TACCAT	ATCGCG	16	6
NC_011001.1	401692	+	TAGCTT	CTCGTG	20	6
NC_011001.1	402073	-	TAAGAT	GCGTTG	17	6
NC_011001.1	402096	+	TATACT	ACCGTG	19	6
NC_011001.1	402111	-	TATAAC	GAGACC	19	6
NC_011001.1	402351	+	TAGAAT	GTCACG	17	7
NC_011001.1	402409	-	TACGTT	ATACCG	19	7
NC_011001.1	402590	-	TAACCT	CAATCG	17	6
NC_011001.1	402715	+	CAGAAT	TGCCAG	20	6
NC_011001.1	402932	+	GATCAT	TCGGTA	17	6
NC_011002.1	403082	-	TATCGT	CACACG	20	6
NC_011001.1	403132	-	TAACAT	TTGACA	17	7
NC_011001.1	403485	-	TACCAT	CCGTCC	18	7
NC_011000.1	403693	-	GAAGCT	CTGGCT	18	8
NC_011000.1	403959	+	CATGAT	AGTTCG	20	6
NC_011000.1	404235	-	TATCAT	TGCCCG	21	6
NC_011001.1	404286	+	TACAGT	TAGTCG	18	7
NC_011001.1	404496	+	TAGACT	GCGGTG	18	6
NC_011002.1	404722	+	CATCGT	TCGGCC	18	7
NC_011001.1	405447	-	CACACT	GGCACG	17	7
NC_011001.1	405643	-	GACAAT	TGGACT	19	6
NC_011000.1	405884	+	GAAGAT	CCCGTG	17	6
NC_011001.1	407362	+	GAAGAT	TTTGCG	18	7
NC_011000.1	407635	+	TATTAT	ATATCG	20	6
NC_011001.1	408423	+	TAATAT	TTGCCC	17	7
NC_011000.1	408493	-	TAGCAT	TAGGCG	17	6
NC_011002.1	410787	-	GACAAT	TTGTCC	17	6
NC_011001.1	411096	-	GATAAT	AGAAAA	21	6
NC_011001.1	411139	-	TACACT	GCCGCT	20	6
NC_011001.1	411164	+	TATGCT	TTTTCT	16	6
NC_011000.1	411372	+	TACCGT	TGATCG	20	6
NC_011002.1	411870	-	TAGCAT	TTTGAG	17	6
NC_011002.1	411917	-	GAAAAT	GTAGCG	18	7
NC_011001.1	412468	+	GACAAT	CCCTTG	17	6
NC_011001.1	413118	-	GACAAT	CTATCG	21	6
NC_011001.1	413125	+	CACGCT	GTAGAG	18	7
NC_011000.1	413829	-	TACAAT	GTGCCA	19	6
NC_011001.1	414495	-	GATACT	GCGCCG	19	6
NC_011000.1	415282	+	TACCGT	TTTGAG	18	6
NC_011000.1	415321	-	TATGTT	TTGCCT	17	6
NC_011000.1	415332	-	TATAGT	GCGGCG	18	6
NC_011000.1	416718	+	TAGGGT	TGGGTG	17	6
NC_011000.1	417030	-	CATTCT	ACTGCG	17	6
NC_011001.1	417723	-	GAAGAT	AGCGTG	20	7
NC_011001.1	418639	-	CATCAT	GTGGAA	20	6
NC_011001.1	418657	+	TATGAT	GCCTCG	20	6
NC_011000.1	418930	+	TATCGT	CCTGAG	16	6
NC_011000.1	420180	-	CACCAT	CCGGTG	17	6
NC_011001.1	420420	-	TAGCCT	ACGACG	18	6
NC_011002.1	420487	-	TATCTT	TACGCG	18	6
NC_011000.1	421008	+	CACCTT	TTGCCC	17	7
NC_011000.1	421603	-	CACGGT	AGCCCG	16	9
NC_011001.1	421609	-	GACAAT	AACCCG	18	6
NC_011000.1	421757	+	TATAAT	CGCGTA	18	7
NC_011001.1	422241	+	TACACT	TCGACG	19	6
NC_011000.1	422349	+	CATCTT	CGGGCG	18	6
NC_011001.1	423088	+	CATGCT	CGGATG	20	6
NC_011002.1	423843	-	TACAAT	CGCTCA	18	6
NC_011001.1	424507	-	TAAACT	TTGACC	17	6
NC_011002.1	424873	-	TAGGCT	TTCACC	21	6
NC_011000.1	426544	+	CAAGCT	ATGGCG	17	6
NC_011000.1	426637	-	TACCAT	GTTGTA	20	7
NC_011000.1	426673	-	CATCGT	TGAACA	19	7
NC_011000.1	426815	+	TATGAT	GCGGTG	18	6
NC_011000.1	427324	+	TACCGT	GTCCTG	16	6
NC_011000.1	427470	-	GATGAT	TGGCCG	18	6
NC_011000.1	427521	-	CAACAT	GGGTTG	21	6
NC_011000.1	427591	-	GATAAT	AGCATG	19	6
NC_011000.1	427609	+	CATTAT	ATGTTG	18	6
NC_011000.1	427706	+	AAAGCT	TTGCCT	17	6
NC_011000.1	427805	+	TACAAT	TTGAAG	15	7
NC_011001.1	428279	+	TACAGT	CCGGCA	18	6
NC_011001.1	429089	+	GATATC	TCGTCG	16	7
NC_011000.1	429124	-	TACGCT	GCGCTG	20	7
NC_011001.1	429910	-	TACACT	TCGAAT	21	6
NC_011000.1	430304	+	GAGAAT	CGCTTG	17	7
NC_011001.1	430710	+	CAGTAT	GTTGCG	19	6
NC_011002.1	430787	+	AACCCT	TCGACA	18	6
NC_011001.1	430984	-	AAGAAT	GTGACA	17	6
NC_011000.1	431306	+	CAGCAT	CGCATG	17	6
NC_011001.1	432491	-	TATGCT	TTTGCG	17	7
NC_011001.1	432724	-	TACAAT	CGGTTG	16	7
NC_011002.1	433112	-	GACAAT	GCCCCA	19	6
NC_011001.1	433508	-	TAGAGT	TCTTCA	18	6
NC_011000.1	433740	-	TAACCT	CTGGCC	19	7
NC_011000.1	433850	+	AATAAT	ATTCAG	18	6
NC_011000.1	433900	-	TATAGT	TATACA	18	6
NC_011001.1	435118	-	TATTCT	CGTACG	21	6
NC_011000.1	435184	+	CATAAT	GGGCCG	16	6
NC_011000.1	435331	-	GACGGT	CTGCCG	18	9
NC_011001.1	435443	+	CATCGT	TGGGCA	18	6
NC_011001.1	435509	+	CAGAAT	ACGACG	15	7
NC_011000.1	436033	-	TACAAT	CCGGCC	19	6
NC_011002.1	436429	-	TAACAT	TCCGCG	17	7
NC_011001.1	436792	-	TATCAT	AGCTCA	17	7
NC_011000.1	437032	-	TATCCT	ACGCCA	19	6
NC_011001.1	437514	+	TATCAT	TTCATA	20	6
NC_011002.1	437772	+	TACCTT	TGTACG	17	7
NC_011000.1	437840	+	GATGAT	GTGAGG	17	7
NC_011000.1	437927	-	GAAGAT	ACCAAG	18	7
NC_011000.1	438630	+	GATCAT	CTTGCG	17	6
NC_011001.1	438951	+	TACAAC	AAGCTG	18	6
NC_011000.1	439014	-	GATCAT	TGGGCA	18	6
NC_011000.1	440095	-	TACGAT	GCACCG	19	6
NC_011002.1	440297	+	CAGAAT	TCGACG	17	6
NC_011002.1	440632	-	CACCAT	TTGACT	17	6
NC_011002.1	440639	+	GATAAT	CCTCCG	19	6
NC_011000.1	441294	-	TACCAT	CCGACG	21	6
NC_011002.1	441996	+	TACCGT	AGAACA	17	7
NC_011002.1	442304	+	TATGAT	TGCACG	16	6
NC_011000.1	442615	-	CATGAT	GTGATG	20	6
NC_011000.1	442949	+	TACACT	CGTCCG	17	6
NC_011000.1	443108	-	TACCAT	GCCTCG	21	6
NC_011000.1	443131	+	TAGCAT	TAACCG	20	6
NC_011000.1	443395	+	CATGAT	TTCGCG	17	7
NC_011000.1	444405	-	GATACT	CTTACT	16	8
NC_011000.1	444501	-	TACTGT	ATCAAA	19	7
NC_011001.1	444961	-	TACTGT	GCGCCG	18	6
NC_011000.1	445165	-	CATACT	GTGGAA	16	7
NC_011000.1	445799	-	TACGAT	GAGTTG	17	7
NC_011000.1	445947	-	TAGACT	GTGGTG	17	6
NC_011001.1	446152	-	TACACT	GCACCG	20	7
NC_011001.1	446453	+	TAAGCT	ACGGCG	16	6
NC_011000.1	447664	-	TACGCT	AGGACG	18	6
NC_011000.1	448201	-	TAGAAT	CTCCCG	17	6
NC_011001.1	448459	-	CATAAT	CAGACA	19	7
NC_011001.1	448511	+	CATAGT	TTTTTA	18	6
NC_011000.1	448823	-	TACGCT	CTAGCG	19	6
NC_011000.1	448841	-	TACCTT	AGCACG	20	7
NC_011000.1	449672	-	TAGAGT	CGGGAA	18	6
NC_011000.1	449683	-	TATCAT	CCTACT	19	6
NC_011000.1	450302	+	TACTAT	TGTTTG	19	7
NC_011000.1	450424	+	TAAAGT	TGCAAA	20	6
NC_011000.1	450509	-	CACAGT	GCATCA	18	6
NC_011000.1	450565	+	TACACT	AGCACG	20	6
NC_011000.1	450740	+	CAGTAT	AGCCCG	16	7
NC_011000.1	450825	-	CATTCT	TCCACC	19	6
NC_011000.1	451350	+	CAGAAT	TTGATT	18	6
NC_011000.1	451479	-	CAAGGT	GTTTCG	18	6
NC_011000.1	451494	-	CAAACT	TCCGCG	19	6
NC_011002.1	451793	-	CAGAGT	TATCCG	17	6
NC_011001.1	451998	+	TACCAT	ATCGCT	20	6
NC_011002.1	452171	-	CATGAT	GTGATG	20	6
NC_011000.1	452547	-	TAAATT	TCAATG	20	6
NC_011000.1	454423	+	TATGCT	ACGACA	19	6
NC_011000.1	454494	-	CATCTT	TTGGCT	18	6
NC_011000.1	454524	-	TAAAGT	TCCATG	18	6
NC_011001.1	454607	-	TAAAAT	TCTGCG	18	6
NC_011001.1	455227	-	CATGAT	CGCGCG	21	6
NC_011000.1	455228	+	CAAACT	TCCGCG	19	6
NC_011000.1	455243	+	CAAGGT	GTTTCG	18	6
NC_011000.1	455372	-	CAGAAT	AAGTTG	21	6
NC_011000.1	455897	+	CATTCT	TCCACC	19	6
NC_011000.1	455982	-	CAGTAT	AGCCCG	16	7
NC_011000.1	456157	-	TACACT	AGCACG	20	6
NC_011000.1	456213	+	CACAGT	GCATCA	18	6
NC_011000.1	456272	-	GAACAT	AGTTCG	17	6
NC_011000.1	456298	-	TAAAGT	TGCAAA	20	6
NC_011000.1	456400	-	TAAAAT	AGCACA	21	6
NC_011000.1	456915	+	AATACT	ATGGCG	18	6
NC_011000.1	457802	+	CATCAT	TCCAAG	20	6
NC_011000.1	457997	-	CATAAT	AGGGAG	18	6
NC_011001.1	458120	+	GATACT	GCGCCG	18	6
NC_011000.1	458830	+	GAAACT	ACAGCG	20	6
NC_011000.1	458985	-	TATCCT	AACTCA	18	6
NC_011001.1	459242	-	CAAGGT	ATCTCG	17	6
NC_011000.1	459364	-	GATAAT	GGCACG	21	6
NC_011000.1	459646	-	TAATCT	ATGGCG	18	6
NC_011000.1	459789	+	CACAGT	ACCGCG	18	6
NC_011000.1	460260	-	CACCAT	TGGCTG	21	6
NC_011000.1	461186	+	GAACAT	ACGGCA	16	6
NC_011000.1	461215	+	CATCGT	TTGTCG	17	7
NC_011002.1	461317	+	TATGCT	AGACCG	16	7
NC_011000.1	461414	-	TATCGT	TCTGCT	20	6
NC_011001.1	461752	+	CATGAT	ACCGCG	17	7
NC_011000.1	462708	+	GATGCT	TCCGCG	16	7
NC_011000.1	462855	+	GAGAAT	GCGGCG	18	6
NC_011000.1	463228	-	GACGGT	TGGTAG	16	9
NC_011000.1	463411	-	GATGAT	TGGGAT	19	6
NC_011001.1	463498	-	CAATAT	ATGAAA	19	7
NC_011000.1	464282	+	CATGAT	TGCGCA	20	6
NC_011001.1	464400	+	TATGCT	CGTTCG	17	7
NC_011001.1	466215	-	TATATT	TCGGCC	16	7
NC_011002.1	466235	-	GACAAT	ACTTCA	17	7
NC_011000.1	468215	-	GACAAT	CGCGCG	18	6
NC_011000.1	469040	-	TAGAAT	GTCCCG	19	6
NC_011002.1	469228	+	TACCGT	TCCCCG	16	7
NC_011000.1	469267	-	GAGAAT	GTTTCA	18	6
NC_011000.1	469653	-	CATACT	GTTACG	17	7
NC_011000.1	470113	+	TATCAT	ATTACG	17	6
NC_011002.1	471494	-	CAAAAT	CCGCCG	18	7
NC_011000.1	472227	+	TACGCT	CGGTTG	18	5
NC_011000.1	472476	-	CACAAT	TTGTCT	20	6
NC_011002.1	472730	+	TATGAT	ACGGCG	17	6
NC_011000.1	472746	+	TACAAT	CCGGTG	18	6
NC_011002.1	472798	-	TATCGT	AGGCCG	19	7
NC_011000.1	474501	-	TATGCT	TTACAG	20	7
NC_011000.1	474538	-	TACGAT	CCGCCG	21	5
NC_011002.1	475841	+	TATAAT	CTGGCT	18	7
NC_011000.1	476062	-	TAGGAT	TTTGAG	18	6
NC_011000.1	476392	-	TAACAT	CGGCCG	17	7
NC_011000.1	476620	-	TATCGT	AGGGTT	19	6
NC_011002.1	476634	+	AACAAT	TCGGCG	18	6
NC_011000.1	476658	-	TAGAAT	TGAACG	18	6
NC_011001.1	477268	+	CAACAT	ACTACG	16	6
NC_011000.1	477325	-	TACCCT	GTCGCA	22	5
NC_011002.1	477382	-	GAAAAT	ATAGCG	18	6
NC_011002.1	477410	-	TAGAAT	TTTCCA	19	6
NC_011002.1	477428	+	TATTCT	TTTTCG	20	6
NC_011000.1	477482	+	TAAAGT	TAAATG	16	6
NC_011002.1	477570	+	TAAAAT	AATTTG	18	6
NC_011001.1	477978	+	TACAAC	CAGGCG	18	6
NC_011002.1	478156	-	TAATGT	ATATTG	19	6
NC_011002.1	478166	-	TATTAT	GTTTCA	16	9
NC_011000.1	478325	+	TATCAT	CGCACG	19	6
NC_011002.1	478468	+	TAGCAT	TTGTAA	17	6
NC_011002.1	478599	+	TACCCT	TCGACT	18	7
NC_011000.1	479378	-	TACACT	CCGGCG	18	6
NC_011000.1	479506	-	TATAGT	ATTGCG	18	7
NC_011002.1	480603	+	TATTCT	TGAGCG	16	6
NC_011002.1	480716	+	CAAAGT	TGGACC	17	6
NC_011002.1	481377	+	GACACT	CATTCG	17	6
NC_011002.1	481587	-	TATCGT	CAGGCG	17	6
NC_011001.1	482458	-	CAAGCT	TCGGCG	16	7
NC_011002.1	482760	+	TACGAT	CGGTAG	17	6
NC_011002.1	483010	-	TACAAT	CCCCAG	18	6
NC_011002.1	483162	+	TACCAT	ACCACG	16	6
NC_011001.1	483645	-	TACGCC	ACGGCG	18	8
NC_011000.1	484370	-	TAGACT	AGGATG	21	6
NC_011001.1	485486	-	GATACT	GCGGCT	19	6
NC_011000.1	485940	-	GATCAT	TCAGCA	16	7
NC_011001.1	486002	+	TATAAT	GCCATG	16	7
NC_011000.1	486208	+	CAAGAT	AACTCG	17	6
NC_011000.1	487181	+	CATGAT	TCGAAC	20	6
NC_011001.1	487980	+	TGTACT	TCAGCA	17	6
NC_011000.1	488124	-	GATCCT	TCGGCC	19	6
NC_011000.1	489952	+	TATACA	TTGACA	17	6
NC_011001.1	490564	-	TACGCT	GGCTCG	18	7
NC_011002.1	492630	+	TATGTT	TAGGCA	16	7
NC_011002.1	492653	+	TAAAGT	TGTATG	20	6
NC_011001.1	492722	+	TAAGAT	GTGAAG	20	6
NC_011002.1	492820	+	GATCAT	CGCATG	19	6
NC_011002.1	493135	+	TATGCT	AAACCG	16	6
NC_011002.1	493241	-	GAGCAT	CTGGAG	18	8
NC_011002.1	493296	-	CAGACT	TGGATG	17	7
NC_011002.1	493328	+	TATCAT	TCTGCA	15	7
NC_011001.1	494236	-	TAGACT	TTGTCG	17	7
NC_011001.1	494341	+	TATACT	CTATAG	17	6
NC_011001.1	495912	+	TAGCAT	CGGTCG	16	7
NC_011002.1	496531	+	TACGTT	CGTGCG	18	6
NC_011002.1	497684	+	CATGAT	GATTCG	17	6
NC_011002.1	498298	-	CATGAT	CATTCG	16	7
NC_011002.1	498317	+	GATCAT	GGCACC	20	6
NC_011000.1	498341	+	GATGAT	AAGGCG	16	6
NC_011001.1	499283	-	TACACT	CGCGCG	19	6
NC_011001.1	499417	+	TAAGCT	ATGCCG	18	6
NC_011001.1	501321	-	TACGAT	ACGTCG	21	6
NC_011000.1	503662	+	TAACCT	AGTTCG	19	6
NC_011000.1	505827	+	TATGAT	CGATCG	18	6
NC_011000.1	506435	+	CATGCT	ATCTCG	20	6
NC_011000.1	506519	+	CAACCT	ACAACC	19	6
NC_011001.1	507015	+	AAAAAT	ATTGCA	19	6
NC_011001.1	508157	-	CATGAT	AGGTAG	17	6
NC_011000.1	508319	-	TAAAAA	ATTGCG	19	6
NC_011000.1	508461	-	AACAAT	TTGATC	19	6
NC_011002.1	508828	-	CATGAT	ACGACT	18	7
NC_011001.1	510909	-	GATCAT	ATTGCA	18	7
NC_011000.1	512091	+	GAAAAT	TTCGCG	17	6
NC_011000.1	512470	-	TATAAA	GAGCCG	19	6
NC_011001.1	512520	-	CACAAT	ACGTCG	20	7
NC_011000.1	512521	-	TATGAT	CGCTTG	20	5
NC_011000.1	513033	-	TACATT	CCCACC	19	7
NC_011001.1	514365	-	TATCAT	TCCTTT	17	7
NC_011001.1	514450	+	TAATAT	CTGGCG	18	7
NC_011000.1	514461	+	CATCTT	TTGATA	16	6
NC_011000.1	515068	-	CAACGT	CCGGCG	19	7
NC_011001.1	515505	+	GACCAT	TTGATG	17	7
NC_011000.1	516156	+	TAGAAT	GTCGCG	18	6
NC_011001.1	516304	-	CATCAT	TCGGCA	19	7
NC_011000.1	516874	+	TACAAT	GGCAAG	20	6
NC_011000.1	517658	-	CATGAT	AGGCCG	17	6
NC_011000.1	517915	+	TACAAT	CCAAAG	19	6
NC_011000.1	519280	+	TACGAT	TTGAAG	18	5
NC_011001.1	519808	+	CATCAT	TCGCCG	18	6
NC_011000.1	522041	+	TAGAAT	GTGTTG	16	6
NC_011002.1	522218	-	TACAAT	CTGTTG	18	6
NC_011002.1	522269	+	TATGAT	TGAAAG	19	6
NC_011002.1	523315	-	TAAGAT	CTGCCG	17	6
NC_011000.1	525614	+	TATGAT	TTCCCG	20	6
NC_011000.1	525945	-	CATGCT	ACATCG	16	7
NC_011000.1	526838	+	GATGAT	GCCTCG	16	6
NC_011000.1	526915	+	GAACAT	CTGGCT	18	5
NC_011002.1	527108	+	CATACT	CGCTCG	18	6
NC_011001.1	528584	-	TAAAGT	TGCCCG	17	6
NC_011001.1	528639	+	TAAAGT	ATGGCG	20	6
NC_011001.1	528659	+	TAAACT	ATGCTA	18	6
NC_011001.1	529234	-	CAGTAT	ATGCCC	18	7
NC_011001.1	529381	+	CAATAC	ATTGAG	19	6
NC_011001.1	530294	-	GAAACT	CAGACG	18	6
NC_011001.1	532528	+	GACAAT	ATGTCC	17	7
NC_011000.1	533810	+	TATAAT	GGGTCG	17	6
NC_011002.1	534856	+	TATCAT	CTCCAG	18	6
NC_011001.1	535582	-	TATCAT	CGCCCG	17	7
NC_011001.1	536952	-	TACAGT	AGCCAG	20	6
NC_011002.1	537090	-	TATCAT	AGGCCA	17	6
NC_011001.1	539802	+	TATAGT	TTGACG	18	6
NC_011000.1	540273	+	CATCAT	CCGGCG	16	6
NC_011001.1	542436	-	TAAAGT	TTGACG	17	7
NC_011002.1	542481	+	TACCGT	CGTGCG	18	6
NC_011000.1	542483	+	TACCGT	GGCTCG	18	6
NC_011000.1	542496	-	CATGCT	TGTGTA	19	6
NC_011000.1	543995	-	TAGTCT	TCGATG	18	6
NC_011001.1	544202	+	CAGGAT	TGGAAA	17	6
NC_011000.1	545921	-	TATACT	AATCCG	17	6
NC_011000.1	546429	-	GAAGAT	GTATCG	18	6
NC_011000.1	546684	-	TAAAAT	ATGTCG	18	6
NC_011000.1	546730	+	CATAAT	TTAACG	18	6
NC_011000.1	548341	-	TACAAT	CCGATG	19	7
NC_011000.1	548569	+	TATGCT	CGTGCA	17	6
NC_011001.1	548891	-	TACGAT	CGGGCG	18	6
NC_011000.1	548921	+	TAAACT	GAGGCG	16	6
NC_011001.1	549442	+	AACAAT	TGGGCA	17	6
NC_011000.1	551606	-	GAAGAT	AAGCTG	20	5
NC_011001.1	553164	-	CATGAT	GTGACG	17	6
NC_011001.1	553277	+	AACAAT	TTAAAA	20	6
NC_011001.1	553392	+	GATAAT	TTTACT	16	6
NC_011000.1	553475	+	AATCCT	AAGGCG	19	6
NC_011000.1	553545	-	CAATAT	GTTGCG	19	6
NC_011000.1	553815	-	TACAAT	CCGATA	22	5
NC_011002.1	554083	+	TACCAT	GGTACG	19	7
NC_011000.1	555032	+	CAGGAT	TCTTCA	16	6
NC_011000.1	555263	-	GATCTT	CTGTTG	19	7
NC_011001.1	556053	+	GACAAT	GGCACA	19	6
NC_011001.1	558902	+	CAGAAT	TCATTG	18	6
NC_011000.1	559233	-	TATCAT	AGGACG	17	8
NC_011001.1	559386	-	CACGCT	GTGAAG	17	9
NC_011001.1	559925	-	TACGCT	TGTCCG	16	8
NC_011001.1	560188	+	GATCAT	GTGTCG	18	6
NC_011000.1	560254	+	TACGAT	GGGAAG	20	6
NC_011000.1	560482	-	TATTAT	TTGTCA	19	5
NC_011000.1	560499	+	TATAAT	TCTGTG	18	6
NC_011000.1	561697	+	GATGCT	CTTGCG	18	6
NC_011000.1	561717	-	TAAGCT	CCGGCT	20	6
NC_011001.1	561887	+	GATCCT	CTGCCG	18	6
NC_011000.1	562356	-	TAAGAT	CGGGCG	20	7
NC_011001.1	562399	+	CACAAT	TTGCTG	17	6
NC_011000.1	562409	+	CAGAAT	AACCCG	17	6
NC_011000.1	562613	-	TATTGT	GAGACG	19	6
NC_011000.1	562614	+	TACAAT	TGTTCG	18	6
NC_011002.1	562647	-	TACGCT	TACGCG	20	6
NC_011002.1	562756	+	CATGAT	GGAACG	17	7
NC_011000.1	563809	-	TACACT	TGGACG	17	7
NC_011001.1	565090	-	GACACT	ACGAAA	19	6
NC_011000.1	565464	-	TATACT	ATAGCG	19	6
NC_011000.1	565590	-	GAAAAT	GTATCG	20	6
NC_011000.1	566854	-	TACCTT	GTTGCG	19	6
NC_011001.1	566934	-	CATATT	CGAACG	17	8
NC_011001.1	566985	+	TAGAAT	GCCCCA	19	6
NC_011000.1	567150	+	TATGAT	TGGTCA	16	6
NC_011000.1	567269	+	AACAAT	TTTTCG	17	6
NC_011001.1	568380	-	CATACT	ACGCCT	18	7
NC_011002.1	568518	+	GACGAT	TGGACG	17	7
NC_011001.1	568519	+	CAGTAT	TGGCCA	19	7
NC_011001.1	569005	+	TACGAT	GCTACG	18	6
NC_011002.1	569498	+	TATCCT	TCCACA	19	6
NC_011001.1	569580	-	TACAAT	TTGTTA	16	7
NC_011001.1	570490	+	TATCAT	GCTTCG	16	7
NC_011000.1	570749	+	TAAATT	ATCGCG	20	6
NC_011000.1	570821	+	TACAAT	GCGCCG	19	6
NC_011001.1	570827	-	GATAAT	CGAACG	18	6
NC_011002.1	570837	-	CAATCT	TTGAAG	17	6
NC_011002.1	571968	+	TAGAAT	TTGAAC	18	6
NC_011002.1	572410	-	GACAAT	TTACCG	19	6
NC_011001.1	572605	-	TAATAT	GCCATA	17	6
NC_011001.1	572661	+	TAGAAT	TCATCA	16	7
NC_011002.1	572787	-	GAGAAT	CTTCCG	17	7
NC_011002.1	573344	+	TAAACT	CGGTCG	18	6
NC_011001.1	573365	+	GAAAAT	TGGTCG	17	6
NC_011002.1	573613	-	TACGCT	ACCGCG	18	6
NC_011002.1	573933	+	TATCCT	GGAAAG	19	7
NC_011002.1	574147	-	CATAAT	TTCCTG	19	7
NC_011002.1	574169	+	TATGTT	TGGTTG	17	6
NC_011002.1	574252	-	TACGAT	AAGCCG	18	6
NC_011002.1	574481	-	TAACTT	GAGCCG	18	6
NC_011002.1	574650	-	GACGAT	TTGCTA	15	8
NC_011002.1	575405	+	CATACT	CGGATG	19	6
NC_011001.1	575411	+	TAAACT	GGAACG	18	6
NC_011001.1	575426	-	CAATCT	ACATCG	20	7
NC_011002.1	576061	-	TATGCT	GCGGCT	20	6
NC_011000.1	576680	-	GATCGT	ACGCAG	17	8
NC_011001.1	576718	+	TAGACT	GCTCCG	19	6
NC_011001.1	577152	-	CACTCT	TCGTCG	18	6
NC_011001.1	577217	+	GAGAAT	TCGACG	17	6
NC_011001.1	577311	-	TACGCT	GCATCT	16	7
NC_011001.1	577589	+	GAAACT	AGCGCG	17	6
NC_011001.1	578206	-	TGTCAT	TGAACG	19	8
NC_011001.1	578224	+	CATGAT	ACGCCA	19	7
NC_011001.1	578798	+	CATTAT	AGATTT	18	6
NC_011002.1	579332	-	TAACGT	GTGCCG	17	7
NC_011001.1	579355	+	TACCCT	TTCGCG	19	6
NC_011000.1	579436	-	GATAAT	CGATCG	18	6
NC_011000.1	579438	+	GACAAT	AGCTCG	16	6
NC_011002.1	579611	-	TACGAT	TGGCCG	17	6
NC_011001.1	579889	-	CACCTT	TGGACA	18	6
NC_011001.1	579918	-	GAGAAT	ATCCCG	17	6
NC_011001.1	580548	-	CAAGCC	GCGATA	18	7
NC_011001.1	582774	+	TAAGCT	TGCGCG	20	6
NC_011000.1	582962	+	AATGAT	ATTGAG	18	6
NC_011001.1	584387	+	TACATT	TCGACA	17	6
NC_011002.1	584611	+	CAATAT	GCGTCG	15	7
NC_011000.1	584904	-	CATAAT	CCTGCA	18	6
NC_011001.1	585734	-	CATGAT	AGATCG	19	7
NC_011002.1	585933	-	AACAAT	ATCACG	21	6
NC_011001.1	586206	+	GATGAT	ATCGCG	19	6
NC_011000.1	586565	-	TAAAAT	GCAGCG	21	5
NC_011001.1	586933	+	CATGAT	AGTCCG	16	7
NC_011002.1	587416	-	CAAACT	GTGAAG	19	6
NC_011000.1	588377	-	TATTAT	ATGACC	18	7
NC_011000.1	588523	-	GACCAT	TTGGCG	17	6
NC_011000.1	588531	-	CAAACT	TCGTCC	19	6
NC_011000.1	588987	+	CAGAAT	TCGCCC	20	6
NC_011001.1	589049	-	TACGAT	GCCGCG	18	6
NC_011002.1	589186	+	TACGCT	TAGCCG	19	7
NC_011000.1	591048	-	TAAGAT	ATCGCG	18	6
NC_011000.1	591981	-	TATGAT	TGCACG	16	7
NC_011002.1	592384	+	TATCCT	TGAACC	16	7
NC_011000.1	593260	+	TACAAT	TCGGCA	18	6
NC_011000.1	593300	-	CACAAT	CCGACG	19	6
NC_011000.1	594510	+	TATTCT	GGCGCG	21	5
NC_011001.1	594859	+	TACGAT	CCGACG	19	6
NC_011002.1	594957	+	TATCCT	TCCGCG	16	6
NC_011000.1	594996	+	TACACT	TTGAAA	17	6
NC_011000.1	596646	+	TAATAT	TTGTTG	18	6
NC_011001.1	597140	+	CATAGT	GTTCTG	18	6
NC_011002.1	598712	-	TATGCT	TTGCTG	17	6
NC_011002.1	598745	-	TAGAAT	AGCACG	20	7
NC_011002.1	599375	+	TATCGT	TTGACC	19	7
NC_011000.1	599456	-	TATTTT	CCGGCG	18	6
NC_011002.1	599671	+	CATACT	CTGCCG	19	6
NC_011002.1	600212	-	GAATAT	AGCAAA	18	6
NC_011002.1	600523	-	TACGAT	ACGTCC	18	7
NC_011001.1	600918	-	CATGCT	ATGAAG	19	7
NC_011002.1	600933	-	GAGAAT	AGAACC	18	6
NC_011000.1	601153	+	CACAAT	GCGCTG	18	6
NC_011002.1	601266	-	TACGCT	GGAACA	17	6
NC_011000.1	601370	-	TATCCT	TCGTCG	16	7
NC_011001.1	601985	-	GAAAAC	CGTGCG	18	8
NC_011001.1	603490	-	TAGGAT	CTGACA	21	6
NC_011001.1	603562	+	TAAAAT	TGTCAG	19	7
NC_011002.1	603771	-	CAAAAT	AGCCCG	18	7
NC_011001.1	604165	-	TAGAAT	CTTGCG	17	6
NC_011001.1	605898	-	GAAAAT	CCGCCT	19	6
NC_011002.1	606485	-	CAGACT	TTCATT	19	6
NC_011000.1	606634	-	TAACAT	TCGATA	19	6
NC_011000.1	606843	-	CATGAT	ATCCAG	20	6
NC_011000.1	606999	-	TATCCT	TCAGCG	18	7
NC_011000.1	607981	-	TATACT	AAAGCG	17	6
NC_011001.1	607984	+	GAAAAT	GCTTCG	16	6
NC_011002.1	609643	+	CAGACT	TTGACA	17	7
NC_011002.1	609674	+	CAGAAT	TCTCCG	20	6
NC_011002.1	609846	+	TATATT	CCCTCG	20	6
NC_011001.1	610884	+	TATCGT	TTCGTG	17	6
NC_011002.1	612210	+	GAAAAT	CCGGCG	16	6
NC_011002.1	612336	+	TATACT	CTTGCG	16	7
NC_011000.1	613767	-	TACAAT	GATTCG	19	6
NC_011000.1	613920	-	TAAAAT	CCGCCG	20	6
NC_011002.1	614703	-	GAGAAT	ACTTCG	18	6
NC_011000.1	616864	-	TAAAGT	TCGGAG	19	6
NC_011000.1	618175	-	TAGAAT	TTTGCG	16	7
NC_011001.1	618624	+	GAACAT	GCGGCG	17	6
NC_011002.1	618993	-	CAGAAT	GTGACG	20	6
NC_011000.1	620155	+	TATCAA	TTCTCG	20	6
NC_011001.1	620197	+	CATAAT	ACGACA	18	6
NC_011002.1	623812	-	TAGTCT	GTGACT	17	7
NC_011002.1	624000	+	TATGCT	GCCACG	17	6
NC_011001.1	624664	-	CATATT	TACGCG	19	7
NC_011000.1	626335	+	CATCGT	TCGATC	19	6
NC_011001.1	626551	+	TATCAT	TCCTTT	16	6
NC_011002.1	626594	+	CATGAT	ATGCTG	16	6
NC_011001.1	627705	+	TAGACT	TTGACG	18	7
NC_011001.1	628140	+	CATCAT	CGGCCG	19	7
NC_011001.1	629143	+	CACAAT	CGTACG	18	6
NC_011002.1	629418	+	CACCAT	GGGTCT	16	6
NC_011001.1	630047	+	TAAGAT	ACTTTG	19	6
NC_011000.1	630867	-	CATCAT	CGCCTG	18	6
NC_011001.1	631286	-	CATGAT	TCCGCG	17	6
NC_011002.1	631983	-	CAAACT	TGAGCG	20	7
NC_011002.1	632203	+	TACGGT	TTCCTG	16	6
NC_011000.1	632659	+	GATCAT	GGATCG	19	5
NC_011002.1	632899	-	TAAAGT	CCCTTG	20	7
NC_011000.1	633650	-	TAGAAT	TTATCG	16	7
NC_011000.1	634471	-	CAGAAT	TCGACG	20	6
NC_011000.1	635391	+	TATACT	GCCGCG	19	6
NC_011000.1	636129	-	GAAACT	CCGACC	20	7
NC_011001.1	637294	-	TAGAAT	CCAACG	21	6
NC_011000.1	638165	+	GACGAT	GGTCCG	16	6
NC_011001.1	638394	+	CATTCT	GATGCG	19	6
NC_011000.1	638630	+	TATCGT	CGCACG	16	6
NC_011001.1	638980	-	GAAGAT	GCGTCG	19	6
NC_011002.1	639184	+	GACGAT	TATCTG	17	6
NC_011000.1	640084	+	TATTTT	TGTGCG	19	6
NC_011000.1	640277	+	TATTAT	AATAAG	16	6
NC_011000.1	640353	-	TATTCT	ATCGCG	17	6
NC_011000.1	640398	-	GATAAT	CGGATG	21	5
NC_011000.1	641395	+	TACGAA	TGGACC	18	6
NC_011002.1	641517	-	TAACAT	GCGGCG	19	6
NC_011000.1	642734	-	CAGTAT	TTACTG	18	5
NC_011000.1	642793	+	CATCAT	CGAATG	17	6
NC_011000.1	643019	-	TATCGT	TTGAAA	21	5
NC_011000.1	643526	-	TATCAT	GAAGCA	20	7
NC_011000.1	643545	+	CATGAT	GCGCCA	18	6
NC_011001.1	643719	+	TAAGAT	GTGCCA	18	7
NC_011002.1	644726	-	TAATAT	GTTCCG	20	6
NC_011002.1	646275	+	CAGAGT	ACGACG	20	6
NC_011001.1	647402	+	CACACT	TTGACG	17	7
NC_011000.1	647481	-	TACGAT	CTCACG	12	7
NC_011002.1	648546	-	TAGACT	GATACG	17	6
NC_011001.1	649495	-	CATGAT	TCGGCG	20	6
NC_011001.1	649513	+	CATCAT	ACCGCA	20	6
NC_011001.1	650731	-	TACAAT	ACGGCG	18	6
NC_011000.1	652405	-	TACGAT	GCGAAG	21	6
NC_011001.1	652551	-	CATCAT	TGCTCG	16	7
NC_011001.1	653780	-	CACGAT	CGGGCG	21	6
NC_011000.1	655496	-	CAGCAT	TGCAAG	20	6
NC_011002.1	655541	-	TACAAA	TTGATG	17	6
NC_011001.1	655567	+	GAAGCT	CGGACC	19	7
NC_011000.1	657026	-	TATGCT	TTGACG	16	7
NC_011000.1	657210	+	TAGAAT	CCGCTG	19	5
NC_011001.1	657687	-	CATCCT	TTGCCG	17	7
NC_011001.1	658554	-	CAAACT	TTGACT	17	6
NC_011001.1	658806	+	TACGAT	TATCCG	16	7
NC_011000.1	659690	-	CATGCT	TTGACC	19	6
NC_011001.1	659782	-	TACAGT	AACACG	17	6
NC_011000.1	659833	-	GACAAT	GCCGCG	22	5
NC_011000.1	659909	+	TACGAT	CGGGCG	16	6
NC_011002.1	660601	-	CACGAT	GTTCCG	20	6
NC_011002.1	660616	+	TAATAT	TTGTTC	16	6
NC_011000.1	661508	-	GATAAT	CGGCCG	17	6
NC_011000.1	661978	-	GACAAT	GCGCCG	18	6
NC_011000.1	661993	+	TACCAT	CCAGCA	19	6
NC_011001.1	662591	+	CAAGCT	CCGTCT	19	6
NC_011000.1	662752	-	TATAAT	TCGAAA	19	8
NC_011001.1	663245	-	CATGAT	GTTTCG	17	6
NC_011000.1	664638	-	TAATAT	TTGTCG	16	7
NC_011000.1	664679	-	TAGATT	ACGGCA	19	6
NC_011000.1	664723	-	TAACCT	TGTCCG	19	7
NC_011001.1	665706	-	TATCAT	AAGTTG	20	6
NC_011001.1	665717	-	TACCAT	TCGAAA	21	6
NC_011000.1	666123	-	TAAAAT	GGCCCG	20	6
NC_011000.1	667044	-	CAACAT	AGGTCG	19	6
NC_011002.1	667458	+	CAAAAT	TGCGCG	17	6
NC_011001.1	667936	-	CAGCGT	TCGGTG	14	9
NC_011000.1	668301	+	TACAAT	TCGACG	20	6
NC_011000.1	668320	-	TAAACT	AGCGCG	17	7
NC_011002.1	669577	-	CACCAT	CTCGCG	21	6
NC_011002.1	669770	-	CATGAT	GAGGCG	21	6
NC_011002.1	669789	+	TATCAT	ATCCCG	15	7
NC_011000.1	669997	-	TACGAT	CGCACT	21	5
NC_011002.1	670522	-	CATCAT	CGAATG	17	6
NC_011002.1	670582	+	CAGTAT	TTACTG	18	6
NC_011000.1	670946	+	CACCAT	ACGTCC	19	6
NC_011000.1	671520	-	TACCAT	CTGTCG	21	6
NC_011002.1	671767	-	TAGACT	ACGGCA	18	7
NC_011000.1	673312	-	TACAAT	AATTCG	16	7
NC_011000.1	673414	-	TAGTAT	ACCTTG	18	8
NC_011002.1	673531	+	AACAAT	GTGACG	17	6
NC_011002.1	674001	+	AAAAAT	AAGAAG	18	6
NC_011001.1	674007	-	AATAAT	TTTTTG	17	6
NC_011001.1	674081	+	TAGACT	ACGGCA	19	6
NC_011002.1	674364	-	TACAAT	AGGGGG	17	7
NC_011002.1	674761	+	GATCAT	TACACG	17	6
NC_011001.1	674786	-	GAAGAT	TTGACC	21	6
NC_011002.1	676177	-	GATAGT	TTTGCA	17	6
NC_011002.1	676360	+	CATAAT	ATGGCG	18	6
NC_011000.1	676808	-	GACAAT	TTTGTG	18	6
NC_011000.1	676984	+	TAACAT	GCCCCG	19	6
NC_011001.1	678254	-	TACAAT	TATATG	21	6
NC_011001.1	678303	+	TATAAT	AGCGTG	15	7
NC_011002.1	679903	-	CATGAT	TCGCCG	18	6
NC_011000.1	681272	-	TACACT	TTAATA	21	6
NC_011000.1	681298	-	TAATAT	GCGTAG	20	6
NC_011002.1	681351	+	CATCAT	TATGCG	17	7
NC_011001.1	682519	+	TACTAT	ACCGTG	18	7
NC_011000.1	682956	-	TAAACT	AACTTG	19	5
NC_011001.1	683434	-	TATCAT	CCCATG	17	6
NC_011001.1	683879	+	TAATAT	TGGTCG	19	6
NC_011000.1	683949	+	TACGGT	GCGTCG	19	6
NC_011002.1	684127	-	CACGAT	GCGTTG	21	6
NC_011002.1	684445	-	TATACT	GCCTCA	18	6
NC_011001.1	684606	+	TAGATT	GTAACG	17	6
NC_011001.1	684683	+	TACGAT	TGTTCC	15	7
NC_011002.1	685046	-	CACTAT	ACGGCA	20	6
NC_011002.1	686680	+	TAGAGT	TCTTCA	18	6
NC_011000.1	686985	-	TAGAAT	ACGGCG	18	6
NC_011000.1	687152	+	CACAAT	GGTTCG	19	6
NC_011001.1	687270	-	GAAAAT	TCGACA	21	6
NC_011002.1	687598	-	TATCAT	TTGACT	18	8
NC_011002.1	687746	+	TAGAAT	ATTTCA	16	7
NC_011002.1	687759	+	TATGCT	GGCATG	18	6
NC_011000.1	688361	-	CATACT	TCACCG	19	7
NC_011001.1	688673	+	CATCAT	CCCGCG	17	7
NC_011001.1	690279	+	TATGCT	CCGACG	19	6
NC_011001.1	690554	-	TAAAAT	TCTTCC	17	6
NC_011002.1	690618	-	TACCGT	TGCGCG	17	6
NC_011000.1	691846	-	TAGCAT	CCGAAG	18	6
NC_011000.1	692797	-	GATAAA	CGCGCA	18	8
NC_011002.1	692948	+	GATCAT	TCGTAG	20	6
NC_011002.1	693085	-	CATCAT	ATCACG	21	6
NC_011001.1	693153	-	TATATT	GTACCG	18	6
NC_011001.1	693176	-	TACCGT	CTCCCG	17	6
NC_011000.1	693228	+	CAGCGT	CCCACG	19	6
NC_011001.1	693382	+	TAAACT	TCCGCG	19	7
NC_011002.1	695815	-	TACAAT	GGTCCG	16	7
NC_011001.1	696420	-	TATTGT	GGCACG	18	6
NC_011001.1	696667	-	TACAAT	TTGATT	17	7
NC_011001.1	696815	+	GATCAT	ATGGAG	17	6
NC_011000.1	697337	-	GATAAT	TCACCG	20	5
NC_011000.1	697741	-	CAAACT	ATGAAT	20	6
NC_011000.1	698961	-	TAAGAT	CTCGCG	19	6
NC_011000.1	699084	+	TAGAAT	TTGGAA	20	6
NC_011000.1	699599	-	GATGAT	CCGTTG	20	6
NC_011001.1	699633	+	CATAAT	ACGGCG	19	6
NC_011000.1	700318	+	TACGCT	TTCCCG	17	6
NC_011000.1	701075	-	TAGTCT	ATGACG	20	7
NC_011000.1	701996	-	TACGCT	CTGTCC	18	5
NC_011001.1	702094	+	TAGTAT	ATGCTG	17	7
NC_011002.1	702240	+	TATTTT	TGCTTG	19	6
NC_011000.1	703376	-	TAGAAT	CGAACC	19	6
NC_011000.1	703871	+	AAAACT	GGCGCG	20	6
NC_011000.1	704521	+	AAAAAT	AAAACA	17	6
NC_011001.1	704785	-	GACGCC	AGGCCG	17	6
NC_011001.1	704876	-	GAGAAT	ATGTTG	21	6
NC_011001.1	704974	-	TAATAT	ATTGCA	18	7
NC_011001.1	705587	-	CATCAT	GCGTCA	19	6
NC_011002.1	706410	+	TAACCT	TCAGCG	18	6
NC_011001.1	706489	+	TATGAT	ACCGCA	20	6
NC_011002.1	707499	+	AATACT	TTCTCT	17	6
NC_011002.1	707618	-	TATCCT	CGAGCG	18	6
NC_011001.1	707911	+	GAACAT	CGCACG	20	6
NC_011002.1	708363	-	TATAAT	CGGACG	18	6
NC_011001.1	708415	-	TACGCT	TGGTCG	17	6
NC_011002.1	708476	+	AATAAT	GCGATG	17	6
NC_011001.1	708606	+	TATGAT	TTTGCA	17	7
NC_011002.1	708994	-	TAAAGT	TGAACG	18	6
NC_011002.1	709511	+	TAACGT	TTGCAA	20	6
NC_011002.1	709794	-	TATCAA	CTGGCG	19	6
NC_011000.1	709962	-	TACACT	CGAGCG	20	7
NC_011002.1	710163	+	TAATCT	TTGACA	17	6
NC_011002.1	710172	-	TAACAT	GTGGCG	20	6
NC_011002.1	710356	-	CAAAAT	ACAGCG	17	6
NC_011002.1	710782	-	CACAAT	TCTGCA	18	6
NC_011002.1	711503	+	TATAAT	CGATCG	16	7
NC_011000.1	711613	+	GACAAT	GTTGCG	18	6
NC_011000.1	711743	-	TATACA	TCGGCA	18	7
NC_011002.1	711801	-	CAAAGT	TTGACC	18	6
NC_011001.1	712126	+	CACACT	CGCGAG	19	6
NC_011002.1	712673	-	CAAAAA	TCGTCT	21	6
NC_011002.1	712814	+	TACGAT	ACTACA	19	6
NC_011002.1	712847	-	CATACT	TGGGCT	19	6
NC_011001.1	713564	-	TAGACT	TTGCTG	17	6
NC_011002.1	714376	+	CATACT	TGGGCT	19	6
NC_011002.1	714409	-	TACGAT	ACTACA	19	6
NC_011002.1	714535	-	CATTAT	AGATTT	18	6
NC_011002.1	715109	-	CATGAT	ACGCCA	19	7
NC_011002.1	716022	+	TACGCT	GCATCT	16	7
NC_011002.1	716116	-	GAGAAT	TCGACG	17	6
NC_011001.1	716332	-	CAAGAT	TGCGCG	19	6
NC_011002.1	716511	+	CAAAAA	TTGACA	16	6
NC_011002.1	717383	+	CAAAGT	TTGACC	18	6
NC_011002.1	717571	-	GACACA	CTGGAG	17	6
NC_011001.1	717660	-	GAGACT	AATTTG	20	6
NC_011002.1	717694	-	TACGAT	CTTGCG	21	6
NC_011002.1	717845	+	GATGAT	GCCTTG	20	6
NC_011002.1	718514	+	TACTAT	GCTTTG	17	6
NC_011002.1	719729	+	TAAGTT	GTCTTA	16	7
NC_011002.1	720120	+	CATACT	ATGTCT	19	7
NC_011000.1	720419	+	GACACT	CCTTCG	20	6
NC_011002.1	721073	-	TACTGT	CCGTTG	17	6
NC_011002.1	721106	-	TAGGAT	TTGTAG	19	7
NC_011002.1	721120	-	GACAAT	AGCTCA	18	6
NC_011002.1	721152	+	TACAAT	CTATCG	17	6
NC_011002.1	721389	+	TACACT	TATTCA	15	7
NC_011002.1	721865	-	GAGACT	CCGGTG	19	6
NC_011002.1	722466	+	TATGAT	GCCTAG	18	6
NC_011001.1	722580	-	CATGAT	CGATCG	19	6
NC_011002.1	722617	-	TACAGT	ATTTCG	18	6
NC_011002.1	722965	+	CATAAT	CCCACG	15	7
NC_011002.1	723152	+	TATTAT	TCCATA	20	6
NC_011002.1	723259	-	CACCCT	TTGTCA	17	6
NC_011002.1	723315	-	CAACGT	CAAATG	19	6
NC_011002.1	724338	-	TAAGGT	GAATCA	18	7
NC_011002.1	724593	-	TATCCT	CGGTTG	17	6
NC_011002.1	724672	-	TACCGT	GTGACG	20	6
NC_011002.1	724780	+	TAGGAT	CCCACG	15	7
NC_011002.1	724860	-	TATAAT	ATGCCG	20	6
NC_011002.1	724892	-	GACAAT	CGGATC	18	6
NC_011001.1	725028	+	TAGTCT	GCGACG	17	7
NC_011000.1	726049	-	TAATCT	CTAGTG	20	6
NC_011002.1	726084	+	TACGCT	AGCGCA	19	6
NC_011002.1	726147	+	TATGCT	TCAAAG	19	6
NC_011002.1	726570	-	TACCAT	AGAACG	20	6
NC_011002.1	726826	-	CAGAAT	GGCCTG	18	7
NC_011002.1	726845	+	TATTCT	TCACCA	20	6
NC_011001.1	727692	+	TATTTT	ATCGTG	18	6
NC_011002.1	728602	-	GACAAT	GAGTCG	17	6
NC_011002.1	730707	-	TATCCT	ATCACG	20	6
NC_011000.1	731278	-	TACTAT	GCCGCG	18	6
NC_011000.1	731666	+	GAAGAT	TCTTCG	19	6
NC_011000.1	731781	-	TAAAAT	TCATTG	18	5
NC_011002.1	731886	+	CACAAT	TGCTCG	17	6
NC_011000.1	731906	-	CAGAAT	GGCCCG	17	7
NC_011000.1	731990	+	TAGAAT	GGCACG	18	6
NC_011002.1	732780	+	CACGAT	TTGTAA	17	6
NC_011002.1	732849	+	GAAAAT	TCGAAA	20	6
NC_011002.1	733153	-	GAACAT	TGGTCA	17	7
NC_011002.1	733564	-	TACAGT	CTTTCG	18	6
NC_011002.1	733591	-	TATCTT	AGGGAA	19	6
NC_011000.1	733883	-	GATCAT	AAGCCG	18	5
NC_011002.1	734153	-	CAACCT	ATCGTG	17	7
NC_011002.1	734534	+	CATAGT	TCTTCA	18	6
NC_011001.1	734952	-	TATCGT	CTCCTG	18	6
NC_011002.1	735589	-	TAGAAT	GAGATA	19	6
NC_011002.1	735621	-	TAGAAT	TGATTG	17	7
NC_011002.1	735798	-	TACGAT	GTCTCG	19	6
NC_011002.1	735838	-	AACAAT	TGAGCG	18	6
NC_011002.1	736015	-	CATATT	ACACCA	19	6
NC_011002.1	736076	-	TACGGT	ACGATG	20	6
NC_011000.1	736661	-	TATGCT	TTCACG	18	6
NC_011002.1	737090	-	GATGAT	ATCGCG	20	7
NC_011002.1	737514	+	TAGACT	CTGACA	20	6
NC_011002.1	737645	+	TAGAGT	GTGGTG	19	6
NC_011002.1	737740	+	TAGACT	CGTTTG	16	7
NC_011002.1	737798	-	TATAAA	GCGAAG	16	7
NC_011002.1	737884	-	CACAAT	TGTACC	17	6
NC_011002.1	738026	-	TAGTAT	TCGGTG	19	8
NC_011002.1	738371	+	TACCAT	TGGTCT	20	6
NC_011002.1	738445	+	TATGCT	CTTTCG	17	7
NC_011002.1	738809	-	TAAAGT	GCTGCA	21	6
NC_011002.1	739105	+	TACAGT	GCTGCG	19	6
NC_011001.1	739545	-	CACAAT	ACCGCC	21	6
NC_011002.1	739982	+	CAGAAT	CAATCG	20	6
NC_011002.1	740089	-	CAATAT	TCTATG	19	6
NC_011002.1	740304	-	CACTAT	ACGCTA	19	7
NC_011002.1	740588	-	CATACT	TCCAAA	20	6
NC_011002.1	740858	+	TATTAT	CCAGTG	16	6
NC_011002.1	740907	+	CACGAT	TTGACC	18	7
NC_011002.1	741088	-	TATGCT	TTCTCT	20	6
NC_011002.1	741188	-	TAACGT	GCGTTG	20	7
NC_011002.1	741229	-	TAAATT	TCGTCA	18	7
NC_011002.1	741279	+	CATTAT	ACTGCG	19	6
NC_011000.1	741292	-	TAAAAT	CGCCTG	20	5
NC_011002.1	741873	-	CAGGTT	TCTCCG	14	9
NC_011000.1	743423	-	CAAGAT	TCGTCG	19	6
NC_011002.1	743502	+	TACCGT	TTGGCA	17	7
NC_011002.1	743541	-	GATACA	GAAACG	18	7
NC_011002.1	743668	-	CAGTAT	AATCCG	19	6
NC_011002.1	744284	+	TAAACT	GAATCG	16	6
NC_011002.1	744657	-	GAAAAT	TGGTTT	16	7
NC_011002.1	745052	+	TACCAT	ATCACG	18	6
NC_011000.1	745911	+	CATCAT	GAGTCG	18	6
NC_011000.1	746281	-	CACAAT	TTAACA	20	7
NC_011002.1	746351	-	GATACT	TTGGTG	16	8
NC_011002.1	746797	-	TATCCT	CGCACG	19	6
NC_011002.1	746816	+	TAGGAT	CCCGCG	17	7
NC_011001.1	747151	-	CATGAT	ACCACG	17	6
NC_011001.1	747161	+	TACAAC	TCGACG	17	6
NC_011000.1	747776	-	TATAGT	GCGCAG	21	6
NC_011000.1	748703	-	TACGAT	TTGTAG	22	5
NC_011002.1	748803	-	TATCAT	GCGGCG	16	7
NC_011000.1	749849	+	TACACT	CCGATG	20	6
NC_011002.1	750186	+	CAATAT	ATGTCG	18	6
NC_011001.1	750214	-	TAGAAT	ACGACA	18	7
NC_011000.1	750319	+	CATCAT	ATCTCG	20	6
NC_011002.1	750484	-	CAGACT	CTGAAG	20	6
NC_011002.1	750706	-	TAAAGT	TTTTTG	20	6
NC_011000.1	750731	+	TATGAT	GCGACG	20	6
NC_011002.1	750953	-	TATCCT	GCAGCG	21	6
NC_011001.1	751208	+	TAGGAT	TGGTTG	17	7
NC_011002.1	751404	+	TACTTT	CCAATG	16	6
NC_011002.1	751884	+	CACTCT	GAGGCG	16	6
NC_011002.1	751996	+	GACACT	ACGACA	19	6
NC_011002.1	752362	-	TAATGT	ATTACT	17	6
NC_011002.1	752367	+	TACGAT	CCGTTG	19	7
NC_011000.1	752415	-	GATCAT	ACCTCG	20	7
NC_011002.1	752478	+	GATGAT	AAGGCA	18	7
NC_011001.1	752652	+	TATCCT	AGGTTG	16	6
NC_011002.1	752656	-	TAGTCT	CTGTCT	21	6
NC_011001.1	752694	-	TACTAT	TCAGCA	21	6
NC_011002.1	752751	-	TATTCT	AAGGCT	19	6
NC_011000.1	752915	+	TATCAT	GTCTCG	20	6
NC_011002.1	753568	+	CAGGAT	CCGGCG	20	6
NC_011000.1	753606	-	CAGCAT	CAGGCG	18	7
NC_011002.1	754012	-	CAGTAT	GGTTCA	21	6
NC_011002.1	754072	+	TAAAAT	CCGACA	19	6
NC_011000.1	754385	-	CAGGAT	GATACG	16	7
NC_011002.1	754589	+	TAATCT	TTGCCG	16	6
NC_011002.1	754741	+	CATACT	TTGGCG	18	6
NC_011001.1	755141	-	TACGCT	ATCGCG	17	7
NC_011001.1	755713	-	GAAGAT	GCCGCG	21	6
NC_011002.1	756523	+	CATCAT	TCGACG	17	7
NC_011000.1	756950	-	TACAAT	GGCGCG	19	7
NC_011001.1	757230	-	TACCAT	CGCTCG	20	6
NC_011002.1	758320	+	CATCCT	GGCTCG	16	6
NC_011001.1	758433	-	TATGCT	TCGCCG	18	6
NC_011002.1	758482	-	TACACT	CTTGCG	20	7
NC_011002.1	758616	-	TACGAT	GGACCG	17	7
NC_011002.1	758982	+	TATCAT	TCGACC	19	6
NC_011000.1	759464	-	CATCAT	TCAGCG	16	7
NC_011000.1	760258	+	GAGTAT	CCGACG	20	6
NC_011000.1	761343	-	GATGAT	GCGGCG	20	6
NC_011002.1	761590	-	TACATT	ACCGCA	18	7
NC_011000.1	762905	-	TATCCT	ACGGCA	21	6
NC_011002.1	763660	+	GATGCT	TCTGTA	15	7
NC_011001.1	766706	-	TACATT	GTACCG	19	6
NC_011000.1	766739	+	TATGCT	CGCACG	20	6
NC_011000.1	766805	+	TATAAT	GCGAAA	18	6
NC_011000.1	767737	-	GAAGAT	TTGTTG	20	6
NC_011001.1	767873	-	TAAGCT	CTGCTG	18	7
NC_011000.1	769277	-	CAAACT	TCATCA	17	6
NC_011000.1	769313	+	GAAAAT	AGTTTG	21	5
NC_011002.1	769325	-	GATAAT	CCTTCG	19	6
NC_011000.1	769694	-	GAAAAT	GACGAG	22	5
NC_011002.1	769919	+	TAAAAT	TACTCG	16	6
NC_011002.1	770557	+	CATCAT	TCGGAG	19	6
NC_011000.1	770688	-	TACAAT	ACTCCG	20	7
NC_011000.1	771577	+	TATAAT	AGGCCG	20	6
NC_011001.1	772387	+	CATCAT	GACGCG	20	6
NC_011002.1	772743	-	TATCAT	ACGACG	16	7
NC_011000.1	772878	-	GATGCT	CTGCTG	17	6
NC_011000.1	773110	+	TAAAGT	CTCCCG	16	6
NC_011000.1	773313	-	GAACGT	TCGGCG	17	6
NC_011002.1	773763	-	TATCGT	GCGGTG	17	7
NC_011002.1	774386	-	TATCAT	CTGATC	19	7
NC_011002.1	774524	-	TATTGT	CCGCTG	16	7
NC_011001.1	774527	-	TAAAGT	TTGACA	17	6
NC_011002.1	774645	-	TATAGT	ATATCG	20	6
NC_011000.1	775488	-	TAGAAT	TACGCG	18	6
NC_011002.1	775608	+	TATTCT	TCGCTG	19	6
NC_011002.1	775639	-	TATGCT	TCGGCA	19	7
NC_011001.1	775653	-	TAAATT	ATCCCT	18	7
NC_011002.1	775834	+	TACGAT	ACCTCG	17	6
NC_011001.1	776792	+	TACGCT	TCTTCT	19	6
NC_011002.1	777186	-	CACGAT	TGTACG	16	8
NC_011002.1	777358	-	GACAAT	ATGCCA	19	7
NC_011000.1	777971	-	GACAAT	ATGACA	18	5
NC_011002.1	778025	-	TATCAT	ACGGCC	19	6
NC_011002.1	778746	-	CACAAT	TCAGCA	17	6
NC_011002.1	778940	-	TAAGCT	CAGACG	21	6
NC_011000.1	778955	+	TATTCT	TCAGCG	18	6
NC_011000.1	778996	-	CAAGCT	TTGACA	17	7
NC_011000.1	779061	+	GAGAAT	TTGTCA	17	6
NC_011002.1	779435	-	CACAAT	ACGCCG	20	6
NC_011001.1	779707	+	CATCAT	GCGTCA	20	6
NC_011002.1	779828	+	GACGCT	CTTACC	15	7
NC_011002.1	780030	+	GATAAT	CTGGAG	16	7
NC_011001.1	780134	+	TAAAAT	GCGGCC	17	7
NC_011002.1	780453	-	AATAAT	AATACG	20	7
NC_011002.1	781042	-	CACTAT	GGTTCG	18	6
NC_011000.1	781759	+	GAACAT	TGGACC	17	6
NC_011002.1	782056	-	CACCCT	TTGGCT	19	6
NC_011002.1	782357	+	CATCAT	GCAACG	16	6
NC_011002.1	782608	+	TACCCT	CCTGCG	19	6
NC_011002.1	782616	+	CATAAT	TGGGCG	16	7
NC_011001.1	783203	+	CAATAC	TGACCG	17	6
NC_011002.1	783902	+	TAGACT	ATGGGG	18	7
NC_011002.1	784302	+	TATGGT	GCAGCG	16	6
NC_011001.1	785066	+	GATAAT	ATAGTG	16	6
NC_011002.1	785164	-	TATCCT	TTTCCG	12	6
NC_011002.1	785212	+	GAAAAT	CTTGCA	17	6
NC_011002.1	785286	-	TATTAT	GTGACT	19	6
NC_011002.1	785304	+	TATAAT	AGGACT	20	6
NC_011001.1	785586	-	TAGAAT	CGTTCG	18	6
NC_011000.1	785736	+	GACCAT	TTGCTG	17	6
NC_011002.1	785766	-	CATCAT	ATTGCG	19	6
NC_011002.1	785784	+	TATGAT	CCCGCG	18	6
NC_011002.1	785969	-	TACAAT	GTTTTG	17	6
NC_011002.1	786086	+	TACTCT	GCACCG	16	7
NC_011002.1	786541	+	TAGACT	CCCACT	17	6
NC_011002.1	786579	-	TAACAT	CGAGCA	21	6
NC_011002.1	786580	+	TAGAAT	AGGCCG	17	6
NC_011002.1	786752	-	TAATAA	CCCGCA	16	7
NC_011000.1	787261	-	GATGAT	TTCACG	18	6
NC_011002.1	787463	+	CAGCAT	GCGACA	19	7
NC_011001.1	787616	-	CATGAT	ATAACG	17	6
NC_011002.1	788363	+	CACAAT	ATTCAG	16	6
NC_011002.1	788627	+	TAAAGT	TGCAAA	20	6
NC_011002.1	788653	+	GAACAT	AGTTCG	17	6
NC_011000.1	788675	+	CACAAT	GGGGCA	19	5
NC_011002.1	788712	-	CACAGT	GCATCA	18	6
NC_011002.1	788768	+	TACACT	AGCACG	20	6
NC_011002.1	788943	+	CAGTAT	AGCCCG	16	7
NC_011002.1	789028	-	CATTCT	TCCACC	19	6
NC_011002.1	789553	+	CAGAAT	TTGATT	18	6
NC_011002.1	789682	-	CAAGGT	GTTTCG	18	6
NC_011002.1	789697	-	CAAACT	TCCGCG	19	6
NC_011000.1	790567	+	CATCAT	TTGACG	18	6
NC_011002.1	790592	-	TACGAT	ATGCCG	20	6
NC_011001.1	790612	-	GAAGAT	TTTCCT	17	6
NC_011000.1	792000	+	GAAGAT	TCGGCA	16	6
NC_011001.1	792304	+	TATCCT	CTTGCG	17	6
NC_011000.1	792402	-	TACAAT	AGGAAA	20	6
NC_011000.1	792725	-	TAAAAT	CCGGTG	18	6
NC_011002.1	792730	-	TACACT	CCGGCG	17	6
NC_011002.1	792759	+	CAACAA	CCCCCG	20	6
NC_011000.1	792807	+	GATAAT	CCCGCA	21	5
NC_011002.1	793016	+	TATCAT	AAGGCA	20	6
NC_011001.1	793581	+	TACGAT	CGCCCG	20	6
NC_011000.1	793708	-	CAAAAT	ACGGCG	20	6
NC_011002.1	794066	-	TAACGT	GTTCCG	18	7
NC_011002.1	794449	-	TACCCT	GGGGAA	17	6
NC_011002.1	794473	+	TAACAT	CTTATG	15	7
NC_011002.1	794946	-	CATGAT	CGAACA	19	6
NC_011001.1	794948	-	CATACT	ATCACG	14	6
NC_011002.1	795527	+	CATCAT	CCCCCG	15	7
NC_011000.1	795999	-	TAGAGT	CTGGCG	18	6
NC_011002.1	798055	+	TATCAT	GGGGTT	16	7
NC_011000.1	798312	-	GAGAAT	GGAACC	19	6
NC_011002.1	798363	+	TAGACT	CCGCCG	17	6
NC_011000.1	798689	-	CATGAT	CGCACG	17	6
NC_011002.1	798948	+	CACTAT	GCTTCG	17	6
NC_011000.1	799662	-	GATAAA	ATCTTG	20	6
NC_011001.1	800177	-	TATAAT	TCTAAG	20	6
NC_011000.1	800702	+	TACAAT	TCGCCG	20	6
NC_011000.1	801449	-	TAAGCT	CTGGAA	17	6
NC_011000.1	801544	+	CATCAT	CGGGCG	18	6
NC_011000.1	801804	+	TATAAT	ATGCAG	21	5
NC_011001.1	801838	-	CACACT	TGGACC	17	6
NC_011000.1	803168	+	TACGAT	AGCTTG	17	6
NC_011001.1	803613	-	TATACT	CGGTCG	16	7
NC_011000.1	804485	-	TAAAAT	GCGATG	20	7
NC_011000.1	804746	+	CATCAT	CCTTCG	20	6
NC_011000.1	805553	-	GATCAT	TTCCCG	17	6
NC_011001.1	806169	+	GAGAAT	TCTCCG	16	7
NC_011001.1	806789	+	CAGAAT	AGTACA	19	6
NC_011000.1	807101	-	CAAACT	CTACCG	17	7
NC_011000.1	807194	-	TAAAAT	CGGATG	18	6
NC_011000.1	807217	+	TATAAT	ACATCG	16	6
NC_011002.1	807234	+	TAGGCT	GCCTCG	18	6
NC_011001.1	807703	+	TACAAT	ACCTCG	17	6
NC_011001.1	808007	+	GACGCT	TGGGAT	17	6
NC_011000.1	808237	+	TACCGT	TGTTCG	16	6
NC_011000.1	809626	+	TACGCT	CGGGCG	18	6
NC_011002.1	810399	+	TAGAAT	TGCGCG	17	7
NC_011000.1	810523	+	CATACT	GTTGCG	17	6
NC_011001.1	810663	+	TATAAT	GCGGAG	19	6
NC_011002.1	810842	-	CAGGAT	ACCACG	16	7
NC_011000.1	811613	-	TATACT	GGCACA	18	7
NC_011000.1	811635	+	TATACT	ATGAAG	17	6
NC_011000.1	811636	-	CACACT	AAGTCG	19	6
NC_011000.1	813585	-	CAGCAT	CCGACG	20	6
NC_011000.1	813586	+	TACGAT	GTCACG	18	6
NC_011001.1	814427	-	TAGAGT	GCAGCG	17	6
NC_011002.1	814940	-	TACTAT	TCATTG	20	6
NC_011002.1	815003	+	TAGAAT	ATTGCA	19	7
NC_011000.1	815164	+	TACGCT	TCGCCA	19	6
NC_011000.1	815188	+	CATCAT	GGTACG	20	6
NC_011000.1	815827	-	CAGAAT	CCTGCG	19	6
NC_011002.1	816189	+	CATACT	GTTGCG	18	6
NC_011000.1	816334	+	CAAGAT	TGGATG	17	6
NC_011002.1	817257	-	GACACT	CGGCTG	18	6
NC_011001.1	817438	-	TACAAT	CCTGCA	18	6
[truncated: 4,554 more rows]

## Sheet: B. subtilis
Chromosome	TSS_Position	Strand	Predicted_-10	Predicted_-35	Distance_-35_to_-10	Distance_-10_to_+1
NC_000964.3	1290581	-	CATGCT	ATGGCG	15	9
NC_000964.3	1296540	-	CACGTT	TACCAA	13	9
NC_000964.3	1345298	-	TAAGAT	TGGATA	21	9
NC_000964.3	1399491	-	TACCAT	TTGCAG	14	9
NC_000964.3	1539756	-	TATGCT	TTGACA	12	9
NC_000964.3	1541640	-	TAGTTT	TTGAGT	12	9
NC_000964.3	1639372	-	CATCAT	TTGAAA	15	9
NC_000964.3	1861299	-	TAAGGT	TTGAAT	11	9
NC_000964.3	1931867	-	TACGTT	TTGACA	13	9
NC_000964.3	2133324	-	CATGAT	TTGACG	14	9
NC_000964.3	2288094	-	CATGCT	TTTTCA	11	9
NC_000964.3	2388853	-	TATATT	TTGATC	13	9
NC_000964.3	2415262	-	TAATAT	TTCCAA	14	9
NC_000964.3	2422273	-	TACGTT	TTGCAT	13	9
NC_000964.3	2427848	-	GAAAAT	CTGAAA	18	9
NC_000964.3	2482229	-	TATGGT	TTGAAA	13	9
NC_000964.3	235483	-	TATGAT	TTTACA	12	9
NC_000964.3	2905054	-	TAAACT	AAGAAA	17	9
NC_000964.3	2913368	-	GATGCT	ATTAAA	19	9
NC_000964.3	2915248	-	TATAAT	TTGACA	12	9
NC_000964.3	2961768	-	GATCAT	TAGACA	14	9
NC_000964.3	3028140	-	TATGGT	TTTTCG	21	9
NC_000964.3	3032092	-	GATGCT	TTGGCT	14	9
NC_000964.3	3129346	-	TACGAT	TTGACA	13	9
NC_000964.3	3136706	-	TACGAT	AGGGTA	14	9
NC_000964.3	3201841	-	TATGCT	CTGCTG	17	9
NC_000964.3	3206079	-	GACGAT	TTTATT	19	9
NC_000964.3	3299889	-	TATGGT	CTGACT	18	9
NC_000964.3	3347440	-	GAGGAT	TTGATT	14	9
NC_000964.3	3448973	-	TATCGT	TTGCGG	18	9
NC_000964.3	3508556	-	CATGCT	TTTACA	12	9
NC_000964.3	3726583	-	TATTAT	TTTACT	15	9
NC_000964.3	3756541	-	TATACT	TTGACA	15	9
NC_000964.3	3821519	-	TATAGT	CTTACA	12	9
NC_000964.3	3832258	-	CACGTT	TTCTCG	17	9
NC_000964.3	4006039	-	GACGAT	TTAAAA	13	9
NC_000964.3	4053370	-	CAGCCT	TGGATG	11	9
NC_000964.3	4091405	-	TAATGT	GTGAAA	11	9
NC_000964.3	4103697	-	TATGTT	TTTATA	11	9
NC_000964.3	4127672	-	TAGAAT	TTGACA	14	9
NC_000964.3	559609	-	TATGTT	TATACA	21	9
NC_000964.3	595031	-	TACTAT	TTTACC	14	9
NC_000964.3	711949	-	TATGCT	TAGAAA	17	9
NC_000964.3	826777	-	TATAGT	TTGACA	16	9
NC_000964.3	961010	-	GATGAT	TTGACT	11	9
NC_000964.3	973006	-	GACCGT	TTGACA	11	9
NC_000964.3	1062501	-	TAGAAT	AGGATT	13	9
NC_000964.3	1182567	-	TATTAT	TTGATA	14	9
NC_000964.3	1258180	-	CATGGT	TTTAAA	20	8
NC_000964.3	1261390	-	GAGAAT	AGGATA	13	8
NC_000964.3	1300143	-	TAGAAT	AGGAAG	14	8
NC_000964.3	1476469	-	TAATAT	TTCAAA	13	8
NC_000964.3	1519858	-	TATGAT	TTTCTA	15	8
NC_000964.3	1565738	-	TACTAT	TTGAAA	14	8
NC_000964.3	1834800	-	TATGGT	TCGACA	15	8
NC_000964.3	1875257	-	TAGTAT	TTTCTT	15	8
NC_000964.3	2019302	-	TATAAT	TTGATT	22	8
NC_000964.3	2074605	-	TATATT	TTGGCA	15	8
NC_000964.3	2106307	-	TATTCT	TTGACT	11	8
NC_000964.3	2187329	-	TATGAT	TTTACC	13	8
NC_000964.3	2462225	-	TATGCT	ATGCGA	12	8
NC_000964.3	2468528	-	CATCAT	TTGGTA	18	8
NC_000964.3	2604026	-	TATAAT	TAGCAT	17	8
NC_000964.3	2709458	-	TAATAT	TATCCA	14	8
NC_000964.3	2714622	-	TATATT	TTGACT	15	8
NC_000964.3	2751749	-	TATGGT	ATTCCA	18	8
NC_000964.3	2762862	-	CATTAT	CTGTGT	14	8
NC_000964.3	2780979	-	TATTAT	TTTTAT	14	8
NC_000964.3	2825796	-	TAGTAT	TTGAAA	15	8
NC_000964.3	2835821	-	TATTAT	TTAACG	19	8
NC_000964.3	2869620	-	TACTAT	TTGACG	15	8
NC_000964.3	2881190	-	TATTAT	TTCAGC	22	8
NC_000964.3	2886126	-	TATGGT	TTGTTA	16	8
NC_000964.3	2958367	-	TATTTT	CTGCCA	14	8
NC_000964.3	3011478	-	TATAGT	TGTAAA	20	8
NC_000964.3	3129342	-	TAAGAT	TTGACA	18	8
NC_000964.3	3225612	-	TATAAT	TTGCGG	17	8
NC_000964.3	3234552	-	TATAAT	TAGTCA	18	8
NC_000964.3	3437501	-	GATTAT	TTGATT	12	8
NC_000964.3	3466382	-	TATAAT	TTGCGG	22	8
NC_000964.3	3536845	-	TAGTAT	TTGACG	22	8
NC_000964.3	3562225	-	TATAAT	TTGGCT	11	8
NC_000964.3	3748310	-	TAATAT	TTCCAA	21	8
NC_000964.3	3856976	-	TATAGT	TTGCGC	12	8
NC_000964.3	3918319	-	TAGCAT	AAGCTA	17	8
NC_000964.3	3939693	-	CAAAAT	TTTCCA	20	8
NC_000964.3	4095509	-	GATAAT	AACAAA	20	8
NC_000964.3	411513	-	TATCCT	TTGACT	16	8
NC_000964.3	4167006	-	GAAATT	TTGAAG	12	8
NC_000964.3	4199798	-	TATAAT	TTGTAA	17	8
NC_000964.3	4215496	-	TATGGT	TTTCGA	12	8
NC_000964.3	732897	-	TATAAT	TTGACT	14	8
NC_000964.3	1098284	-	TATATT	TTGATT	12	8
NC_000964.3	1132130	-	TACTAT	TTCATA	21	8
NC_000964.3	1132132	-	TATACT	TTCATA	19	8
NC_000964.3	116571	+	TACTGT	TTGACG	13	7
NC_000964.3	1262645	-	TATAAT	TTGCTG	17	7
NC_000964.3	1276869	-	TATCAT	TACCAG	17	7
NC_000964.3	1278932	-	TAATAT	TTGCAA	18	7
NC_000964.3	1279036	+	TATAAT	TTTTTT	15	7
NC_000964.3	1280408	+	TAAAAT	ATGCCC	16	7
NC_000964.3	1281004	-	TACTAT	TTGTAG	23	7
NC_000964.3	1281024	+	CATAGT	TTGACA	15	7
NC_000964.3	1281026	+	TAGTAT	TTGACA	17	7
NC_000964.3	1293991	-	TAAGAT	TTGAAT	17	7
NC_000964.3	118451	-	TATATT	TGGATA	20	7
NC_000964.3	1308753	+	TATGTT	TGGAAA	17	7
NC_000964.3	1319689	-	TATGAT	TTGATA	14	7
NC_000964.3	1321703	-	TATAAT	TTTATT	17	7
NC_000964.3	1321805	+	TATACT	TTGATG	17	7
NC_000964.3	119848	+	TATTAT	TTGACA	17	7
NC_000964.3	1359422	-	TACAAT	TTCCAT	18	7
NC_000964.3	1359433	+	TACACT	TTGTGA	17	7
NC_000964.3	1367576	+	GATTAT	GTGACA	17	7
NC_000964.3	1371316	+	TATAAT	TTAACG	13	7
NC_000964.3	1371978	+	GAGAAT	TTTAAA	16	7
NC_000964.3	1387029	-	TATAAT	TGTCCG	17	7
NC_000964.3	1391680	+	TAAAAT	TTTCTC	19	7
NC_000964.3	1396772	+	TATTAT	TTGTCG	19	7
NC_000964.3	1397202	-	GATGAT	GGGATA	20	7
NC_000964.3	1398955	-	TAGAAT	CTCTCC	14	7
NC_000964.3	1401540	-	CATACT	TTTACA	17	7
NC_000964.3	1408932	+	TAAAAT	TGGAAG	22	7
NC_000964.3	1412600	+	TATCAT	CAGAAA	21	7
NC_000964.3	1416036	+	TAGAAT	TTTAAA	17	7
NC_000964.3	1424721	-	TACCAT	TTGACA	18	7
NC_000964.3	1424800	+	TATCAT	TTTAAT	15	7
NC_000964.3	1425257	-	TATAAT	CTGTCA	17	7
NC_000964.3	1426857	+	GATAAT	TTGACA	17	7
NC_000964.3	1430635	+	AATAAT	TTTACA	17	7
NC_000964.3	1442620	-	TATACT	TTGGCG	21	7
NC_000964.3	1446577	+	TATAAT	TGGAAT	16	7
NC_000964.3	1447226	+	TATGCT	TTGTAA	13	7
NC_000964.3	1450671	+	TACTAT	TTGACG	11	7
NC_000964.3	132942	+	TACAAT	TTCCAA	18	7
NC_000964.3	1451522	-	TATTAT	ATCACA	17	7
NC_000964.3	1455082	+	TAATAT	TTTAGA	18	7
NC_000964.3	1456087	+	TACGAT	TTGACG	18	7
NC_000964.3	134147	+	TATAAT	TTGCTT	12	7
NC_000964.3	1458325	-	TAAAAT	ATGACA	23	7
NC_000964.3	1467704	+	TACAAT	CTGTAA	18	7
NC_000964.3	135238	+	TATAAT	TTGCAA	17	7
NC_000964.3	1473427	-	TAAAAT	TTGACT	16	7
NC_000964.3	1483449	+	TATTCT	TTTATT	13	7
NC_000964.3	1484051	+	TATGAT	ATGCCA	18	7
NC_000964.3	1486010	+	TAGAAT	TTGAAT	18	7
NC_000964.3	1490611	-	TAAACT	CTGTTA	14	7
NC_000964.3	1495692	+	GAAAAT	TTGATA	17	7
NC_000964.3	1502098	-	TAATAT	TTGTAA	18	7
NC_000964.3	1502930	+	TAAAAT	ATGATG	16	7
NC_000964.3	1523531	-	TATCAT	ATCCCA	14	7
NC_000964.3	17465	+	TAAAAT	CTGTCT	22	7
NC_000964.3	1527210	+	TATAGT	TTGCCA	17	7
NC_000964.3	1527286	-	TAATAT	CTGTCC	12	7
NC_000964.3	1528115	+	TAAACT	TTGACG	18	7
NC_000964.3	1530719	+	TAGAAT	TTCACC	17	7
NC_000964.3	1534670	-	TACAAT	TTGAGG	17	7
NC_000964.3	1548613	-	TATAAT	TGGACA	15	7
NC_000964.3	1551569	-	TATACT	AAGCAA	16	7
NC_000964.3	1551917	+	TATTAT	TTCAAT	19	7
NC_000964.3	1558557	+	TAAAAT	TTCAAA	12	7
NC_000964.3	1559735	-	TACAAT	TAGCGG	18	7
NC_000964.3	1565898	-	TACATT	TTCATC	17	7
NC_000964.3	1569770	+	TAAAAT	TTTAAA	13	7
NC_000964.3	1575107	+	TACATT	TTGCTA	17	7
NC_000964.3	1577460	-	TAAAGT	GTCACA	15	7
NC_000964.3	1578479	+	TACAGT	ATGTCT	12	7
NC_000964.3	1586247	+	TAAAAT	TGGATG	17	7
NC_000964.3	1590379	+	TATTAT	CTGATT	21	7
NC_000964.3	147761	+	TAGAAT	TGGAGA	11	7
NC_000964.3	1596189	+	TAGACT	TTTTCT	17	7
NC_000964.3	1606504	+	TATCCT	TTTACG	17	7
NC_000964.3	1609364	-	TATCAT	TTGATT	18	7
NC_000964.3	1616711	+	TAAAAT	TTTACT	17	7
NC_000964.3	1634731	-	TAAACT	TTTACA	17	7
NC_000964.3	149470	+	TATCTT	TTCTAT	20	7
NC_000964.3	1639717	+	CAAAAT	TTGCGC	17	7
NC_000964.3	1639816	+	TAAACT	TTGCCC	16	7
NC_000964.3	1640661	+	TATAAT	TTAACA	22	7
NC_000964.3	1641594	+	CAAAAT	TTGAAA	35	7
NC_000964.3	19022	+	TACAAT	ATGAAT	16	7
NC_000964.3	149519	+	TAAACT	AGGCCA	15	7
NC_000964.3	1655863	-	TAAATT	TTGCAA	17	7
NC_000964.3	1658529	+	TAGAGT	TTGCAG	18	7
NC_000964.3	1671498	-	TAAAAT	AGCACA	17	7
NC_000964.3	153737	+	TAAGAT	TTGACA	17	7
NC_000964.3	1675945	+	TAAGAT	TTGCAT	17	7
NC_000964.3	1683506	+	TATTGT	TTGAAT	17	7
NC_000964.3	1685805	+	TAAACT	TTGTGT	22	7
NC_000964.3	1689665	+	TATTAT	TGTAAA	11	7
NC_000964.3	1692754	+	TACAGT	GTGCCA	20	7
NC_000964.3	1714621	+	TAAAAT	CTGTCG	19	7
NC_000964.3	156431	+	TATAAT	TGGAGT	14	7
NC_000964.3	1720319	+	TATAAT	TGGCTA	20	7
NC_000964.3	1721109	+	TACAAT	TGGAAG	17	7
NC_000964.3	1730722	+	CACAAT	TTGGCA	17	7
NC_000964.3	157380	-	TACAAT	CTCACC	16	7
NC_000964.3	1730902	+	TATATT	ATGAAA	21	7
NC_000964.3	1733132	+	TAGAAT	TTGTCA	18	7
NC_000964.3	1735857	+	TATGCT	TTGAAG	13	7
NC_000964.3	1738854	+	TATGAT	TTGCAT	17	7
NC_000964.3	1741153	+	TAAAAT	ATCATC	14	7
NC_000964.3	1744129	-	TATAAT	TTTCCT	13	7
NC_000964.3	1752560	+	TATTAT	GAGACG	18	7
NC_000964.3	157391	+	TATAAT	AAGACA	18	7
NC_000964.3	1756350	+	TATTAT	GTGTCA	21	7
NC_000964.3	1760414	+	TATAGT	CTGATC	15	7
NC_000964.3	158940	-	TATATT	ATGATC	22	7
NC_000964.3	1772416	-	TAAAAT	TTTTCA	12	7
NC_000964.3	159120	-	TATAAT	ATCGCG	20	7
NC_000964.3	1862007	-	TATTAT	TTCAGG	12	7
NC_000964.3	1862905	+	TATTAT	TTGAAA	15	7
NC_000964.3	1866025	-	TATAGT	TGGCCG	22	7
NC_000964.3	1867349	+	GAAACT	AGGAAA	37	7
NC_000964.3	1878651	-	GAAGAT	TTTACC	18	7
NC_000964.3	1891036	-	TAACAT	TTGGAG	16	7
NC_000964.3	1899555	+	TATAAT	TTGTTC	21	7
NC_000964.3	1901864	+	TAAAAT	TGGACA	20	7
NC_000964.3	1902169	+	TAATAT	CTGCAA	17	7
NC_000964.3	1904258	-	TATAAT	TATACG	22	7
NC_000964.3	1911502	+	TAATAT	TTCAAA	13	7
NC_000964.3	1923117	-	TATAAT	TTTCTA	17	7
NC_000964.3	1924447	+	TATAGT	TTTTTT	14	7
NC_000964.3	1925548	+	TATTCT	TAGTCA	17	7
NC_000964.3	1946239	+	TATAGT	TTTATT	24	7
NC_000964.3	1946873	+	TATACT	AGGCCG	19	7
NC_000964.3	1948406	+	CATAAT	ATCCCG	14	7
NC_000964.3	1967079	+	TATCAT	TTTCCA	18	7
NC_000964.3	176930	+	TATGAT	TTGCGT	17	7
NC_000964.3	2002464	-	TAAAAT	TTCATA	15	7
NC_000964.3	2002603	+	TAACAT	TTGTAA	17	7
NC_000964.3	2004585	-	TATATT	TTCACA	12	7
NC_000964.3	2016349	+	TAAAAT	GTCATA	18	7
NC_000964.3	2017746	-	TAACAT	TTGACA	16	7
NC_000964.3	2018486	-	TAAAAT	TTGAAT	14	7
NC_000964.3	2019792	-	TATAAT	TTTTAA	12	7
NC_000964.3	182315	-	TATCAT	TTCAAA	12	7
NC_000964.3	2030174	+	TATACT	TTCCCT	20	7
NC_000964.3	2033712	-	TAAAAT	TTGATA	23	7
NC_000964.3	2034435	-	TATTAT	TTCACA	22	7
NC_000964.3	2039826	-	TATACT	ATGAAA	12	7
NC_000964.3	2042429	+	TAAAAT	TTGTGT	22	7
NC_000964.3	22284	+	TATAGT	TTGACC	18	7
NC_000964.3	183358	-	TATAAT	TGTCCA	23	7
NC_000964.3	2045865	-	TACATT	GTGCTG	15	7
NC_000964.3	2045895	+	TATGAT	TTTCAG	18	7
NC_000964.3	185047	-	TACAAT	TTTATA	23	7
NC_000964.3	2065741	-	TATTCT	TTGACA	14	7
NC_000964.3	2069168	-	TACAAT	TTTAAT	12	7
NC_000964.3	2070127	-	TATAAT	TTGTAA	21	7
NC_000964.3	2070176	+	TACAAT	TTTTCC	11	7
NC_000964.3	2071332	-	TATAAT	TTGCAG	20	7
NC_000964.3	2081123	-	TATAAT	ATGTCT	17	7
NC_000964.3	192998	-	TATACT	TTGAAA	18	7
NC_000964.3	2090544	+	TAAAGT	TGCATT	16	7
NC_000964.3	2090700	+	TATTAT	TGGAAA	17	7
NC_000964.3	2097013	-	TAACAT	TTGACT	17	7
NC_000964.3	2114683	-	TATACT	TTGAGC	18	7
NC_000964.3	2115647	-	TATCAT	TTCATT	19	7
NC_000964.3	193345	+	TAGAAT	CTGAGC	19	7
NC_000964.3	2119365	+	TATAAT	TTGCTT	16	7
NC_000964.3	2120410	+	TATCCT	TTTTCT	17	7
NC_000964.3	2123947	-	TATAAT	TGCCCA	17	7
NC_000964.3	2130151	+	TATTAT	TTGTGA	17	7
NC_000964.3	2130871	+	TAAAAT	TTGCCG	18	7
NC_000964.3	2136247	-	TATAAT	TTTCTT	17	7
NC_000964.3	2138196	+	TATCTT	TTGACA	18	7
NC_000964.3	2138607	+	TATGAT	TTCAAA	14	7
NC_000964.3	2140993	+	TAACCT	TTGATC	18	7
NC_000964.3	2146487	-	TACTAT	TTGTCG	12	7
NC_000964.3	2152911	+	TAAAAT	TTGAAG	17	7
NC_000964.3	2155009	-	TATAAT	TTGAAT	21	7
NC_000964.3	2159189	-	TACCTT	TTGAAA	17	7
NC_000964.3	195283	-	TATACT	TTTCAA	18	7
NC_000964.3	2182343	+	TAAAAT	TTCTCG	14	7
NC_000964.3	2195148	+	TAAACT	TTGAGA	17	7
NC_000964.3	2206603	-	TAACTT	TTGATT	17	7
NC_000964.3	2209000	-	TAGAAT	GTGAAA	12	7
NC_000964.3	2212541	+	TATTCT	TTCCCT	22	7
NC_000964.3	2213974	-	CATACT	TTTAGA	22	7
NC_000964.3	2215882	-	TATAGT	CTCCCA	15	7
NC_000964.3	199967	+	TAAAAT	TTGACC	17	7
NC_000964.3	2219525	-	TAAACT	TTGTTA	23	7
NC_000964.3	2219905	+	TAGACT	TTTCTT	17	7
NC_000964.3	2224790	-	TAATCT	TTTCCA	15	7
NC_000964.3	2237525	+	TATTGT	TTGTTT	18	7
NC_000964.3	2240143	-	TATAAT	TAGCAA	15	7
NC_000964.3	2261053	+	TACACT	TGGGCA	12	7
NC_000964.3	2264891	+	CAAAAT	TTGAAA	17	7
NC_000964.3	2265410	-	TATTAT	TTGATT	17	7
NC_000964.3	2269728	-	TATATT	TTGAAT	17	7
NC_000964.3	2277580	-	TATATT	TTGAAA	16	7
NC_000964.3	2279928	+	TATAAT	TTCACA	17	7
NC_000964.3	2291650	-	TACACT	TTGCAA	16	7
NC_000964.3	2299294	+	TACAAT	TTGCTA	21	7
NC_000964.3	2300685	-	TATCCT	TTGAAA	17	7
NC_000964.3	211429	+	TATAAT	TTGACA	16	7
NC_000964.3	2302618	-	TATAGT	TTGAAA	17	7
NC_000964.3	2303883	-	TAGAAT	TAGAAG	17	7
NC_000964.3	2304260	+	TATAAT	CTGTCC	17	7
NC_000964.3	2305059	-	TAAAAT	TTGAAT	16	7
NC_000964.3	2306451	+	TATGTT	ATTAAT	21	7
NC_000964.3	2316172	-	TAAAAT	AAGAAA	17	7
NC_000964.3	2318001	-	TATAAT	TTGGAA	14	7
NC_000964.3	2320209	-	TATAAT	ATGCAA	16	7
NC_000964.3	2325791	+	TAAAAT	TTGACT	17	7
NC_000964.3	2329445	-	TATTAT	TTGTAT	17	7
NC_000964.3	2337016	-	TATAAT	AGCACA	14	7
NC_000964.3	2339193	-	TACGAT	CTGAAT	17	7
NC_000964.3	2345120	-	TAAAAT	AAGCGA	19	7
NC_000964.3	2352968	-	TATAAT	TTGATA	18	7
NC_000964.3	2353003	-	TAATAT	TTGCTT	22	7
NC_000964.3	2378243	-	TAGGCT	TTTATA	17	7
NC_000964.3	2384446	-	TATAAT	AGGATA	23	7
NC_000964.3	2388850	-	TAAAAT	TTGATC	18	7
NC_000964.3	2399911	+	TATAAT	ATCCAT	21	7
NC_000964.3	2403396	-	TATACT	TGCACA	15	7
NC_000964.3	2422184	-	TAAGAT	TTGTTT	17	7
NC_000964.3	2424868	-	TATAAT	AGGAAG	20	7
NC_000964.3	2426633	-	TATACT	TGGACG	17	7
NC_000964.3	2431637	-	TATAAT	TTGCGT	17	7
NC_000964.3	2434206	-	TAAACT	TTCTCG	15	7
NC_000964.3	2438330	-	TAATGT	TTGAAA	17	7
NC_000964.3	2438335	-	TATGAT	TTGAAA	12	7
NC_000964.3	2450886	-	TATACT	ATGACC	19	7
NC_000964.3	2452842	-	GAAAAT	TTGCAA	18	7
NC_000964.3	225015	+	TAATAT	TGTAAA	17	7
NC_000964.3	2459104	-	TATGAT	TTCACG	22	7
NC_000964.3	2459298	+	TATATT	TTGAAA	12	7
NC_000964.3	2471799	-	TATACT	ATCACG	22	7
NC_000964.3	2472914	-	TATACT	CTCTCT	15	7
NC_000964.3	2477955	-	TATAAT	TTGACA	16	7
NC_000964.3	226057	-	TAAGAT	TTTACT	16	7
NC_000964.3	2478956	-	TATTCT	TTCACA	17	7
NC_000964.3	2482226	-	TAATTT	TTGAAA	18	7
NC_000964.3	2483777	-	GATGAT	TTTACG	17	7
NC_000964.3	2485060	+	TAGAAT	TTCGCG	18	7
NC_000964.3	2486589	+	TAAAAT	TACAAC	17	7
NC_000964.3	2492849	-	TAAAAT	TTGCAT	17	7
NC_000964.3	2504692	-	CATAAT	CTTAAG	17	7
NC_000964.3	2516202	+	TAACCT	TTGACG	17	7
NC_000964.3	228917	+	TAAGAT	TTCCCC	20	7
NC_000964.3	230641	+	TACAAT	TGTCCA	11	7
NC_000964.3	2544922	+	TATAAT	ATGACA	17	7
NC_000964.3	2560096	-	TACAAT	TTGATT	17	7
NC_000964.3	231270	+	CAAAAT	TTGACT	16	7
NC_000964.3	2563350	-	TACAAT	CGGAAG	21	7
NC_000964.3	2569088	-	TATTGT	AGGAAG	22	7
NC_000964.3	2586783	+	TACAAT	TTCACA	12	7
NC_000964.3	2588454	+	TAAACT	TTGCTT	19	7
NC_000964.3	24667	+	TATAAT	ATGCCT	16	7
NC_000964.3	2589660	+	TATTAT	TTGAGG	16	7
NC_000964.3	2591959	-	TATAAT	TTTACT	17	7
NC_000964.3	2599364	-	TATGAT	TTGGAT	17	7
NC_000964.3	2599923	-	TAGAAT	TTTACT	16	7
NC_000964.3	2600062	+	TATAAT	ATCTCT	21	7
NC_000964.3	2604328	+	TATGAT	TTTAAA	13	7
NC_000964.3	2605632	-	TATAAT	TTGATT	15	7
NC_000964.3	2609636	-	TAACAT	ATTACG	18	7
NC_000964.3	2611375	-	TAAAAT	GTGAAA	17	7
NC_000964.3	2614669	-	TAAAAT	TTGACG	17	7
NC_000964.3	2618573	-	TACCGT	TTTACA	17	7
NC_000964.3	238687	+	TAGAAT	TTGTTA	11	7
NC_000964.3	2620629	+	TATAAT	TACACA	21	7
NC_000964.3	2625941	-	TACAAT	TTGAAA	18	7
NC_000964.3	2628791	-	TAAAAT	TTCAAT	22	7
NC_000964.3	2630798	+	TAAAAT	TCGACT	13	7
NC_000964.3	2633488	-	TAAAAT	AGCAAA	17	7
NC_000964.3	2643861	-	TATCAT	TTGCAG	18	7
NC_000964.3	2644799	-	TATAAT	GTGCCG	17	7
NC_000964.3	2647663	-	TATAAT	TAGTAA	18	7
NC_000964.3	2653578	+	TACACT	TTTCAT	17	7
NC_000964.3	2654436	+	TAGAAT	TTTAAC	20	7
NC_000964.3	2659183	+	TAATAT	TTTCCT	22	7
NC_000964.3	2661925	+	TATTAT	TTGTAA	22	7
NC_000964.3	2663971	-	TAAAAT	TTTCCT	21	7
NC_000964.3	2664304	-	TAACAT	TGGACA	17	7
NC_000964.3	240951	-	TACAAT	TTCTGC	12	7
NC_000964.3	2665074	-	TACGAT	TTGTTA	17	7
NC_000964.3	2665554	+	TAAGTT	ATGATG	22	7
NC_000964.3	2667684	+	TATAAT	TTCAAA	19	7
NC_000964.3	241162	+	TACAAT	CTCACC	20	7
NC_000964.3	2700621	-	CAAAAT	AGGTCT	15	7
NC_000964.3	2705202	-	TATCTT	TTGTTA	12	7
NC_000964.3	25403	-	TATCAT	CTGAGT	16	7
NC_000964.3	2721873	+	TACAAT	CTGCAA	15	7
NC_000964.3	2726163	-	TATTAT	TTCAAA	19	7
NC_000964.3	2730268	-	TATTAT	TTGATT	17	7
NC_000964.3	2734358	-	GATAAT	TAGACA	16	7
NC_000964.3	2735501	-	CATTAT	TTGTTC	17	7
NC_000964.3	2736620	-	TAAAAT	TTGAAT	21	7
NC_000964.3	2739447	+	TATAAT	TGGAAT	16	7
NC_000964.3	2742146	-	TATAAT	TTGATG	17	7
NC_000964.3	2763839	+	CACCAT	TTGACC	17	7
NC_000964.3	2770909	-	TAAGCT	TTGATA	17	7
NC_000964.3	2784947	-	TATTAT	ATTACT	22	7
NC_000964.3	2788055	-	TAAAAT	TGGCAA	18	7
NC_000964.3	2792083	-	TAAGAT	TTGCAG	17	7
NC_000964.3	2796985	-	TAGTAT	TTGCCG	17	7
NC_000964.3	2801108	-	TATAAT	TTGACA	17	7
NC_000964.3	2803064	-	TAAAAT	CTCCCC	19	7
NC_000964.3	2806554	-	TATTAT	TTGCCT	12	7
NC_000964.3	2812217	-	TATAAT	ATGAAA	17	7
NC_000964.3	2817849	+	TAAAAT	TAGACC	17	7
NC_000964.3	2819744	-	CATAAT	TTGTAG	18	7
NC_000964.3	2822765	-	GATAAT	TTTACA	17	7
NC_000964.3	2823607	-	TAAAAT	TTTTTT	14	7
NC_000964.3	2836790	-	TACAAT	TTTCTA	23	7
NC_000964.3	2839914	-	GATAGT	TTGAAA	15	7
NC_000964.3	2841574	+	CAAAAT	TTGTAG	17	7
NC_000964.3	2854611	-	TATAAT	TTGTTT	21	7
NC_000964.3	2854624	+	TATTAT	TTTAGG	16	7
NC_000964.3	2854803	-	TAGAAT	TTGCAA	17	7
NC_000964.3	2855930	-	TATATT	TTGACA	17	7
NC_000964.3	2857086	-	TAAGAT	ATTAAA	17	7
NC_000964.3	2861801	-	TATAAT	TTTTTT	13	7
NC_000964.3	2864340	-	TAAAGT	TTGTTC	19	7
NC_000964.3	2869618	-	TATAAT	TTGACG	18	7
NC_000964.3	258888	+	TATAAT	CTGACA	12	7
NC_000964.3	2886122	-	TAAAAT	TTGTTA	21	7
NC_000964.3	261625	-	TATATT	TTGACT	15	7
NC_000964.3	2887624	-	TAGAAT	TGGACG	17	7
NC_000964.3	2887772	-	TATGTT	TAGTTG	14	7
NC_000964.3	2888291	+	TATACT	TTGGAG	20	7
NC_000964.3	2888576	+	TAAAAT	TGGTCA	18	7
NC_000964.3	2899929	-	TATAAT	TTGACT	17	7
NC_000964.3	264167	+	TAGGAT	TTGCAA	16	7
NC_000964.3	2910745	+	TACAAT	CGGAAG	16	7
NC_000964.3	2911077	-	TAAAAT	TTGTCC	17	7
NC_000964.3	2911087	-	TAAGAT	TTGCAA	21	7
NC_000964.3	2919702	+	TATACT	TTGGAG	18	7
NC_000964.3	265413	+	CAAAAT	TTGCAG	17	7
NC_000964.3	2920603	-	TAAAAT	TTGAGT	16	7
NC_000964.3	2925925	-	TATGAT	TTTCCA	18	7
NC_000964.3	2925998	+	TACACT	TGGAAA	22	7
NC_000964.3	266483	+	TAGAAT	AAGCCA	13	7
NC_000964.3	2936580	+	CATAAT	TTGCGC	16	7
NC_000964.3	2963645	-	TATAAT	ATGTTA	17	7
NC_000964.3	271419	+	TATGAT	TTGCCG	19	7
NC_000964.3	2965595	-	TAAAAT	TTGATA	16	7
NC_000964.3	2966931	-	TATACT	TTGCAA	17	7
NC_000964.3	2967209	+	TATTAT	ATGACC	16	7
NC_000964.3	2974083	-	TATATT	CTGACA	17	7
NC_000964.3	2980773	-	TATAAT	TTTACG	14	7
NC_000964.3	2981073	-	TACACT	TTCAGA	14	7
NC_000964.3	2982189	+	TATCAT	TTGCAT	18	7
NC_000964.3	2986675	+	TATCAT	TTGTCT	15	7
NC_000964.3	2987163	-	TACAAT	TTTCCA	17	7
NC_000964.3	2989632	+	TAGACT	TTCACC	17	7
NC_000964.3	2994747	+	TATAAA	CTGAAA	11	7
NC_000964.3	2996678	+	GAATAT	TTGTCC	12	7
NC_000964.3	3004290	+	TATGCT	TTCAGC	20	7
NC_000964.3	3006508	+	TAAAAT	TACAAA	21	7
NC_000964.3	3008859	+	TATACT	TTTACT	14	7
NC_000964.3	3010625	-	GAAAAT	TTTTCA	14	7
NC_000964.3	3011740	-	TAAAAT	TTGCGT	16	7
NC_000964.3	3026666	+	TATACT	TTTAAA	14	7
NC_000964.3	3028137	-	TAACAT	TTTTCT	17	7
NC_000964.3	3028225	+	TATAAT	TTGACT	16	7
NC_000964.3	3028342	+	TATTAT	CTGCCT	14	7
NC_000964.3	3032479	-	TAAAAT	ATGCAG	20	7
NC_000964.3	3032776	+	TAGGAT	TTGACG	13	7
NC_000964.3	3035548	+	TATAAT	TTGACT	17	7
NC_000964.3	3037723	+	TAAAAT	CTGAAA	12	7
NC_000964.3	3041493	+	TAACAT	TTTAAT	16	7
NC_000964.3	3041920	-	TAAAAT	TGGACA	23	7
NC_000964.3	3043185	+	TAAAAT	TTGGGA	12	7
NC_000964.3	3046565	-	TAAGAT	TTTCCA	17	7
NC_000964.3	280058	+	TACAAT	ATGACA	11	7
NC_000964.3	3052618	-	TATACT	TTTTCT	17	7
NC_000964.3	3054698	+	TAACAT	TTGCAT	18	7
NC_000964.3	3056454	+	TATAAT	TTGCTT	21	7
NC_000964.3	3060215	-	TATGTT	TTGCGG	17	7
NC_000964.3	3066326	-	TAAAAT	CGCACA	13	7
NC_000964.3	3066421	+	TAGGAT	CGCACA	14	7
NC_000964.3	3068875	+	TAATAT	TTGCAA	17	7
NC_000964.3	3089983	+	TATAAT	TTGCTC	21	7
NC_000964.3	3100272	-	TATAAT	TAGGCG	14	7
NC_000964.3	3113529	+	TATAAT	TTTAAT	17	7
NC_000964.3	3116195	-	TAAAAT	TTTACA	22	7
NC_000964.3	3123122	+	TAAAAT	TTGCAG	18	7
NC_000964.3	3129491	+	TATACT	TAGACT	16	7
NC_000964.3	3136780	+	TATGCT	CTGTCA	13	7
NC_000964.3	3136884	-	TATGCT	TTTTCT	16	7
NC_000964.3	3136895	+	TATAAT	TGGACG	12	7
NC_000964.3	3139257	-	TAAAAT	TTGACA	17	7
NC_000964.3	3146079	-	GATAAT	TTGACA	15	7
NC_000964.3	3149834	-	TAGAAT	TGCATA	16	7
NC_000964.3	3151569	+	TAAAAT	ATTCCG	21	7
NC_000964.3	3152742	-	TATTGT	ATGAGA	19	7
NC_000964.3	3184415	-	TACAAT	TCGCCC	16	7
NC_000964.3	3186712	+	TAAGAT	TTGACT	16	7
NC_000964.3	3190768	-	TATAAT	TTCCAT	16	7
NC_000964.3	3190875	-	TAAACT	TGGTAC	17	7
NC_000964.3	3191981	+	TATCAT	TTTCCG	15	7
NC_000964.3	3192486	-	TATGAT	TTTTCA	19	7
NC_000964.3	3197772	-	TATTCT	TTCAAA	23	7
NC_000964.3	3218971	+	TATACT	TTGTTC	14	7
NC_000964.3	3219831	-	TACACT	GTGAAA	19	7
NC_000964.3	3220103	-	TAAAAT	TGGGAA	23	7
NC_000964.3	3221931	+	TATCAT	TTGATG	16	7
NC_000964.3	3222115	-	TAAAGT	TTGACT	22	7
NC_000964.3	3224650	-	CATAAT	TTTACA	18	7
NC_000964.3	3224700	-	TATGCT	TTGCAA	15	7
NC_000964.3	300681	-	TAAAAT	TTCAAT	17	7
NC_000964.3	3228381	-	TAAAAT	TTCAGC	21	7
NC_000964.3	3232582	+	TATAAT	TTTAAA	16	7
NC_000964.3	3235896	+	TATCAT	ATGCAA	15	7
NC_000964.3	3236461	+	TATTAT	CTTACA	21	7
NC_000964.3	3237006	-	CATAAT	TTGTCA	17	7
NC_000964.3	3237128	+	TAAAGT	TTCACA	17	7
NC_000964.3	3241620	-	CATAAT	TGGACT	22	7
NC_000964.3	3254562	+	TATAGT	CTTACA	14	7
NC_000964.3	3259299	-	TATACT	TAGACA	20	7
NC_000964.3	3266153	-	TACAAT	TTGTGT	13	7
NC_000964.3	3272095	+	TATAGT	TTGCTT	11	7
NC_000964.3	3276817	+	TATTAT	TAGAAG	20	7
NC_000964.3	3282208	+	TACCAT	CTCACA	19	7
NC_000964.3	3292404	-	TATGAT	TTGACT	17	7
NC_000964.3	304382	-	TATATT	CTTCCT	17	7
NC_000964.3	3293427	-	TATTAT	TTGACT	17	7
NC_000964.3	3305993	-	TATAAT	TTGAGA	17	7
NC_000964.3	3306928	-	TATAAT	GGGATA	17	7
NC_000964.3	3308799	+	TATAAT	TTGTGA	17	7
NC_000964.3	305629	+	TATTTT	TTTTCA	16	7
NC_000964.3	3316816	-	TACAAT	TTTAGG	17	7
NC_000964.3	3319031	-	TATACT	CGGGCA	19	7
NC_000964.3	305999	-	TAACAT	CTCCCA	12	7
NC_000964.3	3319932	-	TAAACT	TTGAAT	18	7
NC_000964.3	3321578	+	TAAAAT	CTGTCG	20	7
NC_000964.3	3324652	+	CACAGT	TTGTCA	17	7
NC_000964.3	307561	+	TATATT	TTTATT	17	7
NC_000964.3	3351070	+	TATAAT	TGGCCT	16	7
NC_000964.3	28275	+	TAAAAT	TTCAAA	14	7
NC_000964.3	3363050	+	TAAAAT	TTTCGT	12	7
NC_000964.3	3373718	+	GAAACT	TGTATA	17	7
NC_000964.3	3377419	-	TAGGAT	TTGAGG	17	7
NC_000964.3	308615	+	TATAAT	ATGCTG	11	7
NC_000964.3	3387997	-	TATTAT	TTGTAA	17	7
NC_000964.3	308923	+	TAAACT	TTGCAA	16	7
NC_000964.3	3395205	-	TAAAAT	TTGATA	13	7
NC_000964.3	3404809	+	TATACT	TCGTAA	18	7
NC_000964.3	3415263	-	GATAAT	TTGCAA	17	7
NC_000964.3	3418426	+	TATAAT	GTGTCA	17	7
[truncated: 2,611 more rows]

## Sheet: E. coli
Chromosome	TSS_Position	Strand	Predicted_-10	Predicted_-35	Distance_-35_to_-10	Distance_-10_to_+1
[truncated: 687 more rows]
