# Supplementary material for: Promoter Architecture Differences among Alphaproteobacteria and Other Bacterial Taxa
Source: mSystems. 2021 Jul 13;6(4):e00526-21. doi: 10.1128/mSystems.00526-21 (PMC8407463; doi:10.1128/mSystems.00526-21)
Supplement: TABLE S2 [file msystems.00526-21-st002.xlsx]

## Sheet: Supplemental Table
Supplemental Table 2
Summary of Delila-PY identified predicted σ70-dependent promoters upstream of TSSs.
Each worksheet focuses on a specific species
Column Header	Description
Chromsome	Chromosome Name for each TSS
Locus_Tag	Locus Tag for each gene (or transcription start site unique ID)
Old_Locus_Tag	If present, the annotated, previous locus tag for each gene
GeneName	If present, the annotated Gene Name, else the locus tag is included
Product	If present, the annotated Gene Product in GenBank file
Strand	Strand of TSS and Gene
TSS_Position	Position of TSS identified
Predicted_-10	Sequence of the predicted -10 element (-12 to -7)
Predicted_-35	Sequence of the predicted -35 element (-35 to -30)
Minus7	Identity of the base at position -7 of the -10 element
Transposon	If present, results of previously performed transposon essentiality experiments
DEG	If present, Identification of homolog present in Database of Essential Genes 15. No Homolog indicates no match

## Sheet: M. smegmatis
Chrom	Locus_Tag	Strand	TSS_Position	Predicted_-10	Predicted_-35	Minus7
NC_008596.1	TSS_1	+	1613	gaggat	tgcggt	t
NC_008596.1	TSS_2	+	4534	tagact	tcggtg	t
NC_008596.1	TSS_3	-	42739	tagtaa		a
NC_008596.1	TSS_4	+	45222	cagact	gccccg	t
NC_008596.1	TSS_5	+	46750	gacgat	gacagt	t
NC_008596.1	TSS_6	-	46755	taggct		t
NC_008596.1	TSS_7	+	47564	taacct	gggacc	t
NC_008596.1	TSS_8	-	57963	taccat	cccgca	t
NC_008596.1	TSS_9	+	61375	taatct	gacccg	t
NC_008596.1	TSS_11	-	69734	tacggt	gcggcc	t
NC_008596.1	TSS_12	-	70570	tagcgt	tgcatc	t
NC_008596.1	TSS_13	+	70850	taggat	gtagcg	t
NC_008596.1	TSS_14	-	74251	gatact	tgcgcg	t
NC_008596.1	TSS_15	+	85544	cacgat	gccgtg	t
NC_008596.1	TSS_16	+	99678	tatgat		t
NC_008596.1	TSS_17	-	117185	tatcgt		t
NC_008596.1	TSS_18	+	117306	cacaat		t
NC_008596.1	TSS_19	+	120220	tataca	gaccgg	a
NC_008596.1	TSS_20	-	125866	tatcgt		t
NC_008596.1	TSS_21	-	128024	tagcgt		t
NC_008596.1	TSS_22	-	135803	tacgtg		g
NC_008596.1	TSS_25	-	141850	tagact	ggccct	t
NC_008596.1	TSS_26	+	141908	tacact		t
NC_008596.1	TSS_27	-	149478	caggct	ggctga	t
NC_008596.1	TSS_28	+	149981	tatgct	ttcggc	t
NC_008596.1	TSS_29	+	152965	cataat	tgcacc	t
NC_008596.1	TSS_30	-	169361	tagagt	cggtcc	t
NC_008596.1	TSS_32	-	191642	tacccc		c
NC_008596.1	TSS_33	-	193270	tacctt	tgcgca	t
NC_008596.1	TSS_35	-	198190	gaccat	ggcatg	t
NC_008596.1	TSS_36	-	203576	tagtct		t
NC_008596.1	TSS_37	+	212094	tataaa		a
NC_008596.1	TSS_38	-	213006	tacggt	cggtga	t
NC_008596.1	TSS_39	+	216886	tatcgt	gacgtg	t
NC_008596.1	TSS_40	-	219463	gagtat	tgcgcc	t
NC_008596.1	TSS_43	-	235308	gacgat	cggtaa	t
NC_008596.1	TSS_45	-	242465	taggct	ccgagg	t
NC_008596.1	TSS_47	-	246263	taagct	ctggca	t
NC_008596.1	TSS_48	+	246360	tacgct	ggccgg	t
NC_008596.1	TSS_49	+	253607	tacagt		t
NC_008596.1	TSS_50	-	259288	catact	tggacg	t
NC_008596.1	TSS_51	+	259367	tatgct	tgcata	t
NC_008596.1	TSS_52	-	259990	cagaat	tgcccg	t
NC_008596.1	TSS_53	+	261418	gacact	ctcggc	t
NC_008596.1	TSS_54	-	264543	gaagaa	cgggcg	a
NC_008596.1	TSS_56	-	273011	tacgct	cccgcc	t
NC_008596.1	TSS_57	+	273049	tatcgt	cgtgag	t
NC_008596.1	TSS_58	+	273962	tagctt		t
NC_008596.1	TSS_59	-	279161	taccct	ttgaag	t
NC_008596.1	TSS_60	+	279235	tacgct	ggttcg	t
NC_008596.1	TSS_61	-	285010	gaccat	cgggca	t
NC_008596.1	TSS_62	+	287742	taacct	cacggc	t
NC_008596.1	TSS_63	+	299314	tactcc	cgcata	c
NC_008596.1	TSS_64	-	301390	tacccc		c
NC_008596.1	TSS_65	+	301459	tatcca		a
NC_008596.1	TSS_66	-	306401	gacgct	gccgct	t
NC_008596.1	TSS_67	-	313258	tagaac		c
NC_008596.1	TSS_69	+	342747	tactct	cacccg	t
NC_008596.1	TSS_70	+	348069	ttccat	tgctcc	t
NC_008596.1	TSS_72	+	352236	cacact	ttggcg	t
NC_008596.1	TSS_73	-	358753	tagtat	gcctta	t
NC_008596.1	TSS_75	-	381811	cataat	gatacg	t
NC_008596.1	TSS_76	-	393915	catagt		t
NC_008596.1	TSS_77	+	393993	caacct		t
NC_008596.1	TSS_78	-	401343	taggtt	catggg	t
NC_008596.1	TSS_79	-	403786	gatact		t
NC_008596.1	TSS_80	+	403870	taccct	ggcggc	t
NC_008596.1	TSS_81	+	408484	tagagt	ccggga	t
NC_008596.1	TSS_82	-	416308	taagtt	taccca	t
NC_008596.1	TSS_83	+	416355	taatat	tactcc	t
NC_008596.1	TSS_84	-	421844	tatgcc	ggctag	c
NC_008596.1	TSS_85	+	425246	tttact	ctgata	t
NC_008596.1	TSS_86	-	433179	taaggt		t
NC_008596.1	TSS_87	+	434925	tagcat	ggggca	t
NC_008596.1	TSS_88	+	436170	taagct	catggg	t
NC_008596.1	TSS_89	+	440861	tatggt	catgca	t
NC_008596.1	TSS_90	-	442968	gataat	cggtcc	t
NC_008596.1	TSS_91	+	443143	gatact	gtcgta	t
NC_008596.1	TSS_92	+	444075	tatagt	ggcgag	t
NC_008596.1	TSS_93	+	447556	tatcgt	gtcagc	t
NC_008596.1	TSS_94	-	470341	tatagt	cttgcg	t
NC_008596.1	TSS_95	+	470514	tagatt	gaggat	t
NC_008596.1	TSS_96	+	482754	tatgtt	cggcca	t
NC_008596.1	TSS_97	+	492062	gaagat	ggcagc	t
NC_008596.1	TSS_98	-	492787	tacgct	ggtgcc	t
NC_008596.1	TSS_100	+	496972	tagcct	gtgaca	t
NC_008596.1	TSS_101	+	497845	caagat		t
NC_008596.1	TSS_103	-	513190	gaagat	tgctgg	t
NC_008596.1	TSS_104	-	514168	tacgct	ggcagc	t
NC_008596.1	TSS_105	-	516199	taatgt		t
NC_008596.1	TSS_106	-	516811	gagaat		t
NC_008596.1	TSS_107	-	525571	tatcga	ggtttg	a
NC_008596.1	TSS_108	+	527730	catcat		t
NC_008596.1	TSS_109	-	534214	taccat	cgcggt	t
NC_008596.1	TSS_110	-	537279	catgct	ctttcc	t
NC_008596.1	TSS_111	+	541459	caagct	gtgagg	t
NC_008596.1	TSS_112	-	542898	tagggt		t
NC_008596.1	TSS_113	+	542992	tacggt		t
NC_008596.1	TSS_114	+	544595	taaggt	tgggca	t
NC_008596.1	TSS_115	+	546423	tacgat		t
NC_008596.1	TSS_116	-	549854	tatggt	ttcact	t
NC_008596.1	TSS_117	-	558669	tactgt		t
NC_008596.1	TSS_118	-	572553	cacact		t
NC_008596.1	TSS_119	-	583253	taagat	cgcaaa	t
NC_008596.1	TSS_120	+	599791	taggca		a
NC_008596.1	TSS_121	+	601899	taggcc	cgtttc	c
NC_008596.1	TSS_122	-	603006	cagact	tgcatg	t
NC_008596.1	TSS_124	-	613836	tactct		t
NC_008596.1	TSS_125	-	618070	tacgtt		t
NC_008596.1	TSS_126	-	618854	tagtgt		t
NC_008596.1	TSS_127	+	618969	taggct	ttctcc	t
NC_008596.1	TSS_128	+	619687	taacgt	cacgca	t
NC_008596.1	TSS_129	+	620809	tagagt		t
NC_008596.1	TSS_132	-	629271	taccct	ttgacc	t
NC_008596.1	TSS_133	+	629360	taccgt		t
NC_008596.1	TSS_134	+	634028	tagatt	gggtcc	t
NC_008596.1	TSS_135	-	638893	tagcct	ttcatc	t
NC_008596.1	TSS_137	-	642345	tacgct	gaccgc	t
NC_008596.1	TSS_138	+	655294	taacct		t
NC_008596.1	TSS_139	-	657565	caaaac		c
NC_008596.1	TSS_140	+	657650	taccgt	tgcacg	t
NC_008596.1	TSS_141	-	660863	tagact	gtttcg	t
NC_008596.1	TSS_142	-	663013	tagcgt	cctgcc	t
NC_008596.1	TSS_143	+	663171	tagcgt	gacggc	t
NC_008596.1	TSS_144	+	669649	tgtgat		t
NC_008596.1	TSS_145	-	673570	tagtgt		t
NC_008596.1	TSS_146	+	673641	tacagt	cagacc	t
NC_008596.1	TSS_147	+	674349	tacggt		t
NC_008596.1	TSS_149	+	676074	tattgt	cccgca	t
NC_008596.1	TSS_150	+	677821	tagtac		c
NC_008596.1	TSS_151	-	679288	taccgt	tggtcg	t
NC_008596.1	TSS_152	+	684488	tagatt		t
NC_008596.1	TSS_153	-	689912	caagat	gtggcc	t
NC_008596.1	TSS_154	+	690921	taccct	gtctga	t
NC_008596.1	TSS_156	-	707632	tagcat	gtctac	t
NC_008596.1	TSS_157	-	710326	catcat	tgcccc	t
NC_008596.1	TSS_158	+	714093	tagaga	cgggcg	a
NC_008596.1	TSS_159	-	716181	taggtt	gacacg	t
NC_008596.1	TSS_160	+	716261	gactat	tacgtg	t
NC_008596.1	TSS_162	-	718954	tacagg		g
NC_008596.1	TSS_163	+	719169	tagggt	ggaacg	t
NC_008596.1	TSS_164	+	727028	tacggt	cacttc	t
NC_008596.1	TSS_165	+	727605	tagagt		t
NC_008596.1	TSS_166	-	745835	taggct		t
NC_008596.1	TSS_167	+	752138	tactgt	cggtcg	t
NC_008596.1	TSS_168	+	752392	tatggc	ggttcg	c
NC_008596.1	TSS_169	-	757897	taccat	ctttcg	t
NC_008596.1	TSS_170	+	760192	tactct	ggttcc	t
NC_008596.1	TSS_171	+	764200	tacgct	gttgta	t
NC_008596.1	TSS_172	-	770294	taccca	cgtttg	a
NC_008596.1	TSS_173	+	773038	cacgat	cactcc	t
NC_008596.1	TSS_175	+	781344	tagcat	ttcccg	t
NC_008596.1	TSS_177	+	786128	taagct	cgctgg	t
NC_008596.1	TSS_179	-	791553	taggct	cgcgcc	t
NC_008596.1	TSS_180	-	792803	gaaaat		t
NC_008596.1	TSS_181	+	796727	cagact	gacagc	t
NC_008596.1	TSS_182	-	801466	taggct	cccggg	t
NC_008596.1	TSS_183	-	807498	cagact	ggcgcc	t
NC_008596.1	TSS_185	-	813287	tagcct	gttgcg	t
NC_008596.1	TSS_186	-	815572	taagtt		t
NC_008596.1	TSS_187	-	817474	taacgt	cgctgc	t
NC_008596.1	TSS_188	+	823230	taggct	gcggca	t
NC_008596.1	TSS_189	+	826475	caggat	gacatg	t
NC_008596.1	TSS_190	+	829550	tatgtt	cgcggg	t
NC_008596.1	TSS_191	+	838763	taacct	cgggca	t
NC_008596.1	TSS_193	-	840760	taagct	tgggcc	t
NC_008596.1	TSS_194	+	840795	cacaat		t
NC_008596.1	TSS_195	-	842115	tatatt		t
NC_008596.1	TSS_196	-	843478	taccgt	cggccg	t
NC_008596.1	TSS_197	+	844168	taaggt	gtggct	t
NC_008596.1	TSS_198	-	847571	tagcgt	ctcagc	t
NC_008596.1	TSS_199	-	850159	tatgag		g
NC_008596.1	TSS_200	+	851254	tatcct		t
NC_008596.1	TSS_201	-	851374	tacgct	tacaca	t
NC_008596.1	TSS_202	+	851577	caggct		t
NC_008596.1	TSS_203	+	859451	taggct	gaagcg	t
NC_008596.1	TSS_204	-	860522	taaact		t
NC_008596.1	TSS_205	+	860557	tagaaa		a
NC_008596.1	TSS_206	+	866069	tatgtt	gactgg	t
NC_008596.1	TSS_207	+	867578	gatgct	cacatc	t
NC_008596.1	TSS_208	-	876727	tagagt		t
NC_008596.1	TSS_209	+	876838	tatcct		t
NC_008596.1	TSS_210	-	878008	taccgt		t
NC_008596.1	TSS_211	+	878049	taatct	gacggt	t
NC_008596.1	TSS_212	+	890652	taccgt	cgggcc	t
NC_008596.1	TSS_213	+	899387	tatcgt	ttgacc	t
NC_008596.1	TSS_215	-	913066	taggtt		t
NC_008596.1	TSS_216	-	917192	taccct	ctttca	t
NC_008596.1	TSS_218	+	919695	ttgaat		t
NC_008596.1	TSS_219	+	920583	taggct	cgtgat	t
NC_008596.1	TSS_220	+	924025	catcct	ttgacc	t
NC_008596.1	TSS_222	-	933678	tagaat		t
NC_008596.1	TSS_223	+	937236	cacgct	tggaca	t
NC_008596.1	TSS_225	+	940315	taggct	gaggac	t
NC_008596.1	TSS_226	-	944543	tagaat	cgatca	t
NC_008596.1	TSS_227	-	946695	tattgt	gtcgag	t
NC_008596.1	TSS_228	+	946733	catgct	ctcgaa	t
NC_008596.1	TSS_229	+	948794	taatgt	cttgcg	t
NC_008596.1	TSS_230	-	951331	tagact	tgcact	t
NC_008596.1	TSS_231	-	960124	tagggt	cgggga	t
NC_008596.1	TSS_232	+	960581	taacct	gacggt	t
NC_008596.1	TSS_234	+	964652	gagact	ggcggt	t
NC_008596.1	TSS_235	+	965393	taagaa	cttgca	a
NC_008596.1	TSS_236	-	968583	tatcct	caccgg	t
NC_008596.1	TSS_237	-	970351	tacgtt	ggcatg	t
NC_008596.1	TSS_238	-	972810	tactat	ggcgaa	t
NC_008596.1	TSS_239	+	972865	tagcgt	gcgccg	t
NC_008596.1	TSS_240	+	973997	taacat	gacgtg	t
NC_008596.1	TSS_241	+	977039	taagtt		t
NC_008596.1	TSS_243	-	986370	cacaat		t
NC_008596.1	TSS_244	+	986407	taatgt	cacaca	t
NC_008596.1	TSS_245	+	989521	tagggt	cgtgtg	t
NC_008596.1	TSS_246	-	993212	taggat		t
NC_008596.1	TSS_247	+	995135	catcgt	tggacc	t
NC_008596.1	TSS_248	-	1001161	tagtat	gagccg	t
NC_008596.1	TSS_249	+	1001241	gatgat	gacggg	t
NC_008596.1	TSS_250	+	1002622	tagcct	cttgca	t
NC_008596.1	TSS_251	+	1003944	taggct	tcgacg	t
NC_008596.1	TSS_253	-	1007160	taggct	cagacc	t
NC_008596.1	TSS_254	-	1008466	tagcgt		t
NC_008596.1	TSS_255	-	1012237	tacagt		t
NC_008596.1	TSS_256	+	1012274	taagtt	caccca	t
NC_008596.1	TSS_257	+	1015609	gaagat		t
NC_008596.1	TSS_258	+	1016568	tacgat	tgggct	t
NC_008596.1	TSS_260	-	1019265	tagcgt	ggcccg	t
NC_008596.1	TSS_261	+	1019367	taggtt	tacgga	t
NC_008596.1	TSS_263	+	1023180	aatgct	cccagg	t
NC_008596.1	TSS_264	+	1024110	tattct	cgcagt	t
NC_008596.1	TSS_265	-	1027557	taggct	cattcg	t
NC_008596.1	TSS_266	-	1028532	tagggt	cgctcc	t
NC_008596.1	TSS_267	+	1028561	gatact	cggaca	t
NC_008596.1	TSS_268	+	1028988	tacctt	tggagg	t
NC_008596.1	TSS_270	+	1038773	tatgtt	gttgct	t
NC_008596.1	TSS_271	-	1040470	catgat	ggtccg	t
NC_008596.1	TSS_272	+	1040556	gaaact	cgtttg	t
NC_008596.1	TSS_273	+	1042046	gacact	ttgact	t
NC_008596.1	TSS_274	-	1049732	tatatt		t
NC_008596.1	TSS_275	+	1049769	taggct		t
NC_008596.1	TSS_276	+	1053307	caccct	tgcaca	t
NC_008596.1	TSS_277	+	1053805	catgat	tccgcg	t
NC_008596.1	TSS_278	+	1059900	tacact		t
NC_008596.1	TSS_279	-	1059901	tagcgt	tccacc	t
NC_008596.1	TSS_280	-	1071212	taggct	gcctct	t
NC_008596.1	TSS_281	+	1071288	cacaat	gtttcg	t
NC_008596.1	TSS_282	+	1075656	cacgat	cacaca	t
NC_008596.1	TSS_283	-	1077518	taacgt	cgggtg	t
NC_008596.1	TSS_284	+	1077583	taccat	tgcacc	t
NC_008596.1	TSS_285	+	1079902	aaggtt	gatttg	t
NC_008596.1	TSS_286	-	1085963	taaggt	cggatt	t
NC_008596.1	TSS_287	+	1086911	tagtgt		t
NC_008596.1	TSS_288	+	1091878	tattgt		t
NC_008596.1	TSS_289	-	1097249	tactat	cacact	t
NC_008596.1	TSS_290	+	1097374	tacagt	caggtc	t
NC_008596.1	TSS_291	+	1100497	tagtgt	gccgcg	t
NC_008596.1	TSS_292	-	1107682	tagtct	cgctgg	t
NC_008596.1	TSS_293	-	1108765	taccgt		t
NC_008596.1	TSS_294	+	1112116	tagggt	gccgtg	t
NC_008596.1	TSS_295	+	1113914	gatcat		t
NC_008596.1	TSS_296	+	1114707	tacgat	cgggcg	t
NC_008596.1	TSS_297	+	1117108	taggct	gaccgg	t
NC_008596.1	TSS_298	+	1119281	tacgct	ccgtcc	t
NC_008596.1	TSS_299	-	1123056	taccct	gcgagg	t
NC_008596.1	TSS_300	+	1124567	tatagg	gcggtg	g
NC_008596.1	TSS_301	-	1128161	taggct		t
NC_008596.1	TSS_302	-	1128977	catgat		t
NC_008596.1	TSS_303	+	1130758	cagaat		t
NC_008596.1	TSS_305	-	1133010	tagaca	cgcccg	a
NC_008596.1	TSS_306	-	1140298	tacact	tcggcg	t
NC_008596.1	TSS_307	-	1142167	taacct	gtgtcg	t
NC_008596.1	TSS_308	-	1142857	taacat		t
NC_008596.1	TSS_309	+	1146719	caactt		t
NC_008596.1	TSS_310	+	1160901	tactaa	ggtgtg	a
NC_008596.1	TSS_311	+	1164289	cagcat	gagacg	t
NC_008596.1	TSS_312	+	1167087	catgat	ccggcg	t
NC_008596.1	TSS_313	+	1171639	tagcgt	ctgagg	t
NC_008596.1	TSS_314	-	1175275	taaggt	cactcg	t
NC_008596.1	TSS_315	-	1178451	gaagcc	gtttca	c
NC_008596.1	TSS_316	+	1179533	tagcgt		t
NC_008596.1	TSS_317	-	1189801	tatggt		t
NC_008596.1	TSS_319	+	1194818	tatgtt	cgctcg	t
NC_008596.1	TSS_320	+	1197841	tagggt	ctggcc	t
NC_008596.1	TSS_321	-	1202724	tacgct	cggtca	t
NC_008596.1	TSS_322	+	1214077	aatgct	ttgaca	t
NC_008596.1	TSS_323	-	1228336	tacaac		c
NC_008596.1	TSS_324	-	1230071	cacgtt	ttgaca	t
NC_008596.1	TSS_325	+	1230831	cacggt		t
NC_008596.1	TSS_326	-	1234955	cattct	ttgaca	t
NC_008596.1	TSS_327	+	1235012	tacgat		t
NC_008596.1	TSS_328	+	1238703	gatatt	ttgaca	t
NC_008596.1	TSS_329	+	1253891	cacgct	tgtgcg	t
NC_008596.1	TSS_330	-	1261758	taggct	gtgccg	t
NC_008596.1	TSS_332	-	1275275	taagtt	ttcacg	t
NC_008596.1	TSS_333	-	1275612	taccgt		t
NC_008596.1	TSS_334	-	1280711	gagact	gccatg	t
NC_008596.1	TSS_335	+	1280778	taggct		t
NC_008596.1	TSS_336	+	1282214	cattct	tacgac	t
NC_008596.1	TSS_337	+	1285040	catgat	catggc	t
NC_008596.1	TSS_338	-	1295882	cagaat		t
NC_008596.1	TSS_339	+	1295995	tacgct	tgcaac	t
NC_008596.1	TSS_340	+	1307491	gaagct		t
NC_008596.1	TSS_341	+	1314551	taggat		t
NC_008596.1	TSS_342	+	1320186	caccgt	ggcaag	t
NC_008596.1	TSS_343	-	1350034	gactgc		c
NC_008596.1	TSS_345	-	1355633	taccct	ttcaca	t
NC_008596.1	TSS_346	-	1361994	tatcct	ccgcca	t
NC_008596.1	TSS_347	+	1365336	tactat		t
NC_008596.1	TSS_348	+	1372567	tataat		t
NC_008596.1	TSS_350	-	1380480	tagtct	ctcacc	t
NC_008596.1	TSS_351	-	1385939	tacggt	tgcacg	t
NC_008596.1	TSS_352	+	1388293	tacgtc	gtgtct	c
NC_008596.1	TSS_354	+	1409243	tatgcg	gttgtg	g
NC_008596.1	TSS_355	-	1412795	taccat		t
NC_008596.1	TSS_356	-	1413754	taagct	gtcgaa	t
NC_008596.1	TSS_357	+	1418057	tacgat	gcggcg	t
NC_008596.1	TSS_358	-	1428591	tatcgt	cgcgag	t
NC_008596.1	TSS_359	-	1431133	tagcat	ccgcca	t
NC_008596.1	TSS_360	-	1434039	tactct	ttcatg	t
NC_008596.1	TSS_361	+	1434554	cacggt		t
NC_008596.1	TSS_363	-	1443724	taggct	gtctca	t
NC_008596.1	TSS_364	-	1447268	gacact		t
NC_008596.1	TSS_366	+	1451803	tatcag		g
NC_008596.1	TSS_367	+	1458428	tagtct	ttggct	t
NC_008596.1	TSS_368	-	1481606	tacact	tccgct	t
NC_008596.1	TSS_370	+	1485148	tagact	ctgatg	t
NC_008596.1	TSS_371	-	1487409	catact	tgcggt	t
NC_008596.1	TSS_372	+	1488754	aacact	tgtgcg	t
NC_008596.1	TSS_373	-	1496028	tactct	gccggg	t
NC_008596.1	TSS_374	+	1496171	tagcgt	cgcggg	t
NC_008596.1	TSS_375	+	1497331	tagagt	ccgtca	t
NC_008596.1	TSS_376	-	1517760	tatcgt		t
NC_008596.1	TSS_377	+	1518390	taaaaa	cacacc	a
NC_008596.1	TSS_378	-	1521446	gacgat	gtcgga	t
NC_008596.1	TSS_379	+	1522924	tatatt		t
NC_008596.1	TSS_380	-	1522935	tatggt	catgtg	t
NC_008596.1	TSS_381	+	1534440	taggct	cccgtg	t
NC_008596.1	TSS_382	+	1536909	tacgct	ttcgtc	t
NC_008596.1	TSS_383	-	1545231	tagagt	ggtgcg	t
NC_008596.1	TSS_384	+	1546187	tagtct	cccgca	t
NC_008596.1	TSS_385	+	1561804	tagtat	ttggag	t
NC_008596.1	TSS_386	-	1567133	taccgt	gccaca	t
NC_008596.1	TSS_387	-	1575173	tacagt		t
NC_008596.1	TSS_388	-	1586646	tatcgt	gccacc	t
NC_008596.1	TSS_389	+	1586763	cactct	cgcggg	t
NC_008596.1	TSS_392	+	1593551	taccgt	tgcttt	t
NC_008596.1	TSS_393	-	1598372	taacta	cgcaag	a
NC_008596.1	TSS_394	-	1603957	tagggt		t
NC_008596.1	TSS_395	+	1611453	tattgt		t
NC_008596.1	TSS_396	+	1611848	taacga		a
NC_008596.1	TSS_397	-	1617031	tacgat	ggggcc	t
NC_008596.1	TSS_398	-	1618468	gacgat	gccgcg	t
NC_008596.1	TSS_399	-	1619614	taacgt	gactca	t
NC_008596.1	TSS_400	-	1631773	tatgtt	gccggg	t
NC_008596.1	TSS_401	+	1631872	tatcct	cacacc	t
NC_008596.1	TSS_402	+	1633299	tacctt	cgtggt	t
NC_008596.1	TSS_403	+	1636224	cacaat	cgctcg	t
NC_008596.1	TSS_404	+	1641325	tactca	gacagc	a
NC_008596.1	TSS_406	-	1652176	taccct		t
NC_008596.1	TSS_407	+	1654695	gaagat		t
NC_008596.1	TSS_408	-	1657288	taacgt		t
NC_008596.1	TSS_409	+	1662810	taacct	ctgacc	t
NC_008596.1	TSS_410	+	1671048	tagagt		t
NC_008596.1	TSS_411	-	1675405	tactgt	cgccca	t
NC_008596.1	TSS_412	+	1680305	caggat	ctcgac	t
NC_008596.1	TSS_413	-	1684182	tagcct	gctgca	t
NC_008596.1	TSS_414	-	1687495	tactct	ggcgct	t
NC_008596.1	TSS_415	+	1687597	taagat	ctcggc	t
NC_008596.1	TSS_416	+	1692182	taccta		a
NC_008596.1	TSS_417	+	1698411	tagact	ggcggg	t
NC_008596.1	TSS_418	-	1708957	taaagt	cctgcg	t
NC_008596.1	TSS_419	-	1712573	tatcgt	tgagcg	t
NC_008596.1	TSS_420	+	1714811	caggat	cgcgac	t
NC_008596.1	TSS_421	-	1720460	tacgat	gctgcc	t
NC_008596.1	TSS_422	+	1721434	cagaat	cccgcg	t
NC_008596.1	TSS_423	-	1726583	taatct	ggtgcc	t
NC_008596.1	TSS_424	+	1726683	tagggt	ctgacg	t
NC_008596.1	TSS_425	+	1727405	tagtct	gccggg	t
NC_008596.1	TSS_426	-	1736460	tagagt	gcggcg	t
NC_008596.1	TSS_427	+	1736549	gaatat	gtccga	t
NC_008596.1	TSS_428	-	1739228	tacgct		t
NC_008596.1	TSS_429	+	1740535	cacaat	tgctcg	t
NC_008596.1	TSS_430	+	1748505	taaggt	gaccgg	t
NC_008596.1	TSS_432	+	1752609	aaagat	gtcacg	t
NC_008596.1	TSS_433	+	1753604	tatacg		g
NC_008596.1	TSS_434	-	1757236	taacct		t
NC_008596.1	TSS_435	-	1758877	cagcct	gaggtt	t
NC_008596.1	TSS_436	-	1759294	cacaat		t
NC_008596.1	TSS_437	+	1759428	tagcgt		t
NC_008596.1	TSS_438	+	1761019	tatcgt	tggaag	t
NC_008596.1	TSS_439	-	1766635	tacaaa	tacacc	a
NC_008596.1	TSS_440	+	1767263	taggat	ccgacg	t
NC_008596.1	TSS_441	+	1768761	gatgat	gagaca	t
NC_008596.1	TSS_442	-	1774609	gatcca		a
NC_008596.1	TSS_443	-	1778873	taggct	ctgggc	t
NC_008596.1	TSS_444	+	1785177	ttgact	gccggg	t
NC_008596.1	TSS_445	+	1787883	taaggt	gtcacc	t
NC_008596.1	TSS_446	-	1790147	cacact		t
NC_008596.1	TSS_448	+	1795223	gatact		t
NC_008596.1	TSS_449	+	1797771	catact	gacaat	t
NC_008596.1	TSS_451	-	1808228	taacat	ttgacc	t
NC_008596.1	TSS_453	+	1812612	gaggat	tggagg	t
NC_008596.1	TSS_456	+	1817937	tagcgt		t
NC_008596.1	TSS_458	+	1821176	gaggat	ggtgga	t
NC_008596.1	TSS_460	+	1827585	taggtt		t
NC_008596.1	TSS_462	-	1832322	cagcat	ggcaag	t
NC_008596.1	TSS_464	-	1833962	tagtct		t
NC_008596.1	TSS_465	+	1834651	tactcg		g
NC_008596.1	TSS_466	-	1834661	tacggt		t
NC_008596.1	TSS_467	-	1838657	tacgct	cccgga	t
NC_008596.1	TSS_469	+	1843365	taagct		t
NC_008596.1	TSS_470	-	1850577	tagtac	gtttca	c
NC_008596.1	TSS_471	-	1852925	tagaaa	ccggcc	a
NC_008596.1	TSS_472	+	1854619	tacagt	gccggg	t
NC_008596.1	TSS_473	-	1855046	taaaat	tacgga	t
NC_008596.1	TSS_474	+	1858457	tacggg	cgtacc	g
NC_008596.1	TSS_475	+	1859285	taccaa	ggtttg	a
NC_008596.1	TSS_476	-	1861293	gaatcc	ggttta	c
NC_008596.1	TSS_477	-	1862097	tagtcg	gtttcg	g
NC_008596.1	TSS_478	+	1862204	tagccc	gtttgg	c
NC_008596.1	TSS_479	+	1864608	tagccc	gtttca	c
NC_008596.1	TSS_480	-	1868518	tatccg		g
NC_008596.1	TSS_481	+	1869713	taaccc		c
NC_008596.1	TSS_482	-	1870904	taaagt	ttgtcg	t
NC_008596.1	TSS_483	+	1872103	taacgt	ccctca	t
NC_008596.1	TSS_484	-	1872858	tacccg	cgtgca	g
NC_008596.1	TSS_485	+	1872909	tatccg	cagttt	g
NC_008596.1	TSS_486	+	1880491	tacgcc	ggtaca	c
NC_008596.1	TSS_487	-	1885275	taaact	ggagca	t
NC_008596.1	TSS_488	-	1886924	taggct		t
NC_008596.1	TSS_489	-	1887301	gacact	ggtgtg	t
NC_008596.1	TSS_491	+	1892734	tacact		t
NC_008596.1	TSS_492	-	1893939	caacca		a
NC_008596.1	TSS_493	+	1895144	cacgca	atcgcg	a
NC_008596.1	TSS_494	+	1896014	taaagt	ttcttc	t
NC_008596.1	TSS_495	-	1900333	tagcct	ccggct	t
NC_008596.1	TSS_496	+	1900401	cagact	cgggta	t
NC_008596.1	TSS_499	-	1907319	tacgat	ggggca	t
NC_008596.1	TSS_500	+	1907407	taatct	ggcgcc	t
NC_008596.1	TSS_501	+	1907931	taggct		t
NC_008596.1	TSS_502	-	1913104	taccgt	ccggct	t
NC_008596.1	TSS_503	+	1913134	gaacat	ctcatc	t
NC_008596.1	TSS_504	+	1914772	tatagt	tagaca	t
NC_008596.1	TSS_505	+	1916498	tattgt	gggccc	t
NC_008596.1	TSS_506	-	1919331	tagttc	cgtttg	c
NC_008596.1	TSS_507	-	1919999	tagctt	cacccg	t
NC_008596.1	TSS_508	+	1928562	caacat	cccatc	t
NC_008596.1	TSS_509	-	1934575	gaagct		t
NC_008596.1	TSS_512	-	1949696	taaact	atcgcg	t
NC_008596.1	TSS_513	+	1949753	tacgct	cgctgg	t
NC_008596.1	TSS_514	+	1950446	caccat		t
NC_008596.1	TSS_515	+	1955401	taccgt	ggcact	t
NC_008596.1	TSS_516	+	1956465	tacgat	gccgga	t
NC_008596.1	TSS_517	+	1964047	caccgt		t
NC_008596.1	TSS_519	-	1970459	caggat		t
NC_008596.1	TSS_520	+	1970524	aaccat	gaccct	t
NC_008596.1	TSS_521	-	1973613	catact		t
NC_008596.1	TSS_522	-	1974510	tagtgt	gacgca	t
NC_008596.1	TSS_524	-	1979532	tatggt	gcggcg	t
NC_008596.1	TSS_525	-	1983219	tacgat	ccggcg	t
NC_008596.1	TSS_527	-	1998089	gacact		t
NC_008596.1	TSS_528	+	1998154	ttcgat		t
NC_008596.1	TSS_529	-	2000588	tatcac	cgctta	c
NC_008596.1	TSS_531	-	2002043	gaaact	cccgct	t
NC_008596.1	TSS_532	+	2002144	taccgt		t
NC_008596.1	TSS_533	-	2005140	cagaat	ggcgac	t
NC_008596.1	TSS_534	+	2005199	ttggat	gggcca	t
NC_008596.1	TSS_536	+	2009771	tacagt	gggtgg	t
NC_008596.1	TSS_537	-	2011331	tagcat	ctcata	t
NC_008596.1	TSS_538	-	2012567	taatgt	cgcacg	t
NC_008596.1	TSS_539	+	2012755	catcct	cgctgg	t
NC_008596.1	TSS_540	+	2013901	taccgt	gccggg	t
NC_008596.1	TSS_541	+	2015158	taggct	ggctgg	t
NC_008596.1	TSS_542	-	2017161	cagcat	gagccc	t
NC_008596.1	TSS_543	-	2024932	cacaat		t
NC_008596.1	TSS_546	-	2027302	tacgtt	cacagg	t
NC_008596.1	TSS_548	+	2029155	catcat		t
NC_008596.1	TSS_549	-	2035873	tacggt	tacgcg	t
NC_008596.1	TSS_550	+	2035990	tactgt	gccacc	t
NC_008596.1	TSS_551	+	2037054	tagagt	gccgcc	t
NC_008596.1	TSS_552	-	2048593	tagagt		t
NC_008596.1	TSS_553	+	2048661	tacgat		t
NC_008596.1	TSS_554	-	2052562	taggct	gacgct	t
NC_008596.1	TSS_555	+	2052705	tacatc	cgcatg	c
NC_008596.1	TSS_556	-	2063574	taggct	gtcgtt	t
NC_008596.1	TSS_557	+	2063768	tacggt	gccgcg	t
NC_008596.1	TSS_559	+	2067701	tagatt	ggcttg	t
NC_008596.1	TSS_560	+	2068914	taacct	gtctgg	t
NC_008596.1	TSS_561	-	2077354	tatatt	ccggtt	t
NC_008596.1	TSS_562	+	2077505	tagcct	caccca	t
NC_008596.1	TSS_563	+	2088892	tacgat		t
NC_008596.1	TSS_565	-	2096348	tatgct	gcgatc	t
NC_008596.1	TSS_566	+	2096417	gacaat	cgcggt	t
NC_008596.1	TSS_567	+	2104783	tagatt	ctgggt	t
NC_008596.1	TSS_568	+	2105584	tagggt	gccgcc	t
NC_008596.1	TSS_569	+	2108966	tagaat		t
NC_008596.1	TSS_570	+	2109768	gacaat		t
NC_008596.1	TSS_571	-	2111531	cagaat	gacgcc	t
NC_008596.1	TSS_572	-	2115612	gaacgg		g
NC_008596.1	TSS_573	+	2116053	taatgt	gacgga	t
NC_008596.1	TSS_575	+	2124514	cacact	ccgacc	t
NC_008596.1	TSS_576	+	2127075	tatcct	cccgca	t
NC_008596.1	TSS_577	-	2143221	taggct	gtggca	t
NC_008596.1	TSS_578	-	2143764	tagcat	ccgtcg	t
NC_008596.1	TSS_580	-	2160322	taagat	tgagcg	t
NC_008596.1	TSS_581	-	2161186	taggac		c
NC_008596.1	TSS_582	+	2161210	taccat	gacggt	t
NC_008596.1	TSS_583	+	2163151	taacct		t
NC_008596.1	TSS_584	+	2168005	tagatt	cccgcc	t
NC_008596.1	TSS_586	-	2181750	tacagt		t
NC_008596.1	TSS_587	+	2183139	tatcgt	ggcaca	t
NC_008596.1	TSS_588	-	2185274	tatcct	caggcc	t
NC_008596.1	TSS_589	+	2185372	aatcat	ttgacg	t
NC_008596.1	TSS_591	+	2189253	tattca		a
NC_008596.1	TSS_592	-	2192484	taagct	ctcttc	t
NC_008596.1	TSS_593	+	2192559	tatggt		t
NC_008596.1	TSS_594	+	2202717	tatgct		t
NC_008596.1	TSS_596	-	2210115	tacttt	cgcgcg	t
NC_008596.1	TSS_597	+	2210186	cagaat	ggcgac	t
NC_008596.1	TSS_598	-	2216793	cacact	ttgaca	t
NC_008596.1	TSS_599	-	2228763	tatact	tccgcc	t
NC_008596.1	TSS_600	+	2231815	cactct	cacaga	t
NC_008596.1	TSS_601	+	2237551	tatcgt		t
NC_008596.1	TSS_602	+	2240064	taccat		t
NC_008596.1	TSS_603	+	2250012	tattgt		t
NC_008596.1	TSS_604	+	2250785	tactct	tcgtcg	t
NC_008596.1	TSS_606	-	2258350	taccgt		t
NC_008596.1	TSS_607	+	2258412	taaact		t
NC_008596.1	TSS_608	-	2260797	cacaat	ccctca	t
NC_008596.1	TSS_609	-	2268596	tacggt		t
NC_008596.1	TSS_610	+	2271168	cactat		t
NC_008596.1	TSS_611	-	2273835	gaacaa	ctcggt	a
NC_008596.1	TSS_612	+	2273982	tattct	tgcgga	t
NC_008596.1	TSS_613	-	2277142	tacgct		t
NC_008596.1	TSS_614	+	2280439	gacaat	gtcgcg	t
NC_008596.1	TSS_616	-	2286375	tacgat	cccggg	t
NC_008596.1	TSS_617	-	2292387	tagaaa		a
NC_008596.1	TSS_618	-	2305155	taaggt	cggatc	t
NC_008596.1	TSS_619	+	2327522	tataca	gcgagg	a
NC_008596.1	TSS_620	-	2328650	tacgtt		t
NC_008596.1	TSS_622	+	2333275	caagct	gtgccg	t
NC_008596.1	TSS_624	+	2344426	tatgtt	taggca	t
NC_008596.1	TSS_625	-	2354146	taaggt	ttcgcc	t
NC_008596.1	TSS_626	+	2354224	taaggt		t
NC_008596.1	TSS_627	-	2360525	cacgct	tgcatg	t
NC_008596.1	TSS_628	-	2362238	taccgt		t
NC_008596.1	TSS_629	+	2363164	taaagt	ggtggt	t
NC_008596.1	TSS_630	-	2428616	tatctc		c
NC_008596.1	TSS_631	-	2432354	tagcct	tccacc	t
NC_008596.1	TSS_632	+	2432468	tatggt	gtcgcc	t
NC_008596.1	TSS_633	+	2437784	tatcct	ccgtca	t
NC_008596.1	TSS_634	-	2443087	taacct	gtcgtc	t
NC_008596.1	TSS_635	+	2443172	tagcct	ctgatg	t
NC_008596.1	TSS_636	+	2449026	taaaat	gcggca	t
NC_008596.1	TSS_637	-	2452473	taatct	ggcgga	t
NC_008596.1	TSS_638	+	2452620	taccct	caggat	t
NC_008596.1	TSS_640	-	2458861	tatccc	gcgtca	c
NC_008596.1	TSS_642	+	2460414	taggct	gtttcg	t
NC_008596.1	TSS_643	-	2464300	cagcat		t
NC_008596.1	TSS_644	+	2464387	tagcct		t
NC_008596.1	TSS_645	+	2465631	tacgct	gcctga	t
NC_008596.1	TSS_646	+	2469083	tatcat	ttgtcg	t
NC_008596.1	TSS_647	+	2471430	taccgt		t
NC_008596.1	TSS_649	-	2476046	caggat		t
NC_008596.1	TSS_650	+	2476110	tagggt		t
NC_008596.1	TSS_651	+	2480373	gactct	cagtct	t
NC_008596.1	TSS_652	-	2480374	tacgtt		t
NC_008596.1	TSS_653	+	2482934	taggct		t
NC_008596.1	TSS_654	+	2490458	tggaat		t
NC_008596.1	TSS_655	-	2490496	cagact	ggccca	t
NC_008596.1	TSS_656	+	2491665	tacgct	gagggt	t
NC_008596.1	TSS_657	+	2493016	aatact		t
NC_008596.1	TSS_659	+	2498255	cacact	cagtca	t
NC_008596.1	TSS_660	-	2502069	tagact	cgcccc	t
NC_008596.1	TSS_661	+	2502168	tagaaa		a
NC_008596.1	TSS_662	+	2506552	gacaat	tcggca	t
NC_008596.1	TSS_663	-	2513411	gacaat	ctgtct	t
NC_008596.1	TSS_665	+	2514582	taggct	gcgacg	t
NC_008596.1	TSS_667	+	2519128	ttgaat	catggc	t
NC_008596.1	TSS_668	-	2522759	taggct		t
NC_008596.1	TSS_669	+	2522893	cacaat	ttcact	t
NC_008596.1	TSS_671	-	2529892	tacact	tgtatg	t
NC_008596.1	TSS_672	+	2529974	cacagt	gcgccg	t
NC_008596.1	TSS_673	+	2531510	gagact	tcggct	t
NC_008596.1	TSS_674	+	2533012	gacact	gacgca	t
NC_008596.1	TSS_675	+	2534292	tagagt	ggcccg	t
NC_008596.1	TSS_676	-	2560377	tattgt	gacagc	t
NC_008596.1	TSS_677	-	2560889	taccct	gattcc	t
NC_008596.1	TSS_678	-	2574536	tatcat	cgcacg	t
NC_008596.1	TSS_679	+	2596307	tatagt	gacctg	t
NC_008596.1	TSS_680	+	2601428	cacggt	gatgga	t
NC_008596.1	TSS_681	-	2604151	tacagt	ctcaag	t
NC_008596.1	TSS_682	+	2604777	taaact		t
NC_008596.1	TSS_683	+	2606795	taccgt	ggcctg	t
NC_008596.1	TSS_684	-	2616224	tattct	gagtcc	t
NC_008596.1	TSS_685	-	2617148	cataat	gacaga	t
NC_008596.1	TSS_686	-	2617674	gaatct	gccagt	t
NC_008596.1	TSS_687	-	2624085	caatat		t
NC_008596.1	TSS_688	+	2624890	caggat		t
NC_008596.1	TSS_689	-	2628050	cacgat	tggact	t
NC_008596.1	TSS_690	+	2628197	taccct		t
NC_008596.1	TSS_692	-	2638161	tacgct	cacccc	t
NC_008596.1	TSS_694	-	2658368	cagaat	cgcgta	t
NC_008596.1	TSS_695	+	2660026	cacaat	taggtc	t
NC_008596.1	TSS_696	+	2661136	taccgt		t
NC_008596.1	TSS_697	-	2665134	tagcgt	ttgaca	t
NC_008596.1	TSS_698	+	2665919	taccat		t
NC_008596.1	TSS_699	+	2667787	taacct	ctcggc	t
NC_008596.1	TSS_700	+	2668898	taccct	caggtc	t
NC_008596.1	TSS_701	-	2671677	cagcat		t
NC_008596.1	TSS_702	+	2672546	tagcct	cggacc	t
NC_008596.1	TSS_703	+	2673315	taggtt	gtgacg	t
NC_008596.1	TSS_704	-	2677597	taaata		a
NC_008596.1	TSS_705	+	2677772	gacgat	gtgaca	t
NC_008596.1	TSS_706	-	2687430	tacgat	tccacg	t
NC_008596.1	TSS_707	+	2687517	tacatt		t
NC_008596.1	TSS_708	+	2687906	taatct	tggaca	t
NC_008596.1	TSS_709	-	2692907	tactgt	gtaacc	t
NC_008596.1	TSS_710	+	2693084	taacct	ggcaat	t
NC_008596.1	TSS_711	-	2705503	caggat	cgcgcc	t
NC_008596.1	TSS_712	+	2707324	tagact		t
NC_008596.1	TSS_714	-	2722258	taggtt	cgcgcg	t
NC_008596.1	TSS_715	-	2723158	tacggt	taggcg	t
NC_008596.1	TSS_716	+	2723205	tatcgt		t
NC_008596.1	TSS_717	-	2726387	tacact	gtcgag	t
NC_008596.1	TSS_719	+	2733807	taggct	cgcccg	t
NC_008596.1	TSS_720	+	2734813	tacact	ctgtct	t
NC_008596.1	TSS_722	-	2741709	cacact	tgctca	t
NC_008596.1	TSS_723	+	2745690	taggct	gtggcg	t
NC_008596.1	TSS_724	-	2749500	tagaac		c
NC_008596.1	TSS_725	+	2749543	taagct	cgttct	t
NC_008596.1	TSS_727	+	2759699	tactgt		t
NC_008596.1	TSS_729	-	2765549	taggct	gattcg	t
NC_008596.1	TSS_730	+	2765674	taggct	gtgatt	t
NC_008596.1	TSS_731	-	2768860	tactct		t
NC_008596.1	TSS_733	+	2773253	cagggt		t
NC_008596.1	TSS_734	+	2774673	tagact		t
NC_008596.1	TSS_735	-	2790994	taaacc	gacaaa	c
NC_008596.1	TSS_736	+	2792272	tactgt		t
NC_008596.1	TSS_741	+	2801903	taattt		t
NC_008596.1	TSS_742	+	2803499	tatcct	cgcgct	t
NC_008596.1	TSS_743	-	2807585	gaagat		t
NC_008596.1	TSS_744	-	2809933	taaact	cgcacg	t
NC_008596.1	TSS_745	-	2813368	tagatt		t
NC_008596.1	TSS_746	+	2813547	tatatt	cggagt	t
NC_008596.1	TSS_747	+	2814311	tacgct	gagtca	t
NC_008596.1	TSS_748	-	2815511	tagcat		t
NC_008596.1	TSS_749	-	2817691	gacact	cgcctg	t
NC_008596.1	TSS_750	-	2820086	tacaca	cgtgca	a
NC_008596.1	TSS_751	-	2822059	tagact	cgcagt	t
NC_008596.1	TSS_753	+	2823878	cacaat		t
NC_008596.1	TSS_754	-	2825424	cagagt		t
NC_008596.1	TSS_755	-	2827749	tacaat	cgcggt	t
NC_008596.1	TSS_756	+	2828808	tgcgat		t
NC_008596.1	TSS_757	-	2830283	tagagt	gccaca	t
NC_008596.1	TSS_758	-	2831251	tactct	gaggtg	t
NC_008596.1	TSS_759	-	2833273	caccat	cacgcc	t
NC_008596.1	TSS_760	-	2835945	tagcgt	gccagg	t
NC_008596.1	TSS_761	+	2837832	gacact		t
NC_008596.1	TSS_762	-	2840301	tagtct		t
NC_008596.1	TSS_763	+	2841956	tagact		t
NC_008596.1	TSS_765	+	2849229	cacgat	gacgct	t
NC_008596.1	TSS_766	-	2850737	taattt	ctggcg	t
NC_008596.1	TSS_767	-	2853683	tactgt	tgggta	t
NC_008596.1	TSS_769	+	2854529	tacgct		t
NC_008596.1	TSS_770	-	2856627	gatcat		t
NC_008596.1	TSS_771	+	2857979	caagat	cgcagg	t
NC_008596.1	TSS_772	+	2863607	taacct	ttcagg	t
NC_008596.1	TSS_773	+	2867971	tagcct	gttgcg	t
NC_008596.1	TSS_774	+	2896012	taggcc	gtttca	c
NC_008596.1	TSS_775	+	2913003	caccat	ctggta	t
NC_008596.1	TSS_776	+	2929813	tagcct	gacccg	t
NC_008596.1	TSS_778	-	2947012	tagggt	gtccgg	t
NC_008596.1	TSS_779	+	2959261	taccgt		t
NC_008596.1	TSS_780	+	2961004	tagtgt	cccggg	t
NC_008596.1	TSS_781	+	2964456	gacaat	gagtgg	t
NC_008596.1	TSS_783	+	2972708	taagct	ctgtca	t
NC_008596.1	TSS_784	-	2978114	tatgcg		g
NC_008596.1	TSS_785	-	2981214	catgat	cactcg	t
NC_008596.1	TSS_786	+	2986362	taggtt	cgcccc	t
NC_008596.1	TSS_787	-	2990749	tacagg		g
NC_008596.1	TSS_788	+	2990833	tacaac	cgggtg	c
NC_008596.1	TSS_789	+	2993128	tagcat	caagca	t
NC_008596.1	TSS_790	+	3002212	taaact	gcggcc	t
NC_008596.1	TSS_792	-	3004144	tagtgt	gtcacc	t
NC_008596.1	TSS_793	+	3004271	taggct	cgggtc	t
NC_008596.1	TSS_794	+	3013776	taggct	ctcgga	t
NC_008596.1	TSS_795	-	3020213	taggct	gtgaca	t
NC_008596.1	TSS_796	+	3020289	tatccg	ggttcg	g
NC_008596.1	TSS_797	+	3028506	tatcct		t
NC_008596.1	TSS_798	-	3040792	cacact	gccctg	t
NC_008596.1	TSS_799	+	3040917	gaaact	gtcggg	t
NC_008596.1	TSS_800	+	3057252	tataat		t
NC_008596.1	TSS_802	+	3068022	tacgat	gcggct	t
NC_008596.1	TSS_803	-	3076143	tagctt	gacgga	t
NC_008596.1	TSS_804	+	3076240	tacggt	caggcg	t
NC_008596.1	TSS_805	+	3082821	tattat	gcctcc	t
NC_008596.1	TSS_806	-	3083838	tagcgt		t
NC_008596.1	TSS_807	-	3084686	tacggt	cgggga	t
NC_008596.1	TSS_808	+	3092925	taggat		t
NC_008596.1	TSS_809	+	3093797	tatgcc	gcggct	c
NC_008596.1	TSS_810	+	3096380	taggct	tccgga	t
NC_008596.1	TSS_811	+	3102792	gagaat	ctttcc	t
NC_008596.1	TSS_814	+	3114773	taacct		t
NC_008596.1	TSS_815	-	3114978	tacgct	cgggca	t
NC_008596.1	TSS_817	+	3124899	tacggt		t
NC_008596.1	TSS_818	+	3125894	tatcct	gattcg	t
NC_008596.1	TSS_819	+	3127725	taattt		t
NC_008596.1	TSS_820	+	3132696	tacctt		t
NC_008596.1	TSS_821	-	3132733	taccgt		t
NC_008596.1	TSS_822	+	3135442	tagggt		t
NC_008596.1	TSS_823	+	3137197	tatcgt		t
NC_008596.1	TSS_824	+	3140241	taggct	gaagca	t
NC_008596.1	TSS_825	+	3142005	tacact	gcgtcg	t
NC_008596.1	TSS_826	-	3144667	tacgat		t
NC_008596.1	TSS_827	+	3144739	tactct	ttctcc	t
NC_008596.1	TSS_828	-	3150177	taccgt	gccgcg	t
NC_008596.1	TSS_829	+	3150228	taacct	gagttc	t
NC_008596.1	TSS_830	+	3155386	tacccg	cgcttg	g
NC_008596.1	TSS_831	+	3157244	taggct	cgcacg	t
NC_008596.1	TSS_832	+	3160365	tagtct	cagggt	t
NC_008596.1	TSS_833	+	3169942	gatact	tctgcg	t
NC_008596.1	TSS_834	-	3179665	tagggt		t
NC_008596.1	TSS_835	+	3179824	taccat		t
NC_008596.1	TSS_836	-	3181821	gatgat	cggacg	t
NC_008596.1	TSS_837	+	3181840	tatcat	gacttc	t
NC_008596.1	TSS_838	-	3192839	tacgat		t
NC_008596.1	TSS_839	-	3196307	tacgct	gagtgg	t
NC_008596.1	TSS_840	+	3196418	cacaat	gtggaa	t
NC_008596.1	TSS_841	-	3204447	tatcgt	gttgcg	t
NC_008596.1	TSS_842	+	3207089	tacact		t
NC_008596.1	TSS_843	+	3214838	tatgcg	gtgtga	g
NC_008596.1	TSS_844	-	3218680	gaagac		c
NC_008596.1	TSS_845	+	3218854	taccgt		t
NC_008596.1	TSS_846	+	3219564	tacggt		t
NC_008596.1	TSS_847	+	3225319	taagtt	ctggct	t
NC_008596.1	TSS_848	-	3228911	tacact	cgtccc	t
NC_008596.1	TSS_849	+	3228967	tagggt	cacctg	t
NC_008596.1	TSS_852	+	3237553	taagtt		t
NC_008596.1	TSS_853	-	3239993	tattgt		t
NC_008596.1	TSS_854	+	3242403	taacgt		t
NC_008596.1	TSS_855	+	3243038	tagaat	ttcgga	t
NC_008596.1	TSS_856	-	3246664	tactct	catacc	t
NC_008596.1	TSS_858	-	3249553	gacaat		t
NC_008596.1	TSS_859	+	3249596	gatgat		t
NC_008596.1	TSS_860	+	3253005	tagact		t
NC_008596.1	TSS_861	+	3258382	cagtat	ttcagg	t
NC_008596.1	TSS_862	-	3268125	taaatt	tgtgag	t
NC_008596.1	TSS_863	+	3274524	taaaac		c
NC_008596.1	TSS_865	-	3277551	tataat		t
NC_008596.1	TSS_866	+	3284007	tagtcg		g
NC_008596.1	TSS_867	+	3294784	gaggat	ggcggg	t
NC_008596.1	TSS_868	-	3317656	tacact	ggctat	t
NC_008596.1	TSS_869	-	3318319	cacaat	cgctga	t
NC_008596.1	TSS_870	+	3318406	taatgt	ctgtgg	t
NC_008596.1	TSS_871	+	3321162	tagcgt		t
NC_008596.1	TSS_872	+	3327456	cacaat		t
NC_008596.1	TSS_873	+	3328852	cacaat	gtcgct	t
NC_008596.1	TSS_875	+	3337949	tagctt	cgcgcg	t
NC_008596.1	TSS_876	+	3342632	tagggt		t
NC_008596.1	TSS_877	-	3345905	catact	gacgac	t
NC_008596.1	TSS_878	+	3345999	taatgt	tggaca	t
NC_008596.1	TSS_880	+	3359207	taccct		t
NC_008596.1	TSS_881	-	3365520	cataat	cgccgc	t
NC_008596.1	TSS_882	+	3369692	tactcc		c
NC_008596.1	TSS_883	+	3376121	cagaat	ctggtc	t
NC_008596.1	TSS_884	+	3388061	tagtgt	gccgca	t
NC_008596.1	TSS_885	+	3388626	tagcat	cacgtc	t
NC_008596.1	TSS_887	-	3391114	tacggc		c
NC_008596.1	TSS_888	+	3391190	tacgcg	gtttcg	g
NC_008596.1	TSS_890	-	3394557	tagcgt		t
NC_008596.1	TSS_891	+	3400202	tagcgt	tggacg	t
NC_008596.1	TSS_892	+	3403175	tagcgt		t
NC_008596.1	TSS_893	-	3404755	tagaat		t
NC_008596.1	TSS_895	+	3408539	tacgat		t
NC_008596.1	TSS_896	+	3412438	taatgt	tatgcg	t
NC_008596.1	TSS_897	+	3418912	tatgat		t
NC_008596.1	TSS_898	-	3421533	tatgct	ccagcg	t
NC_008596.1	TSS_900	+	3431414	tacgtt	ggcgcc	t
NC_008596.1	TSS_901	+	3432980	tacagt	gacgca	t
NC_008596.1	TSS_902	-	3434278	taccat	gtcagg	t
NC_008596.1	TSS_903	+	3436322	tactcg	cgctct	g
NC_008596.1	TSS_904	-	3443147	tattat	ccgtca	t
NC_008596.1	TSS_905	+	3445868	cacaat	ctcgca	t
NC_008596.1	TSS_907	+	3450104	tagagt	gattcc	t
NC_008596.1	TSS_908	-	3452108	tatgct	gacacc	t
NC_008596.1	TSS_909	+	3452210	tagaac	gatgca	c
NC_008596.1	TSS_910	+	3453327	tatatt	cgcacc	t
NC_008596.1	TSS_911	+	3477089	gatgat		t
NC_008596.1	TSS_912	+	3479977	taatct		t
NC_008596.1	TSS_913	-	3481810	tagaac	gttgcc	c
NC_008596.1	TSS_914	+	3481863	taaggt	cgtccg	t
NC_008596.1	TSS_915	+	3487246	taacct		t
NC_008596.1	TSS_916	-	3490886	tatccg	gagtcg	g
NC_008596.1	TSS_917	+	3493610	tacgat		t
NC_008596.1	TSS_918	+	3495569	tacgtt	cggtct	t
NC_008596.1	TSS_919	-	3497949	tagatt		t
NC_008596.1	TSS_920	+	3501227	gacaat	ggctcg	t
NC_008596.1	TSS_921	+	3505493	tagcgt	gcgtcg	t
NC_008596.1	TSS_922	+	3506175	tacact	cgaaca	t
NC_008596.1	TSS_924	-	3511269	gacgat	tgggcg	t
NC_008596.1	TSS_925	+	3512221	tattct		t
NC_008596.1	TSS_926	+	3518377	taccgt	gagccg	t
NC_008596.1	TSS_927	+	3519974	taggtt	tgcggt	t
NC_008596.1	TSS_928	-	3520180	tagagt	gtctcg	t
NC_008596.1	TSS_929	+	3520754	taagct		t
NC_008596.1	TSS_930	-	3523511	tagcct		t
NC_008596.1	TSS_931	-	3526083	tatcgt	gccggt	t
NC_008596.1	TSS_932	+	3526281	taaccg		g
NC_008596.1	TSS_933	-	3533981	tagact	gccgat	t
NC_008596.1	TSS_934	+	3534240	gaagat	gcccca	t
NC_008596.1	TSS_935	-	3536777	tacgat		t
NC_008596.1	TSS_936	+	3537836	ttcact	gctgcg	t
NC_008596.1	TSS_937	+	3544770	caggat	accacg	t
NC_008596.1	TSS_938	-	3546068	cagact		t
NC_008596.1	TSS_940	+	3548186	tagaat	cgcagc	t
NC_008596.1	TSS_941	+	3552713	cacaat	gccaca	t
NC_008596.1	TSS_943	+	3556736	caggct		t
NC_008596.1	TSS_944	+	3557926	taagat		t
NC_008596.1	TSS_945	+	3558996	taatat		t
NC_008596.1	TSS_946	-	3565763	catact		t
NC_008596.1	TSS_947	+	3566077	cacaat	gggccg	t
NC_008596.1	TSS_948	+	3570017	tatcct	tcggcg	t
NC_008596.1	TSS_949	-	3576567	tagtgt	ccgacg	t
NC_008596.1	TSS_950	-	3578115	taagat		t
NC_008596.1	TSS_953	-	3586012	gaacaa	gtaaca	a
NC_008596.1	TSS_954	+	3586182	tagcaa	ggcgaa	a
NC_008596.1	TSS_955	+	3587930	gagact	gtggcc	t
NC_008596.1	TSS_956	+	3589479	cagcat	ttgacc	t
NC_008596.1	TSS_957	-	3591611	tacact	cgggca	t
NC_008596.1	TSS_958	-	3593890	taaggt	cgcggg	t
NC_008596.1	TSS_959	-	3596475	caagac	tgtgct	c
NC_008596.1	TSS_960	+	3596539	tacgct		t
NC_008596.1	TSS_961	+	3597069	tagtgt	gccaag	t
NC_008596.1	TSS_962	+	3598165	tattcc	tgcata	c
NC_008596.1	TSS_963	-	3601288	tatggt		t
NC_008596.1	TSS_964	+	3601356	gacaat		t
NC_008596.1	TSS_965	-	3605185	taacgt		t
NC_008596.1	TSS_966	+	3605227	taacct	gacgtt	t
NC_008596.1	TSS_967	+	3610192	taccct	cacccg	t
NC_008596.1	TSS_968	-	3612699	tacggt	tgtgca	t
NC_008596.1	TSS_969	+	3620574	gatact		t
NC_008596.1	TSS_970	-	3621867	taaccc	cgtttg	c
NC_008596.1	TSS_971	-	3623269	cagaat	tgtgcc	t
NC_008596.1	TSS_972	-	3623794	tacgat		t
NC_008596.1	TSS_973	-	3626720	tacatt	gcctca	t
NC_008596.1	TSS_974	-	3629335	taggtt	ggcgct	t
NC_008596.1	TSS_975	+	3629411	gagaat	cccact	t
NC_008596.1	TSS_976	+	3633903	tatcgt	cgcccc	t
NC_008596.1	TSS_977	+	3641703	tttgct	gtgtga	t
NC_008596.1	TSS_978	+	3656076	tacacc	gtttca	c
NC_008596.1	TSS_979	-	3669859	catgat	gacaca	t
NC_008596.1	TSS_980	-	3674138	taccct	cccgcg	t
NC_008596.1	TSS_981	+	3674208	tatccg	ggttcg	g
NC_008596.1	TSS_982	+	3676698	tacact		t
NC_008596.1	TSS_983	-	3680112	tagacc		c
NC_008596.1	TSS_984	-	3681905	tagttt	cttgcg	t
NC_008596.1	TSS_985	+	3682224	taacat	tcgtca	t
NC_008596.1	TSS_987	-	3690244	tagaca		a
NC_008596.1	TSS_988	-	3691204	tatagt	ctggtt	t
NC_008596.1	TSS_989	+	3691372	tacgct	gacgcg	t
NC_008596.1	TSS_990	-	3699424	taactt		t
NC_008596.1	TSS_991	+	3699572	tagtat	gcctcg	t
NC_008596.1	TSS_992	+	3702984	cagccc	cgcgcg	c
NC_008596.1	TSS_993	-	3717132	taggtt	gtgttc	t
NC_008596.1	TSS_994	-	3719510	taccgt		t
NC_008596.1	TSS_995	+	3719609	tacctt	cacgcc	t
NC_008596.1	TSS_996	-	3725492	tatcct		t
NC_008596.1	TSS_997	+	3726295	caccat		t
NC_008596.1	TSS_999	-	3728325	taagct		t
NC_008596.1	TSS_1000	-	3734154	tatcgt		t
NC_008596.1	TSS_1001	+	3736700	taggtt	ctcgcc	t
NC_008596.1	TSS_1002	-	3738537	tagtgt	ggcccg	t
NC_008596.1	TSS_1003	+	3738594	cagcct		t
NC_008596.1	TSS_1004	+	3743679	tagcat		t
NC_008596.1	TSS_1005	+	3745468	tacgtt	ggcgac	t
NC_008596.1	TSS_1006	-	3748623	tacgat	cacggc	t
NC_008596.1	TSS_1007	+	3750203	cacact	cccccg	t
NC_008596.1	TSS_1008	+	3759458	tagact		t
NC_008596.1	TSS_1010	+	3776507	taggct		t
NC_008596.1	TSS_1011	+	3777183	tagatt	ccctct	t
NC_008596.1	TSS_1012	-	3800349	tagttt		t
NC_008596.1	TSS_1013	-	3808265	taaact	ccgtcg	t
NC_008596.1	TSS_1014	-	3811747	taaggt	gcgacc	t
NC_008596.1	TSS_1015	-	3813961	cagaat		t
NC_008596.1	TSS_1016	-	3817803	tagcgt	gctgct	t
NC_008596.1	TSS_1017	-	3827446	cacaat		t
NC_008596.1	TSS_1018	+	3827521	taactt	ttgacg	t
NC_008596.1	TSS_1019	+	3829812	tatcct	gaggca	t
NC_008596.1	TSS_1020	-	3834396	catcat	cggaag	t
NC_008596.1	TSS_1021	+	3834596	tagggt	ggcgag	t
NC_008596.1	TSS_1022	-	3839220	caccct		t
NC_008596.1	TSS_1023	-	3844895	caaaaa	tgcata	a
NC_008596.1	TSS_1024	-	3848755	tatgat	cggagg	t
NC_008596.1	TSS_1025	-	3850475	tactct	gccggt	t
NC_008596.1	TSS_1026	-	3855250	taacat		t
NC_008596.1	TSS_1027	-	3862560	tagact	cgttct	t
NC_008596.1	TSS_1028	+	3862580	cagtct	gagccg	t
NC_008596.1	TSS_1029	-	3870128	tatcct		t
NC_008596.1	TSS_1031	+	3874246	tacggt	cgcagg	t
NC_008596.1	TSS_1032	+	3876491	taggct		t
NC_008596.1	TSS_1033	-	3880888	tagcat	cgggct	t
NC_008596.1	TSS_1034	-	3882220	taacat		t
NC_008596.1	TSS_1035	-	3887519	taccct		t
NC_008596.1	TSS_1036	-	3892172	tagcct		t
NC_008596.1	TSS_1037	-	3904943	taggct		t
NC_008596.1	TSS_1038	-	3906246	caataa		a
NC_008596.1	TSS_1039	-	3911495	tagagt	cgatcg	t
NC_008596.1	TSS_1040	-	3921959	taccgt	ggcata	t
NC_008596.1	TSS_1041	+	3922049	tagcct	cgtgct	t
NC_008596.1	TSS_1042	-	3927328	catgct	tgtgcg	t
NC_008596.1	TSS_1043	-	3929126	tacagt	gccgat	t
NC_008596.1	TSS_1045	-	3938796	taactt		t
NC_008596.1	TSS_1046	-	3942981	gaccat	cgggcg	t
NC_008596.1	TSS_1047	+	3944012	tagaat	gtcgcc	t
NC_008596.1	TSS_1048	-	3952518	gataat	cggggt	t
NC_008596.1	TSS_1049	+	3952553	tagcgt		t
NC_008596.1	TSS_1050	-	3954101	tagcct	cgcaac	t
NC_008596.1	TSS_1051	+	3954589	tagcct	ggtgtg	t
NC_008596.1	TSS_1052	-	3960462	tagact	ccgacg	t
NC_008596.1	TSS_1053	-	3963837	taagct		t
NC_008596.1	TSS_1054	+	3963990	gagaat	ggcaca	t
NC_008596.1	TSS_1056	-	3968452	tactgt	cgggca	t
NC_008596.1	TSS_1057	-	3970007	taggct	cccgtc	t
NC_008596.1	TSS_1058	-	3976114	tagcgt	cacaca	t
NC_008596.1	TSS_1060	-	3978450	caggct	caccgg	t
NC_008596.1	TSS_1061	+	3978534	taggct		t
NC_008596.1	TSS_1062	-	3981236	tagcat	cgttgg	t
NC_008596.1	TSS_1065	+	4007418	tacgct		t
NC_008596.1	TSS_1066	+	4008384	gaggat		t
NC_008596.1	TSS_1067	-	4012672	caccat	ggcggg	t
NC_008596.1	TSS_1068	+	4012779	caggct		t
NC_008596.1	TSS_1071	+	4016056	cacatt	ctgtct	t
NC_008596.1	TSS_1073	+	4018629	cacgat	tacacc	t
NC_008596.1	TSS_1074	+	4019024	taacgt	ctgtcc	t
NC_008596.1	TSS_1076	+	4029511	tatgct	gatagg	t
NC_008596.1	TSS_1077	+	4030991	taacat		t
NC_008596.1	TSS_1079	+	4033163	tacggt	tccact	t
NC_008596.1	TSS_1080	-	4036668	gatcct	catacc	t
NC_008596.1	TSS_1081	+	4043175	tacgct		t
NC_008596.1	TSS_1082	-	4045820	gataat	cccacg	t
NC_008596.1	TSS_1083	+	4046912	taccat	ggtccc	t
NC_008596.1	TSS_1084	+	4054968	tatctt	ttgtca	t
NC_008596.1	TSS_1085	+	4081401	cagagt	tgcacc	t
NC_008596.1	TSS_1086	+	4093727	taacct		t
NC_008596.1	TSS_1087	-	4097857	taatat	gtcatg	t
NC_008596.1	TSS_1088	-	4101893	tagtat		t
NC_008596.1	TSS_1089	+	4104482	ttcact	cgcaga	t
NC_008596.1	TSS_1090	-	4117719	tagtgt		t
NC_008596.1	TSS_1091	-	4126910	tagggt	cccgcg	t
NC_008596.1	TSS_1092	+	4129233	tatgat	gacagc	t
NC_008596.1	TSS_1093	+	4146595	cacgat	ttgaca	t
NC_008596.1	TSS_1094	-	4153805	tagcct	gccgac	t
NC_008596.1	TSS_1095	-	4164544	tagcat	ggctgc	t
NC_008596.1	TSS_1096	+	4164722	tagtct		t
NC_008596.1	TSS_1097	-	4202141	taatct		t
NC_008596.1	TSS_1098	-	4207013	tattgt	cgcgat	t
NC_008596.1	TSS_1099	-	4210455	taaaaa	gacggc	a
NC_008596.1	TSS_1100	+	4210513	tagact	gatagg	t
NC_008596.1	TSS_1102	-	4225352	taactt	tggaca	t
NC_008596.1	TSS_1104	-	4254027	tatggt	ttgacg	t
NC_008596.1	TSS_1105	-	4260950	cacaat	gtgact	t
NC_008596.1	TSS_1106	-	4265402	tactct	cccggt	t
NC_008596.1	TSS_1107	+	4265484	tacgct	gtctcg	t
NC_008596.1	TSS_1108	-	4268728	tacgtt	tggacc	t
NC_008596.1	TSS_1109	-	4270877	gatact		t
NC_008596.1	TSS_1110	-	4272441	tatttt	ctgacc	t
NC_008596.1	TSS_1111	-	4274444	tattac		c
NC_008596.1	TSS_1112	+	4274486	taaact		t
NC_008596.1	TSS_1115	-	4300825	caggat	tgcaac	t
NC_008596.1	TSS_1116	-	4304946	taccgt	cacgat	t
NC_008596.1	TSS_1117	-	4310640	gaggat	cccgtg	t
NC_008596.1	TSS_1118	-	4320816	taaagt		t
NC_008596.1	TSS_1119	-	4321776	tacaat	ccgtca	t
NC_008596.1	TSS_1120	+	4321840	gataat	gtgtga	t
NC_008596.1	TSS_1121	+	4322593	cacgat		t
NC_008596.1	TSS_1122	-	4326532	tagaat	gttacg	t
NC_008596.1	TSS_1123	+	4326578	taacat		t
NC_008596.1	TSS_1124	-	4329262	taccat		t
NC_008596.1	TSS_1125	+	4330464	tacccc	tttacc	c
NC_008596.1	TSS_1126	-	4335103	tagatt	gggtcg	t
NC_008596.1	TSS_1127	-	4335533	gaagct	tgggcc	t
NC_008596.1	TSS_1128	+	4335592	taggct	gccatt	t
NC_008596.1	TSS_1129	-	4338592	tagcct	gtggcg	t
NC_008596.1	TSS_1130	-	4340720	taaatt		t
NC_008596.1	TSS_1131	-	4341186	gatacg	tggatg	g
NC_008596.1	TSS_1132	+	4341303	taacgt	cgcgcg	t
NC_008596.1	TSS_1133	-	4344149	tagcat	gccggg	t
NC_008596.1	TSS_1134	+	4344261	catact		t
NC_008596.1	TSS_1135	-	4352293	tacgct	cgctgg	t
NC_008596.1	TSS_1136	+	4352394	catact	cgctgg	t
NC_008596.1	TSS_1137	+	4355537	taacct	tacgtg	t
NC_008596.1	TSS_1138	-	4356691	taccgt	gtcggg	t
NC_008596.1	TSS_1139	-	4360991	tacaat		t
NC_008596.1	TSS_1140	-	4362138	taaggt	cccgtg	t
NC_008596.1	TSS_1141	+	4363297	tagggt	cgctca	t
NC_008596.1	TSS_1142	-	4367034	cactat	cccagg	t
NC_008596.1	TSS_1143	+	4367117	caggat	ttcgta	t
NC_008596.1	TSS_1144	+	4369946	taccgt	cgcacc	t
NC_008596.1	TSS_1145	+	4370637	taggat		t
NC_008596.1	TSS_1146	+	4371586	tatcct	gcgatt	t
NC_008596.1	TSS_1147	-	4374655	tatcct	ggcggc	t
NC_008596.1	TSS_1148	+	4376518	gacaat		t
NC_008596.1	TSS_1149	+	4376977	tatggt		t
NC_008596.1	TSS_1150	-	4381881	tacgct	cacaga	t
NC_008596.1	TSS_1151	-	4383475	gacgat	gacccc	t
NC_008596.1	TSS_1153	-	4386526	taccat	ctcaca	t
NC_008596.1	TSS_1154	+	4386620	cagact		t
NC_008596.1	TSS_1155	-	4390966	tagagt	ccgccg	t
NC_008596.1	TSS_1156	-	4394689	caaggt	ttggca	t
NC_008596.1	TSS_1158	-	4398498	tactgt	tgcccg	t
NC_008596.1	TSS_1159	+	4398573	gacaat	cgggca	t
NC_008596.1	TSS_1160	+	4401793	tacctt		t
NC_008596.1	TSS_1161	+	4404795	tactcc	ggcttg	c
NC_008596.1	TSS_1162	-	4406889	gacgat	ccccct	t
NC_008596.1	TSS_1164	+	4407620	cacgat	tccacc	t
NC_008596.1	TSS_1165	+	4410564	taggtt		t
NC_008596.1	TSS_1166	+	4412008	ttctct	cgcgca	t
NC_008596.1	TSS_1167	-	4418167	tagcgt	ttctct	t
NC_008596.1	TSS_1168	-	4424822	cacaat		t
NC_008596.1	TSS_1169	-	4425690	tagcat	cccggc	t
NC_008596.1	TSS_1170	-	4428590	taccgt	gccgca	t
NC_008596.1	TSS_1171	+	4428679	taggtt		t
NC_008596.1	TSS_1172	-	4432934	cacact	tagtcg	t
NC_008596.1	TSS_1173	-	4441354	tactca	gacggt	a
NC_008596.1	TSS_1174	+	4441408	tatggt	gccccg	t
NC_008596.1	TSS_1175	+	4443024	taacca	gtgact	a
NC_008596.1	TSS_1176	+	4446420	gaaggt	ggttcc	t
NC_008596.1	TSS_1177	-	4448914	tattgt		t
NC_008596.1	TSS_1178	-	4449848	taggct	cacagg	t
NC_008596.1	TSS_1179	+	4450818	gatact		t
NC_008596.1	TSS_1180	-	4456318	taaggt		t
NC_008596.1	TSS_1181	-	4457737	gactac		c
NC_008596.1	TSS_1182	+	4465568	tactct	gtggcg	t
NC_008596.1	TSS_1183	+	4468358	caggat	gcagcg	t
NC_008596.1	TSS_1184	+	4470216	taagac	ccctcg	c
NC_008596.1	TSS_1185	-	4488059	gacgat	cttgct	t
NC_008596.1	TSS_1187	-	4491799	tatagt	gatgtt	t
NC_008596.1	TSS_1188	-	4516599	gactgg	cgggac	g
NC_008596.1	TSS_1189	+	4528883	taacgt	tgcgcg	t
NC_008596.1	TSS_1190	+	4530101	tacgtt		t
NC_008596.1	TSS_1191	-	4530103	tatgtt		t
NC_008596.1	TSS_1192	+	4533404	aatcat	gcggcc	t
NC_008596.1	TSS_1193	-	4536666	gatact	ctggcg	t
NC_008596.1	TSS_1196	-	4554037	cagaat	ggggga	t
NC_008596.1	TSS_1197	+	4554138	taaggt		t
NC_008596.1	TSS_1200	+	4559175	tatgtt	gccggg	t
NC_008596.1	TSS_1201	-	4561130	tacgct		t
NC_008596.1	TSS_1202	-	4564025	tacact	cgctga	t
NC_008596.1	TSS_1203	-	4565371	gactgt	ggcgtg	t
NC_008596.1	TSS_1204	+	4565431	tagatt	gccgct	t
NC_008596.1	TSS_1206	+	4569181	tattct	ttgaca	t
NC_008596.1	TSS_1207	-	4572506	caagac	cgggcc	c
NC_008596.1	TSS_1208	-	4578413	taaact	tgggcc	t
NC_008596.1	TSS_1210	-	4583318	taaaat	ggcaaa	t
NC_008596.1	TSS_1211	-	4603781	tagggt	ggcgaa	t
NC_008596.1	TSS_1212	-	4614107	gaaaat		t
NC_008596.1	TSS_1213	+	4614209	cagaat	tagggc	t
NC_008596.1	TSS_1214	-	4621951	tacgct	gacggg	t
NC_008596.1	TSS_1215	+	4622057	gatgat	gacgcg	t
NC_008596.1	TSS_1216	-	4625498	tatggt		t
NC_008596.1	TSS_1217	+	4625639	tatcgt	ctgtcc	t
NC_008596.1	TSS_1218	-	4636661	tagggt		t
NC_008596.1	TSS_1219	+	4645741	tacgat	ttctcc	t
NC_008596.1	TSS_1221	-	4649765	taccct	gtgtcg	t
NC_008596.1	TSS_1222	+	4649836	tatgct	caatcg	t
NC_008596.1	TSS_1223	-	4654437	tacagt	cctgcc	t
NC_008596.1	TSS_1224	-	4655399	gatggt	catccg	t
NC_008596.1	TSS_1225	-	4655982	gaggat	tggtca	t
NC_008596.1	TSS_1226	+	4658741	taccaa	cgtgtc	a
NC_008596.1	TSS_1227	-	4663177	catacc		c
NC_008596.1	TSS_1228	+	4663256	taccct	tggggg	t
NC_008596.1	TSS_1229	-	4664608	caccat	tcggcg	t
NC_008596.1	TSS_1230	-	4676447	tacgct	tgggaa	t
NC_008596.1	TSS_1231	+	4685015	tacgat		t
NC_008596.1	TSS_1232	-	4695227	tactct		t
NC_008596.1	TSS_1233	-	4703017	caacaa	cccgat	a
NC_008596.1	TSS_1234	+	4703074	tatcaa	gtgtca	a
NC_008596.1	TSS_1235	+	4703662	tatcct	gacctg	t
NC_008596.1	TSS_1236	+	4705806	tacgct	tagtca	t
NC_008596.1	TSS_1237	-	4709806	taccct	ttgacc	t
NC_008596.1	TSS_1238	-	4713817	tacgct	cgcgaa	t
NC_008596.1	TSS_1239	-	4718369	tagaat	cgctca	t
NC_008596.1	TSS_1240	-	4719128	tagtgt	gcgtga	t
NC_008596.1	TSS_1241	-	4722462	tagcaa		a
NC_008596.1	TSS_1242	+	4726899	tacatt	caccag	t
NC_008596.1	TSS_1244	-	4735045	taccat		t
NC_008596.1	TSS_1245	+	4739254	tacgct	cgcacg	t
NC_008596.1	TSS_1247	+	4747222	cacagt	ttgaca	t
NC_008596.1	TSS_1248	+	4754900	taacat	cgcgag	t
NC_008596.1	TSS_1249	-	4761246	tatcgt	cgggcg	t
NC_008596.1	TSS_1250	-	4762760	tagtgt		t
NC_008596.1	TSS_1251	+	4764718	tagatc		c
NC_008596.1	TSS_1252	+	4765852	taacat		t
NC_008596.1	TSS_1253	+	4767137	taggct	cgggaa	t
NC_008596.1	TSS_1254	-	4771014	tagggt	gtcgaa	t
NC_008596.1	TSS_1255	+	4774232	caccgt		t
NC_008596.1	TSS_1256	-	4778507	tacggt	ggcgcg	t
NC_008596.1	TSS_1258	+	4779348	aacaat	ccggcg	t
NC_008596.1	TSS_1259	-	4789075	taggat	cgtagc	t
NC_008596.1	TSS_1260	-	4797377	tagcgt	cccgtg	t
NC_008596.1	TSS_1261	+	4798800	cacagt	ctgacg	t
NC_008596.1	TSS_1262	+	4799413	taagct	gctgcg	t
NC_008596.1	TSS_1263	-	4803727	cataat	cacagc	t
NC_008596.1	TSS_1264	-	4809828	taacgt	tggaca	t
NC_008596.1	TSS_1265	-	4812413	cacgct	gtcgag	t
NC_008596.1	TSS_1266	+	4812492	taccct	ggcaca	t
NC_008596.1	TSS_1267	-	4814594	taaagt		t
NC_008596.1	TSS_1269	-	4836007	tagagt		t
NC_008596.1	TSS_1270	+	4838415	catact	cgtggc	t
NC_008596.1	TSS_1271	-	4839829	tagact	ggcgaa	t
NC_008596.1	TSS_1272	+	4841307	tagcat		t
NC_008596.1	TSS_1273	-	4845229	tactgt	gcgtcc	t
NC_008596.1	TSS_1274	-	4847799	taaact	cggatg	t
NC_008596.1	TSS_1276	+	4849639	taccct		t
NC_008596.1	TSS_1277	-	4868211	tagggt	tgctcg	t
NC_008596.1	TSS_1278	+	4868459	gaccat		t
NC_008596.1	TSS_1280	-	4879155	taggct	cagtga	t
NC_008596.1	TSS_1281	+	4884535	tatcct	gtgacc	t
NC_008596.1	TSS_1282	+	4903734	taatct	cactgc	t
NC_008596.1	TSS_1283	-	4910655	tagtct	catggt	t
NC_008596.1	TSS_1284	+	4942300	tacagt		t
NC_008596.1	TSS_1285	-	4988249	cagaat	gttgca	t
NC_008596.1	TSS_1286	+	4988789	taatac	tgagcg	c
NC_008596.1	TSS_1287	+	4990987	tagtgt	cggtcg	t
NC_008596.1	TSS_1288	+	4993024	taccgt	tggtca	t
NC_008596.1	TSS_1289	-	4995921	caagct	ggcacc	t
NC_008596.1	TSS_1290	-	5001146	tattgt		t
NC_008596.1	TSS_1291	+	5001213	tacggt		t
NC_008596.1	TSS_1292	+	5004613	tatcct	cgctgg	t
NC_008596.1	TSS_1294	+	5009673	tacggt	cacgcg	t
NC_008596.1	TSS_1295	-	5015312	cacaat		t
NC_008596.1	TSS_1296	+	5016676	tacctt		t
NC_008596.1	TSS_1297	-	5018140	taaggt		t
NC_008596.1	TSS_1298	-	5031105	tagact	ctcgat	t
NC_008596.1	TSS_1299	+	5031204	tagcgt		t
NC_008596.1	TSS_1300	-	5044647	gaagct	gtcacc	t
NC_008596.1	TSS_1301	-	5046979	taatgg		g
NC_008596.1	TSS_1302	+	5048721	cagaat	cgcccg	t
NC_008596.1	TSS_1304	-	5062898	taggat	ttcgcc	t
NC_008596.1	TSS_1305	-	5065047	gagact	tggggg	t
NC_008596.1	TSS_1306	-	5069496	caggat	ggcccg	t
NC_008596.1	TSS_1307	+	5069551	tttact	ttgccg	t
NC_008596.1	TSS_1308	-	5075326	tacatt	ttgaca	t
NC_008596.1	TSS_1309	-	5080597	tagcct	gtgacg	t
NC_008596.1	TSS_1311	+	5088256	catcct		t
NC_008596.1	TSS_1312	+	5093630	tagcat	gtcacc	t
NC_008596.1	TSS_1313	-	5096556	cagaat	cagccc	t
NC_008596.1	TSS_1314	-	5103338	tacact	ccggta	t
NC_008596.1	TSS_1315	+	5103405	catcgt		t
NC_008596.1	TSS_1316	-	5105040	tacagt	tggttg	t
NC_008596.1	TSS_1317	+	5105176	gagagt	cgcggt	t
NC_008596.1	TSS_1318	-	5109594	catcct		t
NC_008596.1	TSS_1319	+	5109632	tactct		t
NC_008596.1	TSS_1320	-	5113779	tatagt	ttcatg	t
NC_008596.1	TSS_1321	-	5115580	tacgtt	gtccgg	t
NC_008596.1	TSS_1322	-	5118784	taactg	gtcgca	g
NC_008596.1	TSS_1323	+	5118895	tggtct	ttgtca	t
NC_008596.1	TSS_1324	+	5120775	tataca		a
NC_008596.1	TSS_1325	-	5124289	tagcct		t
NC_008596.1	TSS_1326	+	5124317	gagact	gcggcc	t
NC_008596.1	TSS_1327	+	5124797	taacgt	cagtgg	t
NC_008596.1	TSS_1328	-	5129328	taaagt		t
NC_008596.1	TSS_1329	+	5130603	tagcat	gtcttc	t
NC_008596.1	TSS_1330	+	5132901	tacgaa	ttgaca	a
NC_008596.1	TSS_1331	-	5138317	gactgc	ggggga	c
NC_008596.1	TSS_1332	-	5153855	tagggt		t
NC_008596.1	TSS_1333	+	5153902	taccgt	ctagcg	t
NC_008596.1	TSS_1334	-	5157093	taccct	cccggt	t
NC_008596.1	TSS_1335	+	5157187	tagcat		t
NC_008596.1	TSS_1337	-	5163322	tacggt		t
NC_008596.1	TSS_1338	+	5164005	taggtt	cagggc	t
NC_008596.1	TSS_1339	-	5165429	gagact	ccgccg	t
NC_008596.1	TSS_1340	+	5165455	taccct	tgttct	t
NC_008596.1	TSS_1341	+	5168713	tagact	cggtcc	t
NC_008596.1	TSS_1343	+	5173240	tacgct		t
NC_008596.1	TSS_1344	+	5173955	tagcat		t
NC_008596.1	TSS_1345	+	5177781	gataat	ggctcg	t
NC_008596.1	TSS_1346	-	5179640	taatcc		c
NC_008596.1	TSS_1347	+	5179761	taccgt	tgcgtg	t
NC_008596.1	TSS_1349	-	5186599	tacgtt	cgttcg	t
NC_008596.1	TSS_1350	+	5186680	tacatt	ggctga	t
NC_008596.1	TSS_1351	+	5198657	taaaat	cacccc	t
NC_008596.1	TSS_1352	-	5203045	cagaat	ccgagg	t
NC_008596.1	TSS_1355	+	5212036	tacagt		t
NC_008596.1	TSS_1356	-	5214557	taacct	gtcagg	t
NC_008596.1	TSS_1357	+	5214644	caggct	tcgaca	t
NC_008596.1	TSS_1358	+	5215146	gataat		t
NC_008596.1	TSS_1359	-	5218265	gattct		t
NC_008596.1	TSS_1362	-	5228464	tactgt	ggcacg	t
NC_008596.1	TSS_1363	+	5228596	taaagt		t
NC_008596.1	TSS_1364	+	5233558	taaatt		t
NC_008596.1	TSS_1365	-	5236774	gagaat	ttcgtg	t
NC_008596.1	TSS_1366	+	5237022	taccgt		t
NC_008596.1	TSS_1367	-	5237830	gagagt	gccgcc	t
NC_008596.1	TSS_1368	-	5250873	tattac		c
NC_008596.1	TSS_1369	+	5254729	tacggt		t
NC_008596.1	TSS_1370	-	5256184	taaagt	gggtca	t
NC_008596.1	TSS_1371	+	5256294	tacgtt		t
NC_008596.1	TSS_1373	-	5258201	caatgg	cttttg	g
NC_008596.1	TSS_1374	-	5259500	taaact	gacacc	t
NC_008596.1	TSS_1375	+	5259560	gaacgt	gacgcc	t
NC_008596.1	TSS_1376	+	5264488	tagcat		t
NC_008596.1	TSS_1377	+	5265330	tagcat		t
NC_008596.1	TSS_1378	-	5271269	taggct	cgcccg	t
NC_008596.1	TSS_1379	-	5271731	tagtct	cgggat	t
NC_008596.1	TSS_1380	+	5271797	tacgat		t
NC_008596.1	TSS_1381	-	5274584	catact	gaggac	t
NC_008596.1	TSS_1382	+	5274659	tacctt	gacccg	t
NC_008596.1	TSS_1383	-	5279044	taactt	ttgacg	t
NC_008596.1	TSS_1384	+	5279899	tacgct		t
NC_008596.1	TSS_1385	-	5289435	tataca	cggttg	a
NC_008596.1	TSS_1386	-	5291633	taccat		t
NC_008596.1	TSS_1387	-	5292626	catact		t
NC_008596.1	TSS_1388	+	5294051	tacgat	gccgta	t
NC_008596.1	TSS_1389	+	5298236	tttact		t
NC_008596.1	TSS_1390	-	5301752	tagatt	ggcagc	t
NC_008596.1	TSS_1392	-	5310811	cacact	cgcatt	t
NC_008596.1	TSS_1393	+	5310839	taagct	gctgcg	t
NC_008596.1	TSS_1394	+	5312196	tacggt	ctcggt	t
NC_008596.1	TSS_1395	-	5313614	tactgt	ctgacg	t
NC_008596.1	TSS_1396	-	5314075	tacttt	ggggat	t
NC_008596.1	TSS_1397	-	5315719	tagggt	ccgtgg	t
NC_008596.1	TSS_1398	-	5317424	gactgt	ggcgtg	t
NC_008596.1	TSS_1399	+	5317509	tacggt	ggcgca	t
NC_008596.1	TSS_1400	-	5319712	taccct	ggctgt	t
NC_008596.1	TSS_1401	+	5319766	tactct	cacagc	t
NC_008596.1	TSS_1402	-	5324232	cattgt		t
NC_008596.1	TSS_1403	+	5327275	tactgt	cgctgc	t
NC_008596.1	TSS_1404	-	5329918	gatact	gaggcc	t
NC_008596.1	TSS_1405	+	5329974	gagaat	cccaaa	t
NC_008596.1	TSS_1406	-	5338643	gaggct		t
NC_008596.1	TSS_1407	-	5341208	tacagt		t
NC_008596.1	TSS_1408	-	5342759	taggct		t
NC_008596.1	TSS_1409	-	5344116	tacggt	ggcatt	t
NC_008596.1	TSS_1411	-	5349066	cacact	ggcgct	t
NC_008596.1	TSS_1413	+	5349903	tactgt		t
NC_008596.1	TSS_1416	+	5354470	tatagt	gtggct	t
NC_008596.1	TSS_1418	-	5357480	taggct		t
NC_008596.1	TSS_1419	+	5357517	tagaca	gtgtcg	a
NC_008596.1	TSS_1420	-	5359428	gatcat	ggcgtg	t
NC_008596.1	TSS_1421	-	5360868	taaggt	gctgct	t
NC_008596.1	TSS_1422	-	5362348	gaccat	gtggtg	t
NC_008596.1	TSS_1423	+	5363628	taaact	gccgga	t
NC_008596.1	TSS_1424	+	5364591	taggtt		t
NC_008596.1	TSS_1426	+	5368214	tacatt	cgcgag	t
NC_008596.1	TSS_1428	+	5372831	tagatt		t
NC_008596.1	TSS_1429	-	5373990	tacgat		t
NC_008596.1	TSS_1430	+	5375765	cacaat	gtcggt	t
NC_008596.1	TSS_1431	-	5377642	cactgg	cagaac	g
NC_008596.1	TSS_1432	+	5377677	taccct		t
NC_008596.1	TSS_1433	-	5379828	tagaac	gtcaca	c
NC_008596.1	TSS_1434	-	5384435	tagcat	gcctcg	t
NC_008596.1	TSS_1435	+	5384506	aacgat	cgggaa	t
NC_008596.1	TSS_1436	-	5389378	gacaga		a
NC_008596.1	TSS_1437	-	5392363	gaacct	gtgact	t
NC_008596.1	TSS_1438	+	5397936	taacgt	gacgct	t
NC_008596.1	TSS_1439	-	5399851	tacccg	gattcg	g
NC_008596.1	TSS_1440	-	5401693	cagtat	tgttcg	t
NC_008596.1	TSS_1441	+	5405709	gagcat	cgcacc	t
NC_008596.1	TSS_1442	-	5412403	cactgt	ctgtca	t
NC_008596.1	TSS_1443	-	5413611	tacagt	ggtagc	t
NC_008596.1	TSS_1445	+	5420197	taaact		t
NC_008596.1	TSS_1446	+	5424191	tagaaa		a
NC_008596.1	TSS_1447	-	5425912	taggat	cggaac	t
NC_008596.1	TSS_1448	-	5427915	tatcgc	gtttca	c
NC_008596.1	TSS_1449	-	5428183	gaacag		g
NC_008596.1	TSS_1450	+	5428281	tatcgt	gatgcc	t
NC_008596.1	TSS_1451	+	5433019	tattct	ctctgc	t
NC_008596.1	TSS_1452	-	5435558	tagact		t
NC_008596.1	TSS_1453	-	5441167	gaagat	cgagcc	t
NC_008596.1	TSS_1454	+	5442231	gatgat	gcgaca	t
NC_008596.1	TSS_1455	+	5446070	taacgt	gacttt	t
NC_008596.1	TSS_1457	-	5455221	caaact		t
NC_008596.1	TSS_1458	+	5466678	taccat		t
NC_008596.1	TSS_1460	+	5473206	gatgat	ctctcg	t
NC_008596.1	TSS_1461	-	5482420	tagcca		a
NC_008596.1	TSS_1462	+	5482552	tacggt	tccacg	t
NC_008596.1	TSS_1463	+	5486438	gagaat		t
NC_008596.1	TSS_1464	+	5486926	tattgt		t
NC_008596.1	TSS_1465	+	5491284	taactt	ttcaca	t
NC_008596.1	TSS_1466	-	5495905	taggct	cgccct	t
NC_008596.1	TSS_1467	-	5496866	tatgct	gatgtg	t
NC_008596.1	TSS_1468	-	5508680	taagat	gtgggt	t
NC_008596.1	TSS_1469	-	5509361	tagcct	gccaga	t
NC_008596.1	TSS_1471	+	5511084	taccat	cacgag	t
NC_008596.1	TSS_1472	+	5514039	taccct	tgggcc	t
NC_008596.1	TSS_1473	+	5516700	tacaac	cggttt	c
NC_008596.1	TSS_1474	-	5519269	taagat	ttggca	t
NC_008596.1	TSS_1475	-	5520364	taaggt	gcggcg	t
NC_008596.1	TSS_1476	-	5524393	tatggt	ggctcg	t
NC_008596.1	TSS_1477	+	5524416	taaggt	gtttcg	t
NC_008596.1	TSS_1478	+	5529526	cacgct		t
NC_008596.1	TSS_1479	-	5531585	taggct	gagggc	t
NC_008596.1	TSS_1480	-	5535589	taccgt		t
NC_008596.1	TSS_1481	-	5537389	tacatt	ggggct	t
NC_008596.1	TSS_1482	+	5538195	tagggt	cacgga	t
NC_008596.1	TSS_1483	-	5543496	tagcct	ctgacc	t
NC_008596.1	TSS_1484	+	5545213	caacat	ttcaga	t
NC_008596.1	TSS_1486	-	5554466	taatgt	tccacc	t
NC_008596.1	TSS_1487	+	5555167	tatagg		g
NC_008596.1	TSS_1488	+	5563973	tagggt	cacagg	t
NC_008596.1	TSS_1489	-	5565362	tatgtt	gttgcc	t
NC_008596.1	TSS_1490	-	5567922	caacct		t
NC_008596.1	TSS_1491	-	5570184	caaaat		t
NC_008596.1	TSS_1492	-	5570586	tactct	tggagc	t
NC_008596.1	TSS_1494	+	5584677	tacagt	cgctgg	t
NC_008596.1	TSS_1495	+	5588558	tagcgt	ctgaca	t
NC_008596.1	TSS_1496	+	5589414	taggct	cttgca	t
NC_008596.1	TSS_1497	-	5590787	tatgtt	ctcagc	t
NC_008596.1	TSS_1499	-	5600028	tagctt	catgcc	t
NC_008596.1	TSS_1500	+	5600142	tagtct	gtggcg	t
NC_008596.1	TSS_1502	+	5611308	cactgt	cttgcc	t
NC_008596.1	TSS_1503	-	5616080	taaagt	ccgaag	t
NC_008596.1	TSS_1504	+	5616235	taacgt	ttgcca	t
NC_008596.1	TSS_1505	-	5625156	taggtt		t
NC_008596.1	TSS_1506	+	5625225	cacact	tgcgat	t
NC_008596.1	TSS_1508	+	5627866	taggat	gccacg	t
NC_008596.1	TSS_1509	-	5630341	catgat	tgcggt	t
NC_008596.1	TSS_1510	+	5630392	taaggt	caccct	t
NC_008596.1	TSS_1511	-	5633395	tagacc	gtttcg	c
NC_008596.1	TSS_1512	-	5635106	cacact		t
NC_008596.1	TSS_1514	-	5637998	tagcct	ttgggg	t
NC_008596.1	TSS_1515	+	5638089	tacctt	ttgact	t
NC_008596.1	TSS_1516	+	5641240	taaggt		t
NC_008596.1	TSS_1517	-	5644217	tatcct		t
NC_008596.1	TSS_1518	+	5645270	tagcgt	gtcgga	t
NC_008596.1	TSS_1519	-	5647170	tagcat	tgcgta	t
NC_008596.1	TSS_1521	+	5649256	catact		t
NC_008596.1	TSS_1522	+	5649967	tatcct		t
NC_008596.1	TSS_1523	-	5655027	tagact	gagacg	t
NC_008596.1	TSS_1524	+	5655087	tacagt	tgcgca	t
NC_008596.1	TSS_1525	-	5659091	catcct	ggtgta	t
NC_008596.1	TSS_1526	+	5664424	taacat	tgcgag	t
NC_008596.1	TSS_1527	+	5669000	catact	ggcggg	t
NC_008596.1	TSS_1528	-	5671255	cacaat	cccccg	t
NC_008596.1	TSS_1529	+	5675136	tacgct	cactga	t
NC_008596.1	TSS_1530	-	5675638	gacgtc	gccgta	c
NC_008596.1	TSS_1531	+	5675788	taacct	ggcgcg	t
NC_008596.1	TSS_1533	+	5679247	taggat	tttgcc	t
NC_008596.1	TSS_1534	-	5684165	tacagt	tggtca	t
NC_008596.1	TSS_1535	+	5685196	tagttt		t
NC_008596.1	TSS_1536	+	5688973	caagat		t
NC_008596.1	TSS_1538	+	5693088	taaggt	ttcagg	t
NC_008596.1	TSS_1539	+	5696046	taccct	ggcgag	t
NC_008596.1	TSS_1540	+	5697211	taatat	ctagca	t
NC_008596.1	TSS_1541	-	5698758	tagtct	cgggga	t
NC_008596.1	TSS_1542	-	5701364	tatgcg		g
NC_008596.1	TSS_1543	-	5720736	taggct	gtggag	t
NC_008596.1	TSS_1544	-	5726662	taggct		t
NC_008596.1	TSS_1545	-	5730018	taattg		g
NC_008596.1	TSS_1546	+	5730092	taacct		t
NC_008596.1	TSS_1548	+	5735472	tacagt	ctcagt	t
NC_008596.1	TSS_1549	-	5737325	gaggat		t
NC_008596.1	TSS_1550	-	5740743	gagcat		t
NC_008596.1	TSS_1552	+	5748411	cagtat		t
NC_008596.1	TSS_1554	+	5755451	caagat	gtcgtc	t
NC_008596.1	TSS_1555	-	5757955	tacggt	gccaca	t
NC_008596.1	TSS_1556	+	5757986	cacact	gtcacc	t
NC_008596.1	TSS_1557	-	5764745	tacctt	ggcagg	t
NC_008596.1	TSS_1558	-	5765442	taacat	gacagg	t
NC_008596.1	TSS_1559	-	5767511	tagcgt	gattct	t
NC_008596.1	TSS_1560	+	5767553	gagaat		t
NC_008596.1	TSS_1563	+	5774274	taggct	ctcgcc	t
NC_008596.1	TSS_1564	+	5775467	tagggt	cgcggt	t
NC_008596.1	TSS_1565	-	5777879	tagtat	ggcctg	t
NC_008596.1	TSS_1566	+	5777961	tacgtt	cggatg	t
NC_008596.1	TSS_1567	-	5779507	cactat	ggcccc	t
NC_008596.1	TSS_1568	+	5779593	gagaat		t
NC_008596.1	TSS_1569	+	5783358	taggct	tgggcc	t
NC_008596.1	TSS_1570	-	5783390	tattaa	cccgcc	a
NC_008596.1	TSS_1572	-	5788661	cacaat	cgcgac	t
NC_008596.1	TSS_1573	+	5788726	tacgct	gtcgcg	t
NC_008596.1	TSS_1574	+	5791098	aataat	gacggt	t
NC_008596.1	TSS_1575	-	5793147	gacgat	cacacc	t
NC_008596.1	TSS_1576	-	5798490	taggct	ctctgc	t
NC_008596.1	TSS_1577	-	5800642	gagtcg	tggaca	g
NC_008596.1	TSS_1578	+	5800752	tagatt	gcgacg	t
NC_008596.1	TSS_1579	-	5806889	caacac	ggtgtg	c
NC_008596.1	TSS_1580	+	5807649	taatct	tccggg	t
NC_008596.1	TSS_1581	+	5808140	taccct		t
NC_008596.1	TSS_1582	-	5817425	caggat	ttgtct	t
NC_008596.1	TSS_1583	-	5818581	tagtct	gtagcc	t
NC_008596.1	TSS_1584	+	5818600	cagact	ggggcc	t
NC_008596.1	TSS_1585	-	5820718	taaggt		t
NC_008596.1	TSS_1586	+	5820751	tactct	catgcc	t
NC_008596.1	TSS_1587	-	5825129	tagcgt	cccatc	t
NC_008596.1	TSS_1588	-	5825808	taacat		t
NC_008596.1	TSS_1589	+	5840759	tacagt	gacgtc	t
NC_008596.1	TSS_1590	-	5842208	taagct		t
NC_008596.1	TSS_1591	-	5843900	tactct	cgagcg	t
NC_008596.1	TSS_1592	-	5844461	tacgat	cctgcg	t
NC_008596.1	TSS_1593	+	5844560	tatatt		t
NC_008596.1	TSS_1594	+	5849446	taatct	gtgact	t
NC_008596.1	TSS_1595	-	5857597	tatcct	gcggct	t
NC_008596.1	TSS_1598	+	5863663	tagagt	cggtgg	t
NC_008596.1	TSS_1599	+	5864933	taaagt	ccagcg	t
NC_008596.1	TSS_1600	-	5866294	tagatt	gccgtt	t
NC_008596.1	TSS_1602	-	5869312	tagact	cacgta	t
NC_008596.1	TSS_1603	+	5871681	caagct		t
NC_008596.1	TSS_1604	+	5882055	taccag	tgcccg	g
NC_008596.1	TSS_1606	-	5891855	taaact	cgcgcc	t
NC_008596.1	TSS_1607	+	5893122	taccac	ggtttc	c
NC_008596.1	TSS_1608	-	5896554	caagat	gcggcg	t
NC_008596.1	TSS_1609	+	5896604	tagggt		t
NC_008596.1	TSS_1610	-	5899507	tagagt	cgccta	t
NC_008596.1	TSS_1613	-	5903802	tagcgt		t
NC_008596.1	TSS_1614	-	5904367	taggat	ggcact	t
NC_008596.1	TSS_1615	-	5907883	taggct	ctcatg	t
NC_008596.1	TSS_1619	+	5921046	tactat	cgcggg	t
NC_008596.1	TSS_1621	+	5934354	tatgct	gacggt	t
NC_008596.1	TSS_1622	-	5936918	cagcat		t
NC_008596.1	TSS_1623	+	5937058	tagact		t
NC_008596.1	TSS_1624	-	5938576	gatcct	tttggg	t
NC_008596.1	TSS_1625	-	5939753	tatgtt	gcctgc	t
NC_008596.1	TSS_1626	-	5941387	tacgat	cggttt	t
NC_008596.1	TSS_1627	+	5945888	gacagt	gtagcg	t
NC_008596.1	TSS_1628	-	5947659	tacacc	ctccca	c
NC_008596.1	TSS_1629	+	5948759	tatgat	cgcgct	t
NC_008596.1	TSS_1630	+	5950199	tacagt	gaccgg	t
NC_008596.1	TSS_1631	-	5962585	gatgat	gacggg	t
NC_008596.1	TSS_1632	+	5971011	tatgtt		t
NC_008596.1	TSS_1633	-	5976676	tagtct	tcctcc	t
NC_008596.1	TSS_1634	-	5981025	catact		t
NC_008596.1	TSS_1635	+	5984262	taccct	ggcggg	t
NC_008596.1	TSS_1637	-	5994387	taaagt	gggacg	t
NC_008596.1	TSS_1638	-	5996577	caggat	gattcc	t
NC_008596.1	TSS_1639	-	5997102	taaccc		c
NC_008596.1	TSS_1640	+	6000020	taacgt		t
NC_008596.1	TSS_1641	+	6007618	tacgat	gagtgg	t
NC_008596.1	TSS_1642	+	6011772	taccat	gtggcg	t
NC_008596.1	TSS_1643	-	6017318	taacat	ggcgcc	t
NC_008596.1	TSS_1644	-	6032449	cacact	ctgtca	t
NC_008596.1	TSS_1645	-	6056357	taatct	gtttcc	t
NC_008596.1	TSS_1646	+	6062510	tagcct	gtcaag	t
NC_008596.1	TSS_1647	-	6074101	tatgct	gtgacc	t
NC_008596.1	TSS_1648	-	6077023	tagcct		t
NC_008596.1	TSS_1649	+	6096469	taacgt		t
NC_008596.1	TSS_1650	-	6105656	taatct	tcgaca	t
NC_008596.1	TSS_1653	+	6121140	taggct	gcctga	t
NC_008596.1	TSS_1654	+	6121823	taagct	cgcgtc	t
NC_008596.1	TSS_1655	-	6127912	taggct		t
NC_008596.1	TSS_1656	+	6127999	catcat	cggagt	t
NC_008596.1	TSS_1657	-	6132718	caccat	cgcgct	t
NC_008596.1	TSS_1658	+	6135261	tagggt	gtcgct	t
NC_008596.1	TSS_1659	-	6141535	taggat	tgcacg	t
NC_008596.1	TSS_1660	+	6143828	taggat		t
NC_008596.1	TSS_1661	+	6149485	taccct		t
NC_008596.1	TSS_1662	-	6152878	taggat	caccgg	t
NC_008596.1	TSS_1663	-	6155592	tagagt	cgcgcc	t
NC_008596.1	TSS_1667	+	6172152	tagggt	ctcgtg	t
NC_008596.1	TSS_1668	-	6176958	taggct	cgggcc	t
NC_008596.1	TSS_1669	+	6176993	taaggt	tgcgcg	t
NC_008596.1	TSS_1670	+	6187860	taccgt	gacggg	t
NC_008596.1	TSS_1671	-	6189787	taggct	ggcatt	t
NC_008596.1	TSS_1673	-	6194160	tattgt	gtcggt	t
NC_008596.1	TSS_1674	-	6198718	tagtct	tgcacg	t
NC_008596.1	TSS_1675	+	6200005	tagttt	ggcccg	t
NC_008596.1	TSS_1676	+	6213368	gatact	catgca	t
NC_008596.1	TSS_1678	+	6220029	tactcg	ggcgat	g
NC_008596.1	TSS_1679	-	6222336	tactgt		t
NC_008596.1	TSS_1680	+	6222417	tacggt	cgctca	t
NC_008596.1	TSS_1682	+	6230422	aagaat	cttgtc	t
NC_008596.1	TSS_1683	+	6235347	taaaat	cggttc	t
NC_008596.1	TSS_1684	+	6241384	tatgct		t
NC_008596.1	TSS_1685	-	6243474	gatgct		t
NC_008596.1	TSS_1686	+	6248539	taggct	cgtgtg	t
NC_008596.1	TSS_1687	-	6251306	tagact	cgggcc	t
NC_008596.1	TSS_1688	+	6251380	caacat	cgttta	t
NC_008596.1	TSS_1689	-	6256291	taccct	cgggca	t
NC_008596.1	TSS_1691	-	6259008	taagct		t
NC_008596.1	TSS_1692	+	6259056	tagcat		t
NC_008596.1	TSS_1693	-	6267216	tagctt	tgcgta	t
NC_008596.1	TSS_1694	+	6267396	tactct	ctgagg	t
NC_008596.1	TSS_1695	+	6269949	taggct		t
NC_008596.1	TSS_1697	+	6275481	gacaat	gttgca	t
NC_008596.1	TSS_1698	-	6276556	tagaac	gggttg	c
NC_008596.1	TSS_1699	+	6276639	tatgcg	gtttgg	g
NC_008596.1	TSS_1700	-	6278252	tatccg		g
NC_008596.1	TSS_1701	-	6278760	tagctt	ctttca	t
NC_008596.1	TSS_1702	-	6279496	taccat	ggccct	t
NC_008596.1	TSS_1703	+	6279513	caggat		t
NC_008596.1	TSS_1705	-	6285634	taagct		t
NC_008596.1	TSS_1706	+	6290759	tatcgt	tgcatc	t
NC_008596.1	TSS_1707	-	6293797	catgat	ggctgt	t
NC_008596.1	TSS_1708	+	6293816	catcat	cgctcc	t
NC_008596.1	TSS_1709	-	6298297	tagacg		g
NC_008596.1	TSS_1710	+	6298376	ttgcat	gttgcg	t
NC_008596.1	TSS_1711	+	6299865	tacgtt	tccaca	t
NC_008596.1	TSS_1712	-	6304858	tatcgt	tgggag	t
NC_008596.1	TSS_1713	-	6308844	caccgt		t
NC_008596.1	TSS_1714	-	6317571	catgat	cacccg	t
NC_008596.1	TSS_1715	-	6318691	catact	gactca	t
NC_008596.1	TSS_1716	-	6319214	catgct		t
NC_008596.1	TSS_1717	-	6322821	tatcct		t
NC_008596.1	TSS_1718	+	6322878	taactt	cgcacc	t
NC_008596.1	TSS_1719	+	6330369	gacaat	tccgct	t
NC_008596.1	TSS_1720	-	6341422	catcct	cccggc	t
NC_008596.1	TSS_1721	+	6341496	taaaat	ggcacg	t
NC_008596.1	TSS_1722	-	6345356	taggct	gccacg	t
NC_008596.1	TSS_1723	+	6345397	taccgt	ttcagc	t
NC_008596.1	TSS_1724	-	6346698	tacgct		t
NC_008596.1	TSS_1725	+	6346717	tagcgt	gtcgca	t
NC_008596.1	TSS_1726	+	6348096	tagacc	tacgac	c
NC_008596.1	TSS_1727	-	6352919	tacact		t
NC_008596.1	TSS_1728	+	6352991	taccat	ttcggg	t
NC_008596.1	TSS_1729	+	6354081	caagat	tcgaca	t
NC_008596.1	TSS_1730	+	6356746	caccat		t
NC_008596.1	TSS_1731	+	6358155	gacaat	ggtgcg	t
NC_008596.1	TSS_1732	+	6366465	aagaat		t
NC_008596.1	TSS_1734	-	6371715	tacctt	cggtag	t
NC_008596.1	TSS_1736	+	6373075	tagctt		t
NC_008596.1	TSS_1737	-	6379302	cacaat	gcgggg	t
NC_008596.1	TSS_1738	+	6380664	catact		t
NC_008596.1	TSS_1739	-	6382050	tagatt		t
NC_008596.1	TSS_1740	+	6382139	catact		t
NC_008596.1	TSS_1741	+	6382820	tgtgct		t
NC_008596.1	TSS_1742	-	6390985	tatcag		g
NC_008596.1	TSS_1744	+	6395181	caacct	gccgcc	t
NC_008596.1	TSS_1745	-	6396705	tacggt		t
NC_008596.1	TSS_1748	-	6407746	tactgt	cgggcg	t
NC_008596.1	TSS_1749	+	6407838	tactct		t
NC_008596.1	TSS_1750	+	6410654	tatcct	gggaga	t
NC_008596.1	TSS_1753	-	6418307	tacgat	cgcgca	t
NC_008596.1	TSS_1754	+	6421077	tagtgt	gaggtt	t
NC_008596.1	TSS_1755	-	6424665	tagatt	cgggta	t
NC_008596.1	TSS_1756	+	6426713	taagct	gacgtc	t
NC_008596.1	TSS_1757	+	6441233	taccct		t
NC_008596.1	TSS_1760	-	6476117	taccct	gagggg	t
NC_008596.1	TSS_1761	+	6476241	taccat		t
NC_008596.1	TSS_1762	+	6477408	taacat		t
NC_008596.1	TSS_1763	-	6481456	tacgct	tacgcc	t
NC_008596.1	TSS_1764	+	6481567	taggct	ttcggt	t
NC_008596.1	TSS_1766	+	6485721	cacaat	gtcaca	t
NC_008596.1	TSS_1767	+	6487586	tatgaa		a
NC_008596.1	TSS_1768	-	6489386	tagggt	caggaa	t
NC_008596.1	TSS_1769	+	6492624	tatcat	gacaat	t
NC_008596.1	TSS_1770	-	6495190	taggct		t
NC_008596.1	TSS_1771	-	6495560	gagcat	tgcacc	t
NC_008596.1	TSS_1772	+	6496219	tatacg	ggttct	g
NC_008596.1	TSS_1773	+	6497114	catcct	cttgca	t
NC_008596.1	TSS_1774	+	6498376	tacgat		t
NC_008596.1	TSS_1775	-	6501723	gacaat		t
NC_008596.1	TSS_1776	+	6501835	tactgt	ggcaga	t
NC_008596.1	TSS_1777	+	6504646	catgat	ggggtg	t
NC_008596.1	TSS_1778	+	6505226	aataat	gactga	t
NC_008596.1	TSS_1779	+	6507325	taagct		t
NC_008596.1	TSS_1780	-	6510913	cacact	gtgtag	t
NC_008596.1	TSS_1781	+	6514632	taccat		t
NC_008596.1	TSS_1782	-	6519960	taatga		a
NC_008596.1	TSS_1783	+	6520125	tagagt	cgcgca	t
NC_008596.1	TSS_1784	+	6529689	cactgt		t
NC_008596.1	TSS_1785	+	6530521	tagcat	ctgaag	t
NC_008596.1	TSS_1786	-	6533431	tacacg		g
NC_008596.1	TSS_1787	-	6534365	tagcct	gccgcc	t
NC_008596.1	TSS_1788	-	6536660	cagaat	caccgg	t
NC_008596.1	TSS_1789	-	6537961	tagcct	tgtgcc	t
NC_008596.1	TSS_1790	-	6539978	taccgt	cagagg	t
NC_008596.1	TSS_1792	+	6541977	tacggt	gcgtcg	t
NC_008596.1	TSS_1793	+	6543238	tatgtt		t
NC_008596.1	TSS_1794	-	6547516	tactgt	tccgct	t
NC_008596.1	TSS_1795	+	6560975	gataat	cccacg	t
NC_008596.1	TSS_1796	+	6561852	caacat	gtttcg	t
NC_008596.1	TSS_1797	+	6567028	taccgt	cacccg	t
NC_008596.1	TSS_1798	+	6567749	taaggt	ccgacg	t
NC_008596.1	TSS_1799	-	6579794	tacgtt	gtgtct	t
NC_008596.1	TSS_1800	+	6579935	taggtt		t
NC_008596.1	TSS_1801	+	6581422	tacgat	gcgata	t
NC_008596.1	TSS_1802	-	6586023	tagtgt		t
NC_008596.1	TSS_1803	+	6586134	taacat		t
NC_008596.1	TSS_1804	+	6590305	tatggt		t
NC_008596.1	TSS_1805	-	6591846	caggct	ttgtca	t
NC_008596.1	TSS_1808	-	6602007	taatgt		t
NC_008596.1	TSS_1810	+	6612275	tacggt		t
NC_008596.1	TSS_1811	-	6614756	gagtat	ttggca	t
NC_008596.1	TSS_1812	-	6621079	tacgct	gtcccg	t
NC_008596.1	TSS_1814	-	6626244	taaagt	cgaaca	t
NC_008596.1	TSS_1815	+	6628925	taccct	ggggtg	t
NC_008596.1	TSS_1816	+	6631018	tttgat	gacagt	t
NC_008596.1	TSS_1817	+	6633187	tacttt	gttttg	t
NC_008596.1	TSS_1818	+	6633752	tatcct	tgcaaa	t
NC_008596.1	TSS_1819	+	6637418	tatggt	ggtgcg	t
NC_008596.1	TSS_1820	+	6646799	aagagt	gacact	t
NC_008596.1	TSS_1821	-	6652402	tagcgt		t
NC_008596.1	TSS_1822	-	6653451	tagtgt		t
NC_008596.1	TSS_1823	+	6653552	taaacc	cgcacg	c
NC_008596.1	TSS_1824	+	6654335	aatagt	tgggcg	t
NC_008596.1	TSS_1826	-	6665364	tacata	ggcatg	a
NC_008596.1	TSS_1827	-	6669448	tagccc	ggtttg	c
NC_008596.1	TSS_1828	-	6674500	tagcct	cggagc	t
NC_008596.1	TSS_1829	+	6679388	tacacc		c
NC_008596.1	TSS_1830	-	6686022	tagtgt	ctctcg	t
NC_008596.1	TSS_1831	-	6690205	tacgct	cgctgc	t
NC_008596.1	TSS_1832	-	6690898	taggat		t
NC_008596.1	TSS_1833	-	6695859	taggct		t
NC_008596.1	TSS_1834	-	6712247	taatga	ggcgtt	a
NC_008596.1	TSS_1835	+	6716067	taggtt		t
NC_008596.1	TSS_1836	-	6719912	gaacac	gggttt	c
NC_008596.1	TSS_1837	-	6720956	tatgcc	gggttt	c
NC_008596.1	TSS_1838	+	6728779	tactcc	tgttcc	c
NC_008596.1	TSS_1839	+	6729640	caagct	ggcgtg	t
NC_008596.1	TSS_1840	+	6735247	taggct	cgcgtg	t
NC_008596.1	TSS_1841	-	6750871	tagatt	ggcaga	t
NC_008596.1	TSS_1842	+	6769478	cacgat	tgtgca	t
NC_008596.1	TSS_1843	-	6773994	tacgtt	agcgca	t
NC_008596.1	TSS_1844	-	6777760	tagcgt		t
NC_008596.1	TSS_1845	+	6784137	gacaat	tggcca	t
NC_008596.1	TSS_1846	-	6785728	tacgat	gcggcg	t
NC_008596.1	TSS_1847	+	6785834	taactt		t
NC_008596.1	TSS_1848	-	6788229	cagaat		t
NC_008596.1	TSS_1849	-	6792122	tacgat		t
NC_008596.1	TSS_1850	+	6796078	tacacg	cggttt	g
NC_008596.1	TSS_1851	-	6797286	taggtt	ggcaca	t
NC_008596.1	TSS_1852	+	6798390	tagggt	tcggcg	t
NC_008596.1	TSS_1853	-	6802741	gatcct		t
NC_008596.1	TSS_1854	+	6802870	taggtt	gatgcc	t
NC_008596.1	TSS_1855	+	6808728	taggat		t
NC_008596.1	TSS_1856	-	6818328	tatccg	cttagc	g
NC_008596.1	TSS_1857	-	6819732	tacagg		g
NC_008596.1	TSS_1858	+	6820879	tacgat		t
NC_008596.1	TSS_1859	-	6828323	tagtct		t
NC_008596.1	TSS_1861	-	6832182	taccca	cccacc	a
NC_008596.1	TSS_1862	-	6835335	tactcg	ggctcg	g
NC_008596.1	TSS_1863	-	6837928	taaact	gacccc	t
NC_008596.1	TSS_1864	-	6843782	gaccct	caggac	t
NC_008596.1	TSS_1865	-	6851955	tagtgt	tacgca	t
NC_008596.1	TSS_1866	-	6856793	cagact		t
NC_008596.1	TSS_1867	+	6864557	taacat		t
NC_008596.1	TSS_1870	+	6872868	taggct	cgtccg	t
NC_008596.1	TSS_1871	+	6889400	taggct		t
NC_008596.1	TSS_1872	+	6891408	tagcgt	tggacg	t
NC_008596.1	TSS_1873	-	6909737	caaact	ggcctg	t
NC_008596.1	TSS_1874	+	6910524	tagcgt	gtcccc	t
NC_008596.1	TSS_1875	-	6918790	caggat	cattcg	t
NC_008596.1	TSS_1877	-	6932188	tagatt	catgcg	t
NC_008596.1	TSS_1878	-	6934254	tatcat		t
NC_008596.1	TSS_1879	-	6936968	gaagga	cttgcc	a
NC_008596.1	TSS_1880	-	6941177	tagcgt	ttttcc	t
NC_008596.1	TSS_1881	-	6943289	tagcct	ttcgca	t
NC_008596.1	TSS_1882	-	6948522	tactct	ctcggt	t
NC_008596.1	TSS_1883	+	6948592	tacgat	ggcgcg	t
NC_008596.1	TSS_1884	+	6949508	tacttt	ctgtcc	t
NC_008596.1	TSS_1885	+	6952325	tacgct	tgggcc	t
NC_008596.1	TSS_1886	+	6953922	taggtt	cgcacc	t
NC_008596.1	TSS_1887	-	6958346	catgat	cctgca	t
NC_008596.1	TSS_1888	+	6958400	taggct	cggggc	t
NC_008596.1	TSS_1889	-	6961933	taccct	cgagcg	t
NC_008596.1	TSS_1890	+	6962097	tacagt		t
NC_008596.1	TSS_1891	+	6963161	tattgt		t
NC_008596.1	TSS_1892	-	6964135	catgat	gccacg	t
NC_008596.1	TSS_1893	+	6964224	tactgt	gccgga	t
NC_008596.1	TSS_1894	+	6965572	tacgct	gcctcc	t
NC_008596.1	TSS_1895	+	6968482	tactat	caggag	t
NC_008596.1	TSS_1896	+	6976862	cacgcc	cacggt	c
NC_008596.1	TSS_1897	+	6978348	tatgag	cgcttg	g
NC_008596.1	TSS_1898	-	6986254	taccct	ttgacc	t
NC_008596.1	TSS_1899	+	6986374	tagctt	ttggca	t

## Sheet: S. coelicolor
Chrom	Locus_Tag	Strand	TSS_Position	Predicted_-10	Predicted_-35	Minus7
NC_003888.3	TSS_1	+	23276	cacact	tacagg	t
NC_003888.3	TSS_3	-	31295	tagcat	ggcgc	t
NC_003888.3	TSS_5	-	43682	tactct	cgcgc	t
NC_003888.3	TSS_6	+	44252	tagggt	cgcggg	t
NC_003888.3	TSS_7	-	45217	tatgct	cgcta	t
NC_003888.3	TSS_8	+	46684	tatgct	tacggc	t
NC_003888.3	TSS_9	-	49113	tacgct	cgccg	t
NC_003888.3	TSS_10	-	61600	tacaat	cccgg	t
NC_003888.3	TSS_12	+	64442	tacgtt	ggcccg	t
NC_003888.3	TSS_13	+	66543	tacaca	tgaagt	a
NC_003888.3	TSS_14	+	68422	taagct		t
NC_003888.3	TSS_15	-	76246	tagtgt		t
NC_003888.3	TSS_16	-	81225	tacgat		t
NC_003888.3	TSS_17	-	81310	catgat	ggacg	t
NC_003888.3	TSS_18	-	81494	gaggat		t
NC_003888.3	TSS_19	-	84235	gacgat		t
NC_003888.3	TSS_20	-	85545	gatgct		t
NC_003888.3	TSS_21	-	85637	cacaat	tgtcg	t
NC_003888.3	TSS_22	+	89092	ttgact		t
NC_003888.3	TSS_23	-	94899	tacgat	tgacc	t
NC_003888.3	TSS_25	-	100401	taggaa	ggtgt	a
NC_003888.3	TSS_26	-	100707	tacggt	cgacg	t
NC_003888.3	TSS_27	+	122730	taaaat	tgtccc	t
NC_003888.3	TSS_28	+	130871	tatcat	ggccgt	t
NC_003888.3	TSS_29	-	136100	ttggct		t
NC_003888.3	TSS_30	+	137842	tacgct		t
NC_003888.3	TSS_31	+	158768	caggct	ggtgcc	t
NC_003888.3	TSS_32	-	161094	gatact	tgttc	t
NC_003888.3	TSS_33	-	164961	gaggct	ggtgg	t
NC_003888.3	TSS_34	+	166860	taccgt	cgcgcc	t
NC_003888.3	TSS_35	-	168615	cagtct	agcgg	t
NC_003888.3	TSS_37	-	187501	caggat	cgtcg	t
NC_003888.3	TSS_38	-	191652	gagagt	ggtgc	t
NC_003888.3	TSS_40	+	197191	gacgct	cgcgct	t
NC_003888.3	TSS_41	-	202979	tacggt	cgccg	t
NC_003888.3	TSS_42	-	204182	tagtga		a
NC_003888.3	TSS_43	+	213498	aatact	ggcatg	t
NC_003888.3	TSS_44	+	214913	caggat		t
NC_003888.3	TSS_46	-	228186	catgat	ggagt	t
NC_003888.3	TSS_47	-	229931	tacgtt	tgaca	t
NC_003888.3	TSS_48	+	229995	taacct		t
NC_003888.3	TSS_49	-	236515	tagagt		t
NC_003888.3	TSS_50	+	236539	tatgct	ccctgc	t
NC_003888.3	TSS_51	+	242194	taggtt		t
NC_003888.3	TSS_52	+	249635	tactct	cgtgcg	t
NC_003888.3	TSS_53	+	250805	taggct		t
NC_003888.3	TSS_54	-	252917	tagtgt	tgaca	t
NC_003888.3	TSS_55	+	252920	tagcgt	tcacct	t
NC_003888.3	TSS_56	+	253474	cacgct	ggcgag	t
NC_003888.3	TSS_57	-	262320	catggt		t
NC_003888.3	TSS_58	-	269688	ttggct	tgcgt	t
NC_003888.3	TSS_59	+	269783	caggat	cgcggt	t
NC_003888.3	TSS_60	+	272835	gagtat		t
NC_003888.3	TSS_61	+	279597	caagct	tgcgca	t
NC_003888.3	TSS_62	-	284098	tagcgt		t
NC_003888.3	TSS_63	-	285376	tatggt		t
NC_003888.3	TSS_64	-	291743	taaggt	agccg	t
NC_003888.3	TSS_65	-	293519	tacgct	taccc	t
NC_003888.3	TSS_66	-	307492	tagggt		t
NC_003888.3	TSS_67	+	328297	cagaat	tgacgg	t
NC_003888.3	TSS_68	+	330179	taccct	cctggc	t
NC_003888.3	TSS_69	-	340697	tagcct	tgtct	t
NC_003888.3	TSS_70	+	340752	tagagt	cgacac	t
NC_003888.3	TSS_71	+	391241	tacaat	gcccgc	t
NC_003888.3	TSS_72	+	393471	tagggt	tgcctt	t
NC_003888.3	TSS_73	+	395702	tagatt		t
NC_003888.3	TSS_74	-	426833	gaggat		t
NC_003888.3	TSS_75	+	431312	taccat	cgcgcg	t
NC_003888.3	TSS_76	-	432612	taggct	ccccg	t
NC_003888.3	TSS_77	-	433679	gaagat	tccgg	t
NC_003888.3	TSS_78	-	438289	gaggat	tgctc	t
NC_003888.3	TSS_79	+	440805	gaagat	cccggc	t
NC_003888.3	TSS_80	+	447193	gatgat	catggg	t
NC_003888.3	TSS_81	-	461153	tatggt	tgcat	t
NC_003888.3	TSS_82	+	461350	tacttt	tgtcgg	t
NC_003888.3	TSS_83	+	465990	tagcct		t
NC_003888.3	TSS_84	-	471264	cagact	tgacc	t
NC_003888.3	TSS_85	-	474868	tacagc	tgaac	c
NC_003888.3	TSS_86	+	480973	tagcct		t
NC_003888.3	TSS_87	-	482348	taacct	taagg	t
NC_003888.3	TSS_88	-	487546	taaggt	tgagg	t
NC_003888.3	TSS_89	-	490414	taccgt	tgggg	t
NC_003888.3	TSS_91	-	497359	tagtgt	tgttg	t
NC_003888.3	TSS_92	+	497384	tacaat		t
NC_003888.3	TSS_93	+	501511	tatggt	cacggt	t
NC_003888.3	TSS_94	+	511074	taggct	ggtacc	t
NC_003888.3	TSS_96	-	527873	taggct	cgccc	t
NC_003888.3	TSS_97	-	532356	tagctt		t
NC_003888.3	TSS_98	+	532374	taagct	tgcgcc	t
NC_003888.3	TSS_100	-	533799	caagct	ggttc	t
NC_003888.3	TSS_101	+	537545	taaaat	tgaggc	t
NC_003888.3	TSS_102	+	539051	tacctt	ggacac	t
NC_003888.3	TSS_103	+	544141	taatct	tgcggt	t
NC_003888.3	TSS_104	+	547809	tagggt	ggtcca	t
NC_003888.3	TSS_105	+	553892	tagact		t
NC_003888.3	TSS_106	+	555961	tacgtt	tctggt	t
NC_003888.3	TSS_107	+	556992	taggtt		t
NC_003888.3	TSS_108	-	559144	tagcgt	ggtga	t
NC_003888.3	TSS_109	-	565833	gaagat	tcacg	t
NC_003888.3	TSS_110	+	569516	tttact	gacagg	t
NC_003888.3	TSS_111	+	578063	tagcgt	tgacgc	t
NC_003888.3	TSS_112	-	586925	caccat	ggcgt	t
NC_003888.3	TSS_114	+	594466	catcat	ggcgga	t
NC_003888.3	TSS_115	+	598727	tacggt		t
NC_003888.3	TSS_116	-	599978	gaggct	tgccg	t
NC_003888.3	TSS_117	-	603840	taggtt	agccg	t
NC_003888.3	TSS_118	-	606604	tacggt	cgtcg	t
NC_003888.3	TSS_119	+	614175	gacgat	gcaggg	t
NC_003888.3	TSS_120	+	624279	ttgact	cggggt	t
NC_003888.3	TSS_121	+	625099	tagcct	tgtcgg	t
NC_003888.3	TSS_122	-	631018	tagcat	catgc	t
NC_003888.3	TSS_123	-	632103	taccct	tctcc	t
NC_003888.3	TSS_124	-	634777	gacaat	tacgc	t
NC_003888.3	TSS_125	+	636541	tagcgt	cgtcag	t
NC_003888.3	TSS_126	-	638374	cagcct	cccgg	t
NC_003888.3	TSS_129	+	662382	taccat	tgcatg	t
NC_003888.3	TSS_130	+	669652	tagcct	cgccct	t
NC_003888.3	TSS_131	-	673580	tatagt	caccc	t
NC_003888.3	TSS_132	+	677033	taggct	ggccgg	t
NC_003888.3	TSS_133	-	681854	tacgat		t
NC_003888.3	TSS_134	+	681905	tagatt		t
NC_003888.3	TSS_137	-	711660	tacggt	cgcgc	t
NC_003888.3	TSS_138	-	712688	tatcgt		t
NC_003888.3	TSS_139	+	720095	taccgt	ccccgc	t
NC_003888.3	TSS_140	-	723121	taagct		t
NC_003888.3	TSS_141	+	723146	taggct	cgactt	t
NC_003888.3	TSS_142	-	726846	tagtgt	caccg	t
NC_003888.3	TSS_143	+	726936	catact		t
NC_003888.3	TSS_144	-	737782	tagact		t
NC_003888.3	TSS_146	+	743902	tagtct	ggcggg	t
NC_003888.3	TSS_147	-	745801	tactgt	tgacc	t
NC_003888.3	TSS_148	+	756443	gatgct		t
NC_003888.3	TSS_150	+	768417	tatgtt	cgccgg	t
NC_003888.3	TSS_151	-	770623	tagcat	cgctg	t
NC_003888.3	TSS_152	-	771521	tacgat	cgccc	t
NC_003888.3	TSS_154	-	776376	tatgct		t
NC_003888.3	TSS_155	+	780863	tagcgt		t
NC_003888.3	TSS_156	-	789837	taagct	tgcac	t
NC_003888.3	TSS_157	+	789915	tacggt	ggacag	t
NC_003888.3	TSS_158	+	796462	tttgat	gaagcc	t
NC_003888.3	TSS_159	-	804722	catcat		t
NC_003888.3	TSS_160	-	806670	cagact	tgagt	t
NC_003888.3	TSS_162	+	806933	tatggt	cacccc	t
NC_003888.3	TSS_163	+	810312	tactct	tgaccg	t
NC_003888.3	TSS_164	+	815887	taggct	tccgca	t
NC_003888.3	TSS_165	-	816294	gagact		t
NC_003888.3	TSS_166	-	820151	tacgct	ggggc	t
NC_003888.3	TSS_168	+	829802	catgat	cgccgc	t
NC_003888.3	TSS_169	-	829924	cagaat		t
NC_003888.3	TSS_170	+	841835	tacgct	ggcgat	t
NC_003888.3	TSS_172	-	846842	taggtt	tggcg	t
NC_003888.3	TSS_173	-	850042	tatcct	caccc	t
NC_003888.3	TSS_174	+	854804	tacgtt	gctgca	t
NC_003888.3	TSS_175	-	870363	gacgat	ggcgc	t
NC_003888.3	TSS_178	-	892441	gatact	ggcgg	t
NC_003888.3	TSS_179	-	892997	gaccat	cgcgc	t
NC_003888.3	TSS_180	+	893357	tatcct	ggggcg	t
NC_003888.3	TSS_181	-	895819	tagcat	tgcgc	t
NC_003888.3	TSS_182	+	899035	tacgct	ggagcg	t
NC_003888.3	TSS_183	+	899420	tgggat	ggcggt	t
NC_003888.3	TSS_184	-	919722	taaact		t
NC_003888.3	TSS_185	+	929049	catcct	tgagcg	t
NC_003888.3	TSS_186	-	931212	cagact	ggcca	t
NC_003888.3	TSS_189	-	950366	tatgat	gacgc	t
NC_003888.3	TSS_190	+	954502	ttgggt	tgtgcg	t
NC_003888.3	TSS_192	+	976796	cagtat	cgtcct	t
NC_003888.3	TSS_193	-	977298	tagcct	cgccc	t
NC_003888.3	TSS_194	+	978713	catgat	cgtggg	t
NC_003888.3	TSS_195	+	983389	tagcct		t
NC_003888.3	TSS_196	-	986189	cacctt	tgcca	t
NC_003888.3	TSS_197	-	991112	caccct	tggcg	t
NC_003888.3	TSS_198	-	993243	caaggt	cgaag	t
NC_003888.3	TSS_199	-	1004478	cagact	gccga	t
NC_003888.3	TSS_200	-	1004911	taacct	agcgc	t
NC_003888.3	TSS_202	+	1008746	tacgat		t
NC_003888.3	TSS_203	-	1016490	gaccat	tcccc	t
NC_003888.3	TSS_204	-	1022961	catcgt	ggaca	t
NC_003888.3	TSS_205	+	1023032	tacctt		t
NC_003888.3	TSS_206	+	1024446	catcgt	cgacgg	t
NC_003888.3	TSS_207	-	1030856	tacagt	cgagt	t
NC_003888.3	TSS_208	+	1037861	taggct	cgcctt	t
NC_003888.3	TSS_209	-	1043333	tagtgt	tgcag	t
NC_003888.3	TSS_210	+	1043351	cacact		t
NC_003888.3	TSS_211	-	1044600	gatgat	cgggg	t
NC_003888.3	TSS_212	+	1044619	catcat		t
NC_003888.3	TSS_213	+	1045891	tacgct	gccgca	t
NC_003888.3	TSS_214	+	1051419	tagtat		t
NC_003888.3	TSS_215	-	1055437	tagcgt	cgcaa	t
NC_003888.3	TSS_216	+	1056841	tatctt	cctcgg	t
NC_003888.3	TSS_217	-	1057183	taccat		t
NC_003888.3	TSS_218	-	1057350	taggct		t
NC_003888.3	TSS_219	-	1061553	caggat		t
NC_003888.3	TSS_220	+	1062550	tacggt	cggggc	t
NC_003888.3	TSS_221	+	1063165	tatgat	tcaggg	t
NC_003888.3	TSS_222	+	1069912	catgat	tctggg	t
NC_003888.3	TSS_223	-	1073219	taacct	taccc	t
NC_003888.3	TSS_224	-	1074084	tatggt	cgggc	t
NC_003888.3	TSS_225	+	1074142	cagact	cgccac	t
NC_003888.3	TSS_226	-	1076997	taagtt	ggagc	t
NC_003888.3	TSS_227	+	1077501	cacgat	tccggg	t
NC_003888.3	TSS_228	-	1084179	gatcct	tgtac	t
NC_003888.3	TSS_229	+	1087230	cagact	ggtgct	t
NC_003888.3	TSS_230	+	1087637	cacgct	tgcggt	t
NC_003888.3	TSS_231	-	1087841	tacgat	tgcca	t
NC_003888.3	TSS_232	-	1087921	gacatt	tgtcg	t
NC_003888.3	TSS_233	+	1092334	tacagt	cgactt	t
NC_003888.3	TSS_234	+	1094860	tagggt	ggcaac	t
NC_003888.3	TSS_235	-	1100826	tatggt	tgact	t
NC_003888.3	TSS_236	-	1105000	catcat	tgtga	t
NC_003888.3	TSS_237	-	1115434	cagggt	ggacg	t
NC_003888.3	TSS_238	-	1119114	tacgct	cccgg	t
NC_003888.3	TSS_239	+	1127668	tagcct	tgccgc	t
NC_003888.3	TSS_240	-	1130108	tacggt	tgtcc	t
NC_003888.3	TSS_241	+	1134106	gaggat	ggcatc	t
NC_003888.3	TSS_243	-	1138198	gacact	ggaca	t
NC_003888.3	TSS_244	-	1141642	taactt	tgacc	t
NC_003888.3	TSS_245	-	1143606	tatgct		t
NC_003888.3	TSS_247	+	1145009	cacgat		t
NC_003888.3	TSS_249	-	1147712	gatcct		t
NC_003888.3	TSS_250	+	1152798	tacggt	tgagcg	t
NC_003888.3	TSS_251	-	1154858	cagact		t
NC_003888.3	TSS_252	+	1160123	gaggat	ggcccc	t
NC_003888.3	TSS_253	+	1163965	tatcgt	gaacgg	t
NC_003888.3	TSS_254	-	1168779	cagtac	tgcaa	c
NC_003888.3	TSS_255	+	1170662	cagact	ggtgac	t
NC_003888.3	TSS_256	+	1171863	tagggt	tcggcg	t
NC_003888.3	TSS_258	+	1177741	tactgt	agccgc	t
NC_003888.3	TSS_259	-	1180792	taacct		t
NC_003888.3	TSS_260	+	1180851	taccct	cgggag	t
NC_003888.3	TSS_261	+	1193304	tagagt	ggtggg	t
NC_003888.3	TSS_262	-	1193325	tacgtt		t
NC_003888.3	TSS_263	-	1204390	cattgt	ggaac	t
NC_003888.3	TSS_264	+	1204428	tattgt		t
NC_003888.3	TSS_265	+	1205837	gaacct		t
NC_003888.3	TSS_266	-	1208713	caggat	cctgc	t
NC_003888.3	TSS_268	+	1211555	caagat	ccccca	t
NC_003888.3	TSS_269	+	1216584	gaggat	ccacgc	t
NC_003888.3	TSS_270	-	1224157	tagagt	cgtac	t
NC_003888.3	TSS_273	+	1234674	tacggt		t
NC_003888.3	TSS_274	-	1235112	tagtgt	gcccg	t
NC_003888.3	TSS_275	-	1235338	gatgat	tgccc	t
NC_003888.3	TSS_276	-	1238060	gaggat	ggcgg	t
NC_003888.3	TSS_277	-	1242783	cacggt		t
NC_003888.3	TSS_278	+	1244890	tacagt	ggcgtt	t
NC_003888.3	TSS_279	+	1262121	gacgat	ggttgc	t
NC_003888.3	TSS_281	+	1277241	tacgat	ggagcg	t
NC_003888.3	TSS_282	-	1281832	caaact	tgctg	t
NC_003888.3	TSS_283	+	1281851	tagttt	gatggc	t
NC_003888.3	TSS_284	+	1283145	taaggt		t
NC_003888.3	TSS_285	+	1283231	taggct		t
NC_003888.3	TSS_286	+	1285400	tagggt		t
NC_003888.3	TSS_287	+	1286625	tacgct		t
NC_003888.3	TSS_288	+	1287646	caccat	cacacg	t
NC_003888.3	TSS_289	-	1292117	cactcc	tgcag	c
NC_003888.3	TSS_290	+	1292195	tacagt	cgacgt	t
NC_003888.3	TSS_291	-	1295438	tatggt	cccgt	t
NC_003888.3	TSS_292	-	1305844	gaggat		t
NC_003888.3	TSS_293	-	1313719	cagtct	gccct	t
NC_003888.3	TSS_294	+	1313737	cagact	tcccgg	t
NC_003888.3	TSS_296	+	1319859	gagaat	ggtgca	t
NC_003888.3	TSS_297	-	1321207	tagctt	tgccg	t
NC_003888.3	TSS_298	+	1321315	tgggat	cacggg	t
NC_003888.3	TSS_299	+	1324333	taccat	ccggcg	t
NC_003888.3	TSS_300	+	1328895	taccct	cgcgcg	t
NC_003888.3	TSS_301	+	1331650	taccat	cgccgg	t
NC_003888.3	TSS_302	-	1333703	tatggt	tgacc	t
NC_003888.3	TSS_303	-	1339372	gatcgt	agccg	t
NC_003888.3	TSS_304	+	1359669	tacggt	gctgga	t
NC_003888.3	TSS_305	-	1363305	caaaga		a
NC_003888.3	TSS_306	+	1367543	cacagt		t
NC_003888.3	TSS_307	+	1370221	tacgtt		t
NC_003888.3	TSS_308	+	1370791	gaggat	tgacgc	t
NC_003888.3	TSS_309	-	1373469	taggtt		t
NC_003888.3	TSS_310	-	1378820	tagcgt	tgaag	t
NC_003888.3	TSS_311	-	1379752	taggct	ggagc	t
NC_003888.3	TSS_312	+	1385216	gatcat	ggcggc	t
NC_003888.3	TSS_313	-	1385349	tatgct	ggcgg	t
NC_003888.3	TSS_314	+	1385454	cataat	tccggt	t
NC_003888.3	TSS_315	+	1387084	cataat	tgcatg	t
NC_003888.3	TSS_316	+	1391345	tacggt		t
NC_003888.3	TSS_317	-	1392662	tacgct	ggctg	t
NC_003888.3	TSS_318	-	1393143	taacct	ggccc	t
NC_003888.3	TSS_319	-	1396164	cacaat	cgggc	t
NC_003888.3	TSS_320	+	1398366	taccgt		t
NC_003888.3	TSS_321	+	1401111	tacgct	tccggg	t
NC_003888.3	TSS_322	+	1402531	catcat	tccggg	t
NC_003888.3	TSS_323	-	1411345	gagaat	ggaac	t
NC_003888.3	TSS_324	+	1411647	taggct	cgcagt	t
NC_003888.3	TSS_325	-	1415222	tatgct	tggcg	t
NC_003888.3	TSS_326	+	1417147	gaggat	ggtggg	t
NC_003888.3	TSS_327	-	1419712	taggtt	tcccg	t
NC_003888.3	TSS_328	-	1425431	tatgct	cgccg	t
NC_003888.3	TSS_329	-	1436223	tagtat		t
NC_003888.3	TSS_330	-	1439097	cataat	ggcgt	t
NC_003888.3	TSS_332	-	1443944	tatcgt	tgcac	t
NC_003888.3	TSS_333	+	1447950	tagcgt	ggcccg	t
NC_003888.3	TSS_334	+	1451347	tacgct	cccgca	t
NC_003888.3	TSS_336	+	1451590	taaact		t
NC_003888.3	TSS_337	-	1457945	tacgct	tccgt	t
NC_003888.3	TSS_338	-	1460694	tagcct	ggccc	t
NC_003888.3	TSS_339	-	1461209	tagggt		t
NC_003888.3	TSS_340	-	1463144	tactgt		t
NC_003888.3	TSS_343	-	1464482	gatact	cgatc	t
NC_003888.3	TSS_344	-	1465157	gacgat	ggagg	t
NC_003888.3	TSS_345	-	1467807	gaccct	ggccc	t
NC_003888.3	TSS_346	-	1467941	caaccc	tgggc	c
NC_003888.3	TSS_347	-	1473969	tagtgt		t
NC_003888.3	TSS_348	+	1474229	taccct	ggaacc	t
NC_003888.3	TSS_349	+	1474731	gagtct	gacggc	t
NC_003888.3	TSS_350	-	1477502	tactgt	cgccg	t
NC_003888.3	TSS_351	-	1486366	cattct	cggcc	t
NC_003888.3	TSS_352	-	1490061	taggct	cgagt	t
NC_003888.3	TSS_354	-	1496982	tatgct		t
NC_003888.3	TSS_356	+	1505204	tacggt	tgaggg	t
NC_003888.3	TSS_357	-	1509476	catcat	cgcgg	t
NC_003888.3	TSS_358	-	1510109	taccct	cgctc	t
NC_003888.3	TSS_359	+	1514210	cagggt		t
NC_003888.3	TSS_360	+	1515650	catcat	tctgga	t
NC_003888.3	TSS_361	+	1517140	tagtgt		t
NC_003888.3	TSS_362	-	1518445	cacact	tgcgg	t
NC_003888.3	TSS_364	-	1519787	taggtt		t
NC_003888.3	TSS_366	-	1527053	caaggt	cgcaa	t
NC_003888.3	TSS_367	+	1529624	tacgat		t
NC_003888.3	TSS_368	-	1534313	taatct	gccgc	t
NC_003888.3	TSS_369	-	1536057	taaagt		t
NC_003888.3	TSS_370	-	1539414	cacact		t
NC_003888.3	TSS_371	+	1542095	cagaat	tgcacg	t
NC_003888.3	TSS_372	-	1544653	gaagga	ggccc	a
NC_003888.3	TSS_373	+	1549709	tacgct	ggccgt	t
NC_003888.3	TSS_374	+	1553698	tacggt		t
NC_003888.3	TSS_375	+	1556091	cacgat	cgggcg	t
NC_003888.3	TSS_376	-	1556255	gatgat	tgggc	t
NC_003888.3	TSS_378	-	1562157	caggct	ggccc	t
NC_003888.3	TSS_379	-	1570513	tatagt	tatgc	t
NC_003888.3	TSS_380	-	1573430	tacgct	tcacc	t
NC_003888.3	TSS_382	-	1577602	gagaat		t
NC_003888.3	TSS_383	-	1579083	cagaat	ggcca	t
NC_003888.3	TSS_384	-	1580514	taatat		t
NC_003888.3	TSS_385	+	1580704	tacgca	ccctcg	a
NC_003888.3	TSS_387	-	1592141	taccgt	ggaga	t
NC_003888.3	TSS_388	+	1592318	taacct	tgacgc	t
NC_003888.3	TSS_390	-	1599368	gaggat		t
NC_003888.3	TSS_391	-	1602566	taacgt	ggtca	t
NC_003888.3	TSS_392	+	1609262	gaccat	tgacct	t
NC_003888.3	TSS_393	-	1609863	tagaat	caagc	t
NC_003888.3	TSS_394	-	1611339	catgat	tgctg	t
NC_003888.3	TSS_395	+	1611358	catcat		t
NC_003888.3	TSS_396	+	1611949	cacggt	cgctgt	t
NC_003888.3	TSS_397	-	1614201	taggct	cgctg	t
NC_003888.3	TSS_398	-	1614239	taccgt	cgacc	t
NC_003888.3	TSS_400	+	1615234	tatgtt	ggacag	t
NC_003888.3	TSS_401	+	1623200	gacgat	tcaggt	t
NC_003888.3	TSS_402	-	1626825	taggat	cgaac	t
NC_003888.3	TSS_404	-	1631890	tacgat	caccg	t
NC_003888.3	TSS_406	+	1634499	tacgct		t
NC_003888.3	TSS_407	-	1636876	tatgct	tcagc	t
NC_003888.3	TSS_408	-	1638995	tacgat		t
NC_003888.3	TSS_411	-	1642023	tattgt	gatgg	t
NC_003888.3	TSS_412	-	1642515	cacact	cccgt	t
NC_003888.3	TSS_413	+	1642574	catcct	ccccgt	t
NC_003888.3	TSS_414	+	1643617	catgat	tgccgg	t
NC_003888.3	TSS_415	-	1652579	caggat	ggcct	t
NC_003888.3	TSS_416	-	1655152	tagcgt		t
NC_003888.3	TSS_417	+	1656318	tagagt	tgtgct	t
NC_003888.3	TSS_419	-	1657229	tagggt	ggttg	t
NC_003888.3	TSS_420	-	1658665	tagatt	cgtcc	t
NC_003888.3	TSS_421	+	1659151	taagct	cgcgcg	t
NC_003888.3	TSS_422	-	1666665	gacaat		t
NC_003888.3	TSS_425	+	1672877	taggct	cgcggc	t
NC_003888.3	TSS_426	+	1676265	ttcgat		t
NC_003888.3	TSS_427	-	1676539	catgat	cctgc	t
NC_003888.3	TSS_428	-	1681890	catact	tgacg	t
NC_003888.3	TSS_429	+	1681891	tacgat		t
NC_003888.3	TSS_430	-	1692572	tagcgt	cgcgt	t
NC_003888.3	TSS_431	+	1699196	cacact	tgcagc	t
NC_003888.3	TSS_432	+	1700919	taacgt	ggaacc	t
NC_003888.3	TSS_433	-	1708036	gactcg	tccgc	g
NC_003888.3	TSS_434	-	1712073	taacct	agccc	t
NC_003888.3	TSS_436	+	1720261	caggct	taccct	t
NC_003888.3	TSS_437	-	1729404	taagct	ggacc	t
NC_003888.3	TSS_439	+	1737126	tagctt		t
NC_003888.3	TSS_440	+	1742144	gaccat	ggcgga	t
NC_003888.3	TSS_441	-	1747893	tacgct	tccgg	t
NC_003888.3	TSS_442	-	1749366	tacgat	gcctc	t
NC_003888.3	TSS_443	-	1749451	tacgct	caccc	t
NC_003888.3	TSS_445	+	1752160	tatggt	tggcca	t
NC_003888.3	TSS_446	-	1752675	taagac		c
NC_003888.3	TSS_447	-	1755251	taatgt		t
NC_003888.3	TSS_448	-	1759412	taaggt	ggatc	t
NC_003888.3	TSS_453	+	1763898	aagact		t
NC_003888.3	TSS_454	+	1763989	tagggt	cgtggg	t
NC_003888.3	TSS_456	-	1765059	cacgat	ccccc	t
NC_003888.3	TSS_457	-	1766159	taggct	caagc	t
NC_003888.3	TSS_458	+	1771086	gaagat	tggcgt	t
NC_003888.3	TSS_459	-	1771636	taatct	cgagc	t
NC_003888.3	TSS_460	-	1776417	taccct		t
NC_003888.3	TSS_461	+	1776458	tatggt		t
NC_003888.3	TSS_462	+	1777690	gagact	tgacgc	t
NC_003888.3	TSS_463	+	1777741	tagagt		t
NC_003888.3	TSS_464	+	1782009	taaggt	cgggcg	t
NC_003888.3	TSS_465	-	1784336	taggct	cgtgt	t
NC_003888.3	TSS_466	-	1794029	tagcgt	cgggc	t
NC_003888.3	TSS_467	+	1794076	cacaat	tatccg	t
NC_003888.3	TSS_468	-	1795408	cactcg		g
NC_003888.3	TSS_469	-	1797048	gaggat		t
NC_003888.3	TSS_470	+	1797130	taatgt	cggcca	t
NC_003888.3	TSS_471	-	1798424	tacgct		t
NC_003888.3	TSS_473	+	1805345	tagagt	ggcatc	t
NC_003888.3	TSS_474	+	1806309	ttggat	tgaggc	t
NC_003888.3	TSS_475	-	1811305	gaagat	cgcgc	t
NC_003888.3	TSS_476	+	1818963	catgct	tgacag	t
NC_003888.3	TSS_477	-	1820483	gactct	tgtgg	t
NC_003888.3	TSS_478	-	1821781	catagt	tgcgc	t
NC_003888.3	TSS_479	-	1830343	catcat		t
NC_003888.3	TSS_480	-	1835573	tagtct	tccgg	t
NC_003888.3	TSS_481	+	1839862	tatggt		t
NC_003888.3	TSS_482	-	1842203	tagggt	cacgc	t
NC_003888.3	TSS_483	+	1847564	tttgat	cccggc	t
NC_003888.3	TSS_484	-	1848777	gacaat		t
NC_003888.3	TSS_485	-	1851669	taccgt		t
NC_003888.3	TSS_486	+	1862795	tacgct	cgcagg	t
NC_003888.3	TSS_487	-	1869021	tacgat	tacgg	t
NC_003888.3	TSS_488	+	1869182	taccgt	cgacgt	t
NC_003888.3	TSS_489	+	1869242	gaccat	ggcgcg	t
NC_003888.3	TSS_490	+	1874625	taacgt		t
NC_003888.3	TSS_491	-	1875975	tagcgt	tcccc	t
NC_003888.3	TSS_492	-	1880358	gacact	ggcgc	t
NC_003888.3	TSS_493	-	1883524	taggct	ggccg	t
NC_003888.3	TSS_494	+	1884039	tacgct	cgcctg	t
NC_003888.3	TSS_495	-	1888601	gatcct	ggcac	t
NC_003888.3	TSS_496	+	1892212	caccat		t
NC_003888.3	TSS_497	-	1892213	tagagt	tgctg	t
NC_003888.3	TSS_498	-	1893641	tatgcc	ggtgt	c
NC_003888.3	TSS_500	+	1898618	tatcct		t
NC_003888.3	TSS_501	-	1904229	catcct	cccgg	t
NC_003888.3	TSS_502	-	1906170	tatggt		t
NC_003888.3	TSS_503	-	1907292	tacttt	ggccc	t
NC_003888.3	TSS_504	+	1908437	tacggt	cgctac	t
NC_003888.3	TSS_505	+	1913090	tacgat	tccccc	t
NC_003888.3	TSS_506	-	1913275	caggat		t
NC_003888.3	TSS_507	-	1922771	tacgct	cccgc	t
NC_003888.3	TSS_508	+	1924363	catctt		t
NC_003888.3	TSS_509	-	1926134	taagat	ccagc	t
NC_003888.3	TSS_510	-	1926166	cagact	tccgc	t
NC_003888.3	TSS_511	-	1926662	taccat	tcccc	t
NC_003888.3	TSS_512	-	1927604	tagatt		t
NC_003888.3	TSS_513	+	1927668	tagggt		t
NC_003888.3	TSS_514	-	1933145	tagacc		c
NC_003888.3	TSS_515	+	1933630	catcat	ggctgg	t
NC_003888.3	TSS_517	+	1939007	tacggt	cgcggg	t
NC_003888.3	TSS_518	-	1941195	taactt		t
NC_003888.3	TSS_519	-	1941431	gagact	ggagc	t
NC_003888.3	TSS_520	-	1945291	tagatt		t
NC_003888.3	TSS_521	+	1948418	taacct		t
NC_003888.3	TSS_522	+	1950867	catact	gccggg	t
NC_003888.3	TSS_523	-	1952259	taggct	tgtcg	t
NC_003888.3	TSS_524	+	1956366	cagtat	cgccgc	t
NC_003888.3	TSS_525	+	1959189	caccct	cccgcg	t
NC_003888.3	TSS_526	+	1962217	caggat		t
NC_003888.3	TSS_527	-	1965006	gagaac	ggacg	c
NC_003888.3	TSS_528	-	1967489	gatcat	ggcca	t
NC_003888.3	TSS_529	+	1969476	gagaat	tcccgc	t
NC_003888.3	TSS_531	+	1973913	tacgtt		t
NC_003888.3	TSS_533	-	1995066	catcct	tgacg	t
NC_003888.3	TSS_534	-	1996295	tagggt	tacgg	t
NC_003888.3	TSS_535	+	1998466	taaatt		t
NC_003888.3	TSS_536	+	1998738	taccgt	ggcagg	t
NC_003888.3	TSS_537	+	2000764	cacgat		t
NC_003888.3	TSS_538	-	2002987	tatcgc		c
NC_003888.3	TSS_539	-	2004454	gatgat	tcagg	t
NC_003888.3	TSS_540	+	2006120	cagact	cccggt	t
NC_003888.3	TSS_541	+	2006180	tatact		t
NC_003888.3	TSS_542	-	2006199	tagtct	cgttc	t
NC_003888.3	TSS_543	+	2007027	taggct		t
NC_003888.3	TSS_544	-	2011522	gaaacc	cgctc	c
NC_003888.3	TSS_545	-	2025509	tacctt	tgacg	t
NC_003888.3	TSS_546	-	2028028	tagggt	ggcgg	t
NC_003888.3	TSS_547	-	2030381	catcct	gcagg	t
NC_003888.3	TSS_548	-	2038869	tagggt	cgccc	t
NC_003888.3	TSS_549	-	2040932	tagagt	gcccg	t
NC_003888.3	TSS_550	-	2046271	tacgat	cgggg	t
NC_003888.3	TSS_551	-	2046992	gagggt		t
NC_003888.3	TSS_552	-	2048057	tacccg	ggtag	g
NC_003888.3	TSS_553	+	2049500	tacggt		t
NC_003888.3	TSS_554	+	2049708	taggct	ggccct	t
NC_003888.3	TSS_555	-	2051513	taggtt	cgcat	t
NC_003888.3	TSS_556	-	2052436	tacgct	cccgt	t
NC_003888.3	TSS_557	+	2057218	gatggt		t
NC_003888.3	TSS_558	-	2059132	caacaa	tgccc	a
NC_003888.3	TSS_559	-	2061289	tatgat	cggcc	t
NC_003888.3	TSS_560	-	2066403	taaagt		t
NC_003888.3	TSS_561	+	2066590	cagtct	ggcgga	t
NC_003888.3	TSS_562	+	2066631	taggct		t
NC_003888.3	TSS_563	-	2075236	tagaat	caccg	t
NC_003888.3	TSS_564	-	2077018	taggtt		t
NC_003888.3	TSS_565	-	2077547	tatcat	tacgc	t
NC_003888.3	TSS_566	-	2080031	taggat	cgtcc	t
NC_003888.3	TSS_567	-	2081220	tagggt	caccc	t
NC_003888.3	TSS_568	-	2084436	gagcct	tgact	t
NC_003888.3	TSS_569	-	2085567	gaagga	gaccg	a
NC_003888.3	TSS_570	-	2086796	taccgt	gctcc	t
NC_003888.3	TSS_571	-	2089856	tagggt		t
NC_003888.3	TSS_572	+	2091793	tacggt	tacgcg	t
NC_003888.3	TSS_573	-	2097453	taaggt	cgcaa	t
NC_003888.3	TSS_574	+	2097542	tagggt	cacccg	t
NC_003888.3	TSS_575	+	2098289	taggct	cctgcc	t
NC_003888.3	TSS_576	-	2099672	tagacc	gccgg	c
NC_003888.3	TSS_577	-	2102121	tactgt		t
NC_003888.3	TSS_578	-	2104967	tagggt	ggcac	t
NC_003888.3	TSS_579	-	2108211	tactct	cgacc	t
NC_003888.3	TSS_580	+	2108379	cacagt		t
NC_003888.3	TSS_581	+	2109316	taccgt	cgggcg	t
NC_003888.3	TSS_582	-	2110323	gagcct	tgcgg	t
NC_003888.3	TSS_583	-	2113110	gatgat	catcg	t
NC_003888.3	TSS_584	-	2115132	catcat	gccga	t
NC_003888.3	TSS_585	-	2117589	taagct	caccc	t
NC_003888.3	TSS_586	-	2118959	cacact	tgtga	t
NC_003888.3	TSS_587	-	2120418	taactc	cgttc	c
NC_003888.3	TSS_588	-	2120459	taccat		t
NC_003888.3	TSS_589	-	2127773	tacggt	tgagc	t
NC_003888.3	TSS_591	-	2131993	taagct	tgacg	t
NC_003888.3	TSS_592	-	2134821	tatgct	tgacc	t
NC_003888.3	TSS_593	+	2134839	tagcat	cgcagg	t
NC_003888.3	TSS_594	-	2134973	tagtct	ggatg	t
NC_003888.3	TSS_595	-	2140893	tagggt	gcccg	t
NC_003888.3	TSS_596	-	2144382	caggat		t
NC_003888.3	TSS_597	+	2149195	tagagt	tccacc	t
NC_003888.3	TSS_598	-	2155815	tacgct	ccccc	t
NC_003888.3	TSS_599	+	2155851	taaggt		t
NC_003888.3	TSS_600	-	2157773	taggct		t
NC_003888.3	TSS_601	-	2165244	cagcat	tgccc	t
NC_003888.3	TSS_602	+	2165818	tacagt	cgtacg	t
NC_003888.3	TSS_603	-	2168237	tagcct	cggcg	t
NC_003888.3	TSS_604	+	2168309	tatttt	ggccgg	t
NC_003888.3	TSS_605	-	2177603	tagatt	ggcag	t
NC_003888.3	TSS_606	-	2186262	tagcgt	cgcgc	t
NC_003888.3	TSS_607	-	2191404	gacaat	cacgg	t
NC_003888.3	TSS_609	+	2194212	taggct	tgggcg	t
NC_003888.3	TSS_610	-	2211216	cagact		t
NC_003888.3	TSS_611	-	2211420	tacgat	agcgc	t
NC_003888.3	TSS_612	+	2215293	tacctt		t
NC_003888.3	TSS_613	+	2216803	cactct		t
NC_003888.3	TSS_614	+	2220881	tacgtt		t
NC_003888.3	TSS_615	-	2221062	tacgat	ccggg	t
NC_003888.3	TSS_616	-	2225155	catact		t
NC_003888.3	TSS_617	-	2225923	taccct	gccgg	t
NC_003888.3	TSS_618	-	2226726	tatcgt	tgccg	t
NC_003888.3	TSS_619	-	2226812	cacaac		c
NC_003888.3	TSS_620	+	2226957	tacact	ggccgt	t
NC_003888.3	TSS_621	+	2231726	tagcct	ggcatc	t
NC_003888.3	TSS_622	+	2231883	gatgat	cgatcg	t
NC_003888.3	TSS_623	-	2231962	tacact	ggtgg	t
NC_003888.3	TSS_624	-	2232253	taacgt	ggtgt	t
NC_003888.3	TSS_625	-	2232419	taccat	cccgg	t
NC_003888.3	TSS_626	-	2232960	taacgt		t
NC_003888.3	TSS_627	-	2233068	gaacat	tgcgc	t
NC_003888.3	TSS_628	+	2233552	gagaat	cgtggc	t
NC_003888.3	TSS_630	-	2235781	tagtgt	gaacg	t
NC_003888.3	TSS_631	-	2235876	caccct	tgacg	t
NC_003888.3	TSS_632	-	2237920	tagaaa	cgctg	a
NC_003888.3	TSS_633	-	2238194	taggct	ggtgc	t
NC_003888.3	TSS_634	-	2248858	taaagt	tgacc	t
NC_003888.3	TSS_635	+	2249069	taacgt	ggccac	t
NC_003888.3	TSS_637	-	2255437	tatgat	ccccg	t
NC_003888.3	TSS_638	+	2257287	gagaat	cgccgc	t
NC_003888.3	TSS_639	-	2258212	gagagt	tgggc	t
NC_003888.3	TSS_640	-	2261132	tacgct		t
NC_003888.3	TSS_641	-	2261916	taacct		t
NC_003888.3	TSS_642	+	2261934	caggtt	tgcggt	t
NC_003888.3	TSS_643	-	2263246	caggct	tccga	t
NC_003888.3	TSS_644	+	2264717	tagggt	tacagg	t
NC_003888.3	TSS_645	+	2267216	tacact	cggggt	t
NC_003888.3	TSS_646	-	2270952	caggat		t
NC_003888.3	TSS_647	+	2271109	aatcat	ggacga	t
NC_003888.3	TSS_648	-	2271956	taggtt	cgacc	t
NC_003888.3	TSS_649	-	2273425	tagtgt	gaagg	t
NC_003888.3	TSS_650	+	2273530	taacct	cgggcc	t
NC_003888.3	TSS_651	+	2276540	tagggt	cggcgc	t
NC_003888.3	TSS_652	-	2279578	tatatt	ggcga	t
NC_003888.3	TSS_653	-	2280696	gacagt	ggacg	t
NC_003888.3	TSS_654	-	2282880	gatcat	tgacc	t
NC_003888.3	TSS_655	-	2283524	taaggt	ggcca	t
NC_003888.3	TSS_656	-	2285838	taaatt	ggcgc	t
NC_003888.3	TSS_657	-	2286964	tacggt		t
NC_003888.3	TSS_658	+	2290491	tactgt	gctggt	t
NC_003888.3	TSS_659	+	2298952	tagggt	tgacgg	t
NC_003888.3	TSS_661	+	2301517	tagagt	ggtgcg	t
NC_003888.3	TSS_662	-	2308771	taggtt		t
NC_003888.3	TSS_663	-	2309954	tagggt		t
NC_003888.3	TSS_664	+	2314026	gatcgt	ggtgag	t
NC_003888.3	TSS_665	-	2314234	cataat	tgagg	t
NC_003888.3	TSS_666	+	2314405	tagcat		t
NC_003888.3	TSS_667	-	2316168	tacggt		t
NC_003888.3	TSS_668	-	2319550	tagggt	cgacc	t
NC_003888.3	TSS_669	+	2319777	tagcgt	ggcgct	t
NC_003888.3	TSS_671	-	2324826	gagcat	tgtcc	t
NC_003888.3	TSS_672	+	2325018	tatgat		t
NC_003888.3	TSS_673	-	2329534	cagggt		t
NC_003888.3	TSS_674	-	2332888	tactgt		t
NC_003888.3	TSS_675	-	2336061	taggct	tacgg	t
NC_003888.3	TSS_676	+	2338274	tactgt		t
NC_003888.3	TSS_677	+	2342351	taggct	ggagcg	t
NC_003888.3	TSS_678	+	2344238	gaagat	tctcgt	t
NC_003888.3	TSS_679	+	2347731	tattgt		t
NC_003888.3	TSS_680	+	2353100	gatgct	tgcgcc	t
NC_003888.3	TSS_681	+	2356455	caggat		t
NC_003888.3	TSS_682	-	2357697	taggat		t
NC_003888.3	TSS_683	-	2360797	tacatt	cgatc	t
NC_003888.3	TSS_684	+	2361877	tacgct	cgggca	t
NC_003888.3	TSS_685	+	2363038	gaccct	cgccct	t
NC_003888.3	TSS_686	+	2363402	tagact	cgtcgg	t
NC_003888.3	TSS_687	-	2364684	taccgt	cccgg	t
NC_003888.3	TSS_688	+	2364763	taggct	tgtgcg	t
NC_003888.3	TSS_689	+	2364831	tagggt	cgcccg	t
NC_003888.3	TSS_690	+	2366433	gatcat	cacagg	t
NC_003888.3	TSS_691	+	2367728	taagct		t
NC_003888.3	TSS_692	+	2368147	cacact	tgacct	t
NC_003888.3	TSS_693	-	2371384	taaaat		t
NC_003888.3	TSS_694	+	2371498	taccgt	cgagtt	t
NC_003888.3	TSS_695	-	2373587	gatgat	cgaca	t
NC_003888.3	TSS_696	+	2373605	tatcat	gctccc	t
NC_003888.3	TSS_697	+	2374240	cacgct	ggtcgg	t
NC_003888.3	TSS_698	+	2375406	gagggt	gccgcg	t
NC_003888.3	TSS_699	+	2376423	ttcaat		t
NC_003888.3	TSS_700	+	2379621	tacatt	cggggt	t
NC_003888.3	TSS_701	+	2382653	gagagt	tgccgt	t
NC_003888.3	TSS_703	-	2405823	tacgct	cgccc	t
NC_003888.3	TSS_704	+	2405920	tatctt	ggaccg	t
NC_003888.3	TSS_705	-	2408757	tacagt	cccca	t
NC_003888.3	TSS_706	-	2410181	tacgat	cgaag	t
NC_003888.3	TSS_707	+	2410292	tacgct	ggcccg	t
NC_003888.3	TSS_709	+	2412355	taggat		t
NC_003888.3	TSS_710	-	2416160	cacagt	gaccg	t
NC_003888.3	TSS_711	+	2417848	taccgt	tgcgtt	t
NC_003888.3	TSS_712	-	2419689	catgat	ggatc	t
NC_003888.3	TSS_714	-	2420157	caagct		t
NC_003888.3	TSS_715	+	2423051	gatgat		t
NC_003888.3	TSS_717	+	2423246	caccat	gccgcc	t
NC_003888.3	TSS_718	+	2424359	catcgt		t
NC_003888.3	TSS_719	-	2431422	gacact		t
NC_003888.3	TSS_720	+	2432295	caggat	ggaccg	t
NC_003888.3	TSS_721	+	2434908	tagact		t
NC_003888.3	TSS_722	+	2435930	gaaaat		t
NC_003888.3	TSS_723	+	2447775	tagggt		t
NC_003888.3	TSS_724	-	2449561	catgct		t
NC_003888.3	TSS_725	-	2458788	tatgaa		a
NC_003888.3	TSS_726	+	2460025	cactct	ggcggc	t
NC_003888.3	TSS_727	-	2463312	taccat	cgggg	t
NC_003888.3	TSS_728	-	2471173	tagcct	caacg	t
NC_003888.3	TSS_729	+	2471367	tagctt	cccgcc	t
NC_003888.3	TSS_730	+	2472708	tagact		t
NC_003888.3	TSS_731	-	2473959	tacggt	tgtca	t
NC_003888.3	TSS_732	+	2485358	tagtgt		t
NC_003888.3	TSS_733	+	2490116	taatct	cccgcg	t
NC_003888.3	TSS_734	+	2491687	taaagt	cggccc	t
NC_003888.3	TSS_735	+	2500653	tagcgt	tgccga	t
NC_003888.3	TSS_736	-	2506737	tatgct	tgatg	t
NC_003888.3	TSS_737	-	2510033	tatcat	ggaca	t
NC_003888.3	TSS_738	+	2510090	cacaat	tgaagc	t
NC_003888.3	TSS_739	-	2511797	caacac		c
NC_003888.3	TSS_740	-	2511894	cattgt	cgacg	t
NC_003888.3	TSS_741	+	2511913	gacaat	cccggg	t
NC_003888.3	TSS_742	+	2513581	cagcat	gcagca	t
NC_003888.3	TSS_743	-	2514571	caggat	ggcca	t
NC_003888.3	TSS_744	-	2517636	tactat	ggtgc	t
NC_003888.3	TSS_745	-	2518587	tacggt		t
NC_003888.3	TSS_746	-	2522699	taccgt	cccga	t
NC_003888.3	TSS_747	+	2522814	tatcat	cgcgcc	t
NC_003888.3	TSS_748	-	2532246	caagat	tgatg	t
NC_003888.3	TSS_749	+	2533506	caggat	tgtcgt	t
NC_003888.3	TSS_750	-	2533510	cagcat	gcagc	t
NC_003888.3	TSS_751	-	2533546	taccgt	ggtcc	t
NC_003888.3	TSS_753	-	2537974	taggat	tgcgg	t
NC_003888.3	TSS_754	+	2538229	aaccct	cgaagg	t
NC_003888.3	TSS_755	-	2538615	tagggt		t
NC_003888.3	TSS_756	+	2539400	gagact		t
NC_003888.3	TSS_757	-	2539431	taccgt		t
NC_003888.3	TSS_758	+	2539483	cacgat	tgacga	t
NC_003888.3	TSS_759	-	2544617	tagcct		t
NC_003888.3	TSS_760	+	2546758	tacgat	ggacgg	t
NC_003888.3	TSS_761	+	2551643	tacgct		t
NC_003888.3	TSS_762	+	2553813	cacaat		t
NC_003888.3	TSS_763	+	2556410	gaaact		t
NC_003888.3	TSS_764	+	2556761	taacct		t
NC_003888.3	TSS_765	-	2557985	taccgt	cgggc	t
NC_003888.3	TSS_766	+	2559340	gagagt	ggcggt	t
NC_003888.3	TSS_767	+	2561338	taccct		t
NC_003888.3	TSS_768	+	2564900	tagagt	ggccgc	t
NC_003888.3	TSS_769	+	2566120	gatact	ggcgcg	t
NC_003888.3	TSS_770	-	2568256	tagagt		t
NC_003888.3	TSS_771	-	2572192	taacct	ggaac	t
NC_003888.3	TSS_772	-	2572562	gacaat	cgaca	t
NC_003888.3	TSS_773	+	2593724	gacgat	ggtagc	t
NC_003888.3	TSS_774	-	2598676	tatctt	cgtgg	t
NC_003888.3	TSS_775	+	2600215	tacctt		t
NC_003888.3	TSS_776	+	2613285	catatt	ggcccg	t
NC_003888.3	TSS_777	-	2618737	tatgat	gccgc	t
NC_003888.3	TSS_778	-	2619473	tagcct	tgccc	t
NC_003888.3	TSS_779	+	2625429	gatact	cgcatg	t
NC_003888.3	TSS_780	+	2629370	tagagt		t
NC_003888.3	TSS_781	+	2629520	cacaat	ggacac	t
NC_003888.3	TSS_782	-	2645451	catact	ggcca	t
NC_003888.3	TSS_783	+	2645607	caggat		t
NC_003888.3	TSS_785	+	2647247	taacct	cccgga	t
NC_003888.3	TSS_786	-	2647343	taatgt	ggagc	t
NC_003888.3	TSS_787	+	2647363	tacatt	ggcgcg	t
NC_003888.3	TSS_788	+	2647782	cagaat	cgggga	t
NC_003888.3	TSS_789	-	2658056	tagact		t
NC_003888.3	TSS_790	-	2659469	gagact	cgccc	t
NC_003888.3	TSS_791	-	2661652	caccct	cgggg	t
NC_003888.3	TSS_792	+	2662608	caggct	ggtcgc	t
NC_003888.3	TSS_793	+	2676046	cacgct	ggccgg	t
NC_003888.3	TSS_794	+	2680340	taggct	gaccga	t
NC_003888.3	TSS_795	-	2682775	tacggt	tccgc	t
NC_003888.3	TSS_796	+	2690336	caggct	ggaact	t
NC_003888.3	TSS_797	+	2704004	gaaaat		t
NC_003888.3	TSS_798	+	2704834	gacact	ggcgtc	t
NC_003888.3	TSS_799	-	2708288	gagact	tgctc	t
NC_003888.3	TSS_800	-	2708334	taccct	tgccg	t
NC_003888.3	TSS_801	+	2709442	tacact		t
NC_003888.3	TSS_802	+	2710232	tacgat	ggtgaa	t
NC_003888.3	TSS_803	+	2711253	gaggct	tgtggc	t
NC_003888.3	TSS_804	-	2723823	taccgt	ggtcc	t
NC_003888.3	TSS_805	-	2723946	tagagt	ggcgg	t
NC_003888.3	TSS_806	-	2725333	taacat	tgact	t
NC_003888.3	TSS_807	-	2727364	tagggt	cgcgt	t
NC_003888.3	TSS_808	-	2727403	catact	tcccc	t
NC_003888.3	TSS_809	+	2727564	gagagt	tgacag	t
NC_003888.3	TSS_810	+	2728980	gatgat		t
NC_003888.3	TSS_811	+	2730367	tacgct		t
NC_003888.3	TSS_812	+	2736606	gacaat	ggcggg	t
NC_003888.3	TSS_813	-	2746000	tacgat		t
NC_003888.3	TSS_814	-	2747336	tacgat	cgcgg	t
NC_003888.3	TSS_815	-	2755123	tacggt	caacg	t
NC_003888.3	TSS_816	-	2758426	taacct	tgcgg	t
NC_003888.3	TSS_817	-	2762220	cactct		t
NC_003888.3	TSS_818	-	2764429	taccct	tacgc	t
NC_003888.3	TSS_819	-	2766524	gaccat	catcc	t
NC_003888.3	TSS_820	-	2768258	gatgct	cggcg	t
NC_003888.3	TSS_821	-	2768568	gacaat	tgacc	t
NC_003888.3	TSS_822	-	2769502	tagatt	tgatc	t
NC_003888.3	TSS_824	-	2774499	taacct	gccgc	t
NC_003888.3	TSS_825	-	2778624	taccct	cgcgg	t
NC_003888.3	TSS_826	-	2782025	taatgt	tgttg	t
NC_003888.3	TSS_827	-	2782599	cagaat	tgacc	t
NC_003888.3	TSS_828	-	2782898	taaagt		t
NC_003888.3	TSS_829	+	2783991	gatgat	gcacgt	t
NC_003888.3	TSS_830	-	2784087	gaccct	tgggc	t
NC_003888.3	TSS_831	-	2786928	tacgat	ccccg	t
NC_003888.3	TSS_832	-	2787173	taccgt	gccgg	t
NC_003888.3	TSS_833	+	2787206	taggct	tgcccg	t
NC_003888.3	TSS_834	-	2790238	tactct	tgccc	t
NC_003888.3	TSS_835	-	2793555	tagatt		t
NC_003888.3	TSS_836	+	2796995	gatact	tgggcg	t
NC_003888.3	TSS_837	+	2803096	tacaat		t
NC_003888.3	TSS_838	-	2810671	catact		t
NC_003888.3	TSS_839	-	2813094	taatct	tgacc	t
NC_003888.3	TSS_840	-	2819508	tactct		t
NC_003888.3	TSS_841	+	2823605	cacgct		t
NC_003888.3	TSS_842	+	2826179	tatact	cctcgc	t
NC_003888.3	TSS_843	-	2826259	gataat	tgggg	t
NC_003888.3	TSS_844	+	2826447	ttcgat	ggcgtt	t
NC_003888.3	TSS_845	-	2834892	taacac	cgcct	c
NC_003888.3	TSS_846	-	2836014	tacgat	cgcag	t
NC_003888.3	TSS_847	-	2836704	taacct		t
NC_003888.3	TSS_848	-	2838671	tagact		t
NC_003888.3	TSS_849	-	2841581	taaact		t
NC_003888.3	TSS_850	+	2841687	caggat	cctgcg	t
NC_003888.3	TSS_851	-	2844162	taccgt		t
NC_003888.3	TSS_852	+	2844655	catcgt	ggacgt	t
NC_003888.3	TSS_854	-	2847514	tactat	tgggc	t
NC_003888.3	TSS_855	-	2847660	taccct	tcccc	t
NC_003888.3	TSS_856	+	2847782	tacgat	tgcgtc	t
NC_003888.3	TSS_857	-	2848242	cacgat		t
NC_003888.3	TSS_858	-	2848649	tacggt	tcccg	t
NC_003888.3	TSS_859	+	2848734	tagggt	tacgga	t
NC_003888.3	TSS_861	+	2851860	tacgca	cgcccg	a
NC_003888.3	TSS_862	-	2854597	cacact	cgtcc	t
NC_003888.3	TSS_863	+	2854748	ttcact		t
NC_003888.3	TSS_864	-	2856109	cagcat	cgccc	t
NC_003888.3	TSS_865	+	2860051	tagcgt		t
NC_003888.3	TSS_867	+	2870778	catgat	gacagg	t
NC_003888.3	TSS_869	-	2877352	taggtt	ggtag	t
NC_003888.3	TSS_870	+	2879447	gatact	tgcggc	t
NC_003888.3	TSS_871	-	2880369	taactt	cgcgg	t
NC_003888.3	TSS_872	+	2883269	caccat	ccaccg	t
NC_003888.3	TSS_873	-	2884044	tatgtt	cctcc	t
NC_003888.3	TSS_874	+	2885454	tacgct	gcccct	t
NC_003888.3	TSS_875	-	2886689	gagact	ggcgc	t
NC_003888.3	TSS_876	+	2892786	cacact	gaaggc	t
NC_003888.3	TSS_878	+	2901634	tacggt	gcaggt	t
NC_003888.3	TSS_879	+	2903335	caggat		t
NC_003888.3	TSS_880	+	2904722	tactgt		t
NC_003888.3	TSS_881	-	2907651	tactgt	tgccc	t
NC_003888.3	TSS_882	+	2907747	gaccat		t
NC_003888.3	TSS_883	-	2918451	caagat	cgccc	t
NC_003888.3	TSS_884	-	2925058	caatct	ggcgg	t
NC_003888.3	TSS_885	+	2929547	gattat	tgcacg	t
NC_003888.3	TSS_887	-	2934923	cagcat		t
NC_003888.3	TSS_888	+	2940333	gatcat	tacgcc	t
NC_003888.3	TSS_889	-	2942891	tagcct	cccgt	t
NC_003888.3	TSS_891	+	2962086	gatgat	ggcctc	t
NC_003888.3	TSS_892	-	2962636	caggat	tgccg	t
NC_003888.3	TSS_893	+	2975713	cacagt		t
NC_003888.3	TSS_894	+	2980535	gatcgt		t
NC_003888.3	TSS_895	+	2982224	taagct	ggagtc	t
NC_003888.3	TSS_896	-	2984104	gatggt		t
NC_003888.3	TSS_897	+	2986623	tacgct	ggtagc	t
NC_003888.3	TSS_898	+	2987596	tagcgt	ccacct	t
NC_003888.3	TSS_899	+	2994844	caggat	cgcagc	t
NC_003888.3	TSS_900	+	2999759	tagcct		t
NC_003888.3	TSS_901	+	3001129	tacgct		t
NC_003888.3	TSS_903	+	3012297	gaccat	cgacgt	t
NC_003888.3	TSS_906	+	3022753	tacatt	ggccca	t
NC_003888.3	TSS_907	-	3026699	tacggt	gacgc	t
NC_003888.3	TSS_908	+	3033112	tacggt	cgccac	t
NC_003888.3	TSS_909	-	3034209	catgat	ggatg	t
NC_003888.3	TSS_910	+	3035578	taggct		t
NC_003888.3	TSS_911	+	3042474	aacaat	tcaccg	t
NC_003888.3	TSS_912	-	3042549	gactga	tcacc	a
NC_003888.3	TSS_913	+	3043459	caggat	tgcgca	t
NC_003888.3	TSS_914	-	3046228	taccct	ggcga	t
NC_003888.3	TSS_915	-	3046291	catgct	tgcgt	t
NC_003888.3	TSS_916	+	3047031	tagatt	cctcgg	t
NC_003888.3	TSS_917	+	3048673	taaagt	cccgat	t
NC_003888.3	TSS_918	+	3049352	tacact	cgagca	t
NC_003888.3	TSS_919	+	3051106	gactct	tgacac	t
NC_003888.3	TSS_920	-	3051120	tagtgt	tgcgg	t
NC_003888.3	TSS_921	+	3053185	caagtt	ggcaga	t
NC_003888.3	TSS_922	-	3053914	cacgat		t
NC_003888.3	TSS_923	+	3056370	catcct	cgaact	t
NC_003888.3	TSS_924	-	3059927	tacggt	gaccg	t
NC_003888.3	TSS_925	+	3060046	cagtat	cgacac	t
NC_003888.3	TSS_926	+	3064712	tagagt	gccgag	t
NC_003888.3	TSS_927	-	3070611	tatgat	ggact	t
NC_003888.3	TSS_928	+	3071936	tactgt	ggcgcc	t
NC_003888.3	TSS_929	+	3073640	taccat		t
NC_003888.3	TSS_930	-	3077412	tatgat	ggaag	t
NC_003888.3	TSS_931	-	3079206	taaggt	tcctc	t
NC_003888.3	TSS_932	-	3080360	gacaat	cgccc	t
NC_003888.3	TSS_933	+	3081602	gatgat	tccgga	t
NC_003888.3	TSS_934	+	3082238	tacgat	tgcacc	t
NC_003888.3	TSS_935	+	3083914	cagact	cgctga	t
NC_003888.3	TSS_936	+	3087628	gagact	ggtgat	t
NC_003888.3	TSS_937	+	3091792	tagtat	cgagca	t
NC_003888.3	TSS_938	+	3094995	tacggt		t
NC_003888.3	TSS_939	+	3095131	tagagt	ggagca	t
NC_003888.3	TSS_941	+	3095396	taaggt		t
NC_003888.3	TSS_943	+	3099817	gaagtt	cgatgg	t
NC_003888.3	TSS_944	-	3104407	taggct	cccac	t
NC_003888.3	TSS_945	-	3116931	taatct	ggcgg	t
NC_003888.3	TSS_947	+	3122068	gacgat	tgccgc	t
NC_003888.3	TSS_948	+	3122862	taggtt	gccgga	t
NC_003888.3	TSS_949	+	3123186	cacact	ggccga	t
NC_003888.3	TSS_950	-	3123432	tatcgt	cccgg	t
NC_003888.3	TSS_952	+	3124292	gaccat		t
NC_003888.3	TSS_954	+	3125325	tagctt		t
NC_003888.3	TSS_955	+	3130165	caggat		t
NC_003888.3	TSS_956	+	3130799	tatctt	tgcccg	t
NC_003888.3	TSS_957	+	3131326	tacctt	cctgct	t
NC_003888.3	TSS_958	+	3136278	gacact	ccacga	t
NC_003888.3	TSS_959	+	3141751	tagcct		t
NC_003888.3	TSS_960	-	3142517	tagcgt	ggccc	t
NC_003888.3	TSS_961	+	3145677	catcat	ggcctt	t
NC_003888.3	TSS_962	-	3147951	taggct		t
NC_003888.3	TSS_963	-	3147974	tagtgt	tacgc	t
NC_003888.3	TSS_964	+	3150871	gagtct	ggaacg	t
NC_003888.3	TSS_965	-	3153788	tacctt	gcccc	t
NC_003888.3	TSS_966	-	3154226	taggtt	ggaag	t
NC_003888.3	TSS_967	-	3154614	cagact		t
NC_003888.3	TSS_968	+	3154677	tacgct	tccgca	t
NC_003888.3	TSS_969	+	3155174	tagcat		t
NC_003888.3	TSS_971	-	3157238	taggct	ggccc	t
NC_003888.3	TSS_972	-	3157672	tacact	tccgg	t
NC_003888.3	TSS_973	-	3165449	taaatc	tgtga	c
NC_003888.3	TSS_974	-	3166596	cagcat	tgcgg	t
NC_003888.3	TSS_975	+	3166715	tacgat	cgtcag	t
NC_003888.3	TSS_976	-	3169259	taggtg		g
NC_003888.3	TSS_978	-	3179765	gaacct	tgcgc	t
NC_003888.3	TSS_979	-	3186324	tagatt		t
NC_003888.3	TSS_980	-	3189182	tagggt	ggtga	t
NC_003888.3	TSS_981	+	3191138	taggtt	cgctgg	t
NC_003888.3	TSS_983	+	3198582	tacggt	cctggt	t
NC_003888.3	TSS_984	+	3200490	aatcgt		t
NC_003888.3	TSS_985	+	3201488	gatggt	tgaagt	t
NC_003888.3	TSS_987	-	3204638	gatcat	ccacc	t
NC_003888.3	TSS_988	+	3204837	taccct	ggatgg	t
NC_003888.3	TSS_989	-	3206752	cagcat		t
NC_003888.3	TSS_990	-	3206821	caggat		t
NC_003888.3	TSS_991	-	3206921	tagggt	tgtcg	t
NC_003888.3	TSS_992	-	3208574	tatggt	ccccc	t
NC_003888.3	TSS_993	-	3212258	taccgt	cgaga	t
NC_003888.3	TSS_994	-	3216358	caggct	cgagc	t
NC_003888.3	TSS_995	-	3217808	tagcgt	cggcc	t
NC_003888.3	TSS_996	-	3218908	gagact	tgacg	t
NC_003888.3	TSS_997	-	3224040	tacatt		t
NC_003888.3	TSS_998	-	3226936	gaaaat	cgagc	t
NC_003888.3	TSS_999	-	3227532	caaaat	cgcca	t
NC_003888.3	TSS_1000	-	3228763	tagact	tgcgg	t
NC_003888.3	TSS_1002	-	3233271	tacgct	cgaag	t
NC_003888.3	TSS_1003	-	3234625	tacttt	gaagg	t
NC_003888.3	TSS_1004	+	3235870	cagcat	ggcggg	t
NC_003888.3	TSS_1005	-	3236405	tacagt		t
NC_003888.3	TSS_1007	-	3241470	cacaat	cgccg	t
NC_003888.3	TSS_1008	+	3241639	aacact	cccggg	t
NC_003888.3	TSS_1009	+	3257116	taccct	tcgcgg	t
NC_003888.3	TSS_1010	+	3257670	gatcat	cccggc	t
NC_003888.3	TSS_1011	-	3260949	tacgat	cccgt	t
NC_003888.3	TSS_1012	+	3261065	cacact	cgcacc	t
NC_003888.3	TSS_1013	+	3262343	tacgct	tgcgtt	t
NC_003888.3	TSS_1014	-	3273668	tagcgt	cccgc	t
NC_003888.3	TSS_1015	-	3273912	tagcct	gacgg	t
NC_003888.3	TSS_1016	-	3274746	tacgtt	cccga	t
NC_003888.3	TSS_1017	-	3279780	tacgat	cgggg	t
NC_003888.3	TSS_1019	+	3280002	cagaat	ggcgcc	t
NC_003888.3	TSS_1020	-	3282709	gaatca	ccccg	a
NC_003888.3	TSS_1021	-	3283757	tatgtt		t
NC_003888.3	TSS_1022	-	3289567	gatgat	ccagg	t
NC_003888.3	TSS_1023	-	3290081	caaggt	ggacg	t
NC_003888.3	TSS_1024	-	3290726	cagact		t
NC_003888.3	TSS_1025	-	3294215	catcat	ggcgt	t
NC_003888.3	TSS_1026	-	3302083	taaagt		t
NC_003888.3	TSS_1027	-	3302280	tagtgt	catcc	t
NC_003888.3	TSS_1028	-	3303364	caagct	gacgc	t
NC_003888.3	TSS_1029	-	3303396	caagct	tgccc	t
NC_003888.3	TSS_1030	+	3304605	ttctct	ggtcgt	t
NC_003888.3	TSS_1031	-	3306796	tagctt	ggacg	t
NC_003888.3	TSS_1032	-	3312212	tagttt	cggcc	t
NC_003888.3	TSS_1033	+	3312450	gatcat	cgatgg	t
NC_003888.3	TSS_1035	-	3321353	cacatg		g
NC_003888.3	TSS_1037	-	3326899	tacact	ggcac	t
NC_003888.3	TSS_1038	+	3328349	tacgct	ggtgcg	t
NC_003888.3	TSS_1039	-	3330644	gacaat	ggcaa	t
NC_003888.3	TSS_1040	+	3330660	gacaat	cgcaag	t
NC_003888.3	TSS_1041	+	3330749	tagtgt		t
NC_003888.3	TSS_1042	-	3332613	tactgt		t
NC_003888.3	TSS_1043	+	3334576	tagtgt		t
NC_003888.3	TSS_1044	-	3341165	cacact	taacg	t
NC_003888.3	TSS_1045	+	3341225	gaaaat	tgtggg	t
NC_003888.3	TSS_1046	+	3341286	taaggt	cacgcc	t
NC_003888.3	TSS_1047	-	3342977	gacggt	gaccg	t
NC_003888.3	TSS_1048	-	3344281	taaaat	tccac	t
NC_003888.3	TSS_1049	+	3344388	tatgct		t
NC_003888.3	TSS_1051	-	3353918	tacgct		t
NC_003888.3	TSS_1052	+	3354048	tagcat	ggaaga	t
NC_003888.3	TSS_1053	-	3356667	taccat	cccgg	t
NC_003888.3	TSS_1054	+	3356875	tatggt		t
NC_003888.3	TSS_1055	+	3358769	tacagt	cggggt	t
NC_003888.3	TSS_1056	-	3360481	tagtgt	tgtcg	t
NC_003888.3	TSS_1057	-	3360683	catgat	cgatc	t
NC_003888.3	TSS_1058	-	3362034	taaggt	ggtgt	t
NC_003888.3	TSS_1059	+	3363078	tttgct	cccggt	t
NC_003888.3	TSS_1060	-	3367594	gaggat	tgact	t
NC_003888.3	TSS_1061	-	3368388	tacagt		t
NC_003888.3	TSS_1062	-	3369403	tataaa	ggcct	a
NC_003888.3	TSS_1063	-	3371784	taggct	ggcac	t
NC_003888.3	TSS_1064	+	3374639	caagct		t
NC_003888.3	TSS_1065	+	3375912	cacggt	tgccaa	t
NC_003888.3	TSS_1066	-	3377207	tactct	ggtca	t
NC_003888.3	TSS_1067	-	3377276	tagcgt	tgagg	t
NC_003888.3	TSS_1068	+	3379356	caggat	cccgca	t
NC_003888.3	TSS_1069	-	3380999	tagggt	cgagg	t
NC_003888.3	TSS_1070	+	3381328	gacgat	tacagg	t
NC_003888.3	TSS_1071	-	3387937	gatact	tccac	t
NC_003888.3	TSS_1072	-	3391913	taggct	ggccg	t
NC_003888.3	TSS_1073	-	3393053	tacggt		t
NC_003888.3	TSS_1074	-	3394257	tacgtt	tgtga	t
NC_003888.3	TSS_1075	+	3402388	catcat		t
NC_003888.3	TSS_1076	+	3402475	tacgat	cgagaa	t
NC_003888.3	TSS_1077	+	3404418	tacctt	ggcacc	t
NC_003888.3	TSS_1078	-	3412493	taatct	cgaga	t
NC_003888.3	TSS_1079	-	3413206	gattct	tgctc	t
NC_003888.3	TSS_1080	-	3418670	taggct	tgacc	t
NC_003888.3	TSS_1081	+	3418867	gatgct	ggcact	t
NC_003888.3	TSS_1082	-	3421340	taggct		t
NC_003888.3	TSS_1083	+	3422376	tatcct	tgtccc	t
NC_003888.3	TSS_1084	+	3423898	taccgt		t
NC_003888.3	TSS_1085	+	3425050	tagact		t
NC_003888.3	TSS_1086	-	3429995	tatcct	cctgc	t
NC_003888.3	TSS_1087	+	3434529	tacact		t
NC_003888.3	TSS_1088	-	3435935	tactct	tcccc	t
NC_003888.3	TSS_1089	+	3436016	tatggt		t
NC_003888.3	TSS_1090	-	3441192	gatgat	gacgc	t
NC_003888.3	TSS_1091	+	3441592	gaggat	tcccgt	t
NC_003888.3	TSS_1092	-	3447033	tagaaa	ggtgg	a
NC_003888.3	TSS_1093	-	3449015	taccct	tgagg	t
NC_003888.3	TSS_1094	-	3452258	taggtt		t
NC_003888.3	TSS_1095	+	3452458	tagggt	gggggc	t
NC_003888.3	TSS_1096	+	3456606	ttcaat	ggagcg	t
NC_003888.3	TSS_1098	+	3467669	catcat	ccacgc	t
NC_003888.3	TSS_1099	-	3470267	tacatt		t
NC_003888.3	TSS_1100	-	3471097	taccgt	cgcac	t
NC_003888.3	TSS_1101	-	3474233	gaatct	tgcgc	t
NC_003888.3	TSS_1102	+	3477824	tagggt		t
NC_003888.3	TSS_1103	+	3479323	cacact		t
NC_003888.3	TSS_1104	-	3481920	tagagt		t
NC_003888.3	TSS_1105	-	3483236	taccgt	gatgg	t
NC_003888.3	TSS_1106	-	3484812	gaaact	caccc	t
NC_003888.3	TSS_1107	-	3485173	tagcgt		t
NC_003888.3	TSS_1108	-	3487461	tatggt		t
NC_003888.3	TSS_1109	-	3491149	tagagt	caagg	t
NC_003888.3	TSS_1110	-	3492669	catcct	gctcg	t
NC_003888.3	TSS_1111	+	3492992	tacgat	ggccac	t
NC_003888.3	TSS_1112	+	3494975	tagggt	cctcgg	t
NC_003888.3	TSS_1113	+	3496629	taggtt		t
NC_003888.3	TSS_1114	+	3501428	tacggt		t
NC_003888.3	TSS_1115	-	3506218	tagcct		t
NC_003888.3	TSS_1116	+	3511171	taccct	ggcgtc	t
NC_003888.3	TSS_1117	+	3511576	taccct		t
NC_003888.3	TSS_1118	+	3513024	tacagt		t
NC_003888.3	TSS_1119	-	3525930	taccgt	cgagg	t
NC_003888.3	TSS_1120	+	3528805	taacct	ggcggc	t
NC_003888.3	TSS_1121	+	3528912	tattat	tgttgg	t
NC_003888.3	TSS_1122	+	3533028	catcct		t
NC_003888.3	TSS_1123	+	3535978	catgct		t
NC_003888.3	TSS_1124	+	3538640	gatgat		t
NC_003888.3	TSS_1125	+	3543259	tagcgt	tgacca	t
NC_003888.3	TSS_1126	-	3588722	tagcgt	cgcgg	t
NC_003888.3	TSS_1127	-	3602370	cacagt	ggtcc	t
NC_003888.3	TSS_1128	+	3602599	tacact	gcagcc	t
NC_003888.3	TSS_1130	+	3609726	tatgct		t
NC_003888.3	TSS_1131	+	3610611	tacaca	tgcggt	a
NC_003888.3	TSS_1132	+	3610702	tacgct		t
NC_003888.3	TSS_1133	+	3615480	tagatt		t
NC_003888.3	TSS_1134	+	3616218	gatcgt	ggtgcc	t
NC_003888.3	TSS_1135	-	3617972	gagaat	tgctg	t
NC_003888.3	TSS_1136	+	3618213	catact		t
NC_003888.3	TSS_1137	-	3619527	tagagt	cgtcg	t
NC_003888.3	TSS_1138	+	3623855	tatctt		t
NC_003888.3	TSS_1139	+	3624969	tatgct	ccgccg	t
NC_003888.3	TSS_1140	-	3636567	caccat		t
NC_003888.3	TSS_1141	-	3642280	taggat	cccgg	t
NC_003888.3	TSS_1142	-	3642976	gaatca		a
NC_003888.3	TSS_1143	-	3644166	tacggt	cccgg	t
NC_003888.3	TSS_1144	+	3646131	gaagct	cccgtt	t
NC_003888.3	TSS_1145	+	3648561	tatcgt	cccggc	t
NC_003888.3	TSS_1146	-	3648652	gacaat	gccgc	t
NC_003888.3	TSS_1147	+	3649714	tacggt	ggccgc	t
NC_003888.3	TSS_1148	-	3654065	gagaat		t
NC_003888.3	TSS_1149	+	3654133	gatact		t
NC_003888.3	TSS_1150	+	3655964	tacgat		t
NC_003888.3	TSS_1151	+	3656018	tactgt	ggaggg	t
NC_003888.3	TSS_1152	-	3659585	taggtt	ggcgg	t
NC_003888.3	TSS_1154	-	3663042	tagcgt		t
NC_003888.3	TSS_1155	+	3669433	caagat	cgcccc	t
NC_003888.3	TSS_1156	+	3672967	gatact	cgcgcg	t
NC_003888.3	TSS_1157	-	3673438	taggat		t
NC_003888.3	TSS_1158	-	3673762	gagaat	cgcgc	t
NC_003888.3	TSS_1159	+	3673916	tatgct	cgaagc	t
NC_003888.3	TSS_1160	+	3675098	tattct		t
NC_003888.3	TSS_1161	-	3678837	tacgct	cctgg	t
NC_003888.3	TSS_1162	-	3679680	caggct	ggccc	t
NC_003888.3	TSS_1163	-	3679708	taagtt	cacgg	t
NC_003888.3	TSS_1165	-	3680340	tacatt	cccca	t
NC_003888.3	TSS_1166	-	3681213	cagcat	cccgc	t
NC_003888.3	TSS_1167	-	3682679	tacggt		t
NC_003888.3	TSS_1168	-	3685311	tatctt		t
NC_003888.3	TSS_1169	-	3685341	tagggt		t
NC_003888.3	TSS_1170	-	3690782	tagagt		t
NC_003888.3	TSS_1171	-	3691139	tagtgt	tgaca	t
NC_003888.3	TSS_1172	+	3691217	tactgt	ggtcgt	t
NC_003888.3	TSS_1173	-	3699173	cataat	cgcac	t
NC_003888.3	TSS_1175	+	3700535	taggct		t
NC_003888.3	TSS_1176	-	3704642	tacgct	cccga	t
NC_003888.3	TSS_1177	-	3707327	tagcgt	caccg	t
NC_003888.3	TSS_1178	+	3707399	taccct	gccgtc	t
NC_003888.3	TSS_1179	+	3710688	tacggt	ggtcgg	t
NC_003888.3	TSS_1180	+	3712108	tagact	cgggag	t
NC_003888.3	TSS_1181	-	3714179	tacagt		t
NC_003888.3	TSS_1182	+	3714375	caggat	cccgtg	t
NC_003888.3	TSS_1183	+	3715515	tacctt	agcgcc	t
NC_003888.3	TSS_1185	+	3721342	tagtct	gctcgc	t
NC_003888.3	TSS_1186	-	3722511	tacgct		t
NC_003888.3	TSS_1187	+	3722588	catcat	ggttgg	t
NC_003888.3	TSS_1188	-	3723315	tacgct		t
NC_003888.3	TSS_1189	+	3727304	taggct	cccccg	t
NC_003888.3	TSS_1190	+	3733297	tatgct	ggccag	t
NC_003888.3	TSS_1191	+	3738867	gaggat	caccct	t
NC_003888.3	TSS_1192	-	3739352	tacgct		t
NC_003888.3	TSS_1194	-	3741122	tatcct		t
NC_003888.3	TSS_1195	-	3741220	tagcgt	ggtag	t
NC_003888.3	TSS_1196	-	3741640	tatcgt	cgcgt	t
NC_003888.3	TSS_1197	-	3741942	taccct	gccgc	t
NC_003888.3	TSS_1198	+	3750688	caccat	cggcgt	t
NC_003888.3	TSS_1199	-	3754484	tacgct	cctgc	t
NC_003888.3	TSS_1200	-	3756807	gagact	catgg	t
NC_003888.3	TSS_1201	+	3764143	tacgct	cgcacc	t
NC_003888.3	TSS_1203	-	3768012	tagcct		t
NC_003888.3	TSS_1204	+	3770178	catagt	ggtgtc	t
NC_003888.3	TSS_1205	-	3770975	cagact	cgtcg	t
NC_003888.3	TSS_1206	-	3772106	gatgct	cgtga	t
NC_003888.3	TSS_1207	-	3773342	taccgt	ccccc	t
NC_003888.3	TSS_1208	+	3774814	tacgct	cggccc	t
NC_003888.3	TSS_1209	-	3775094	taagtg		g
NC_003888.3	TSS_1210	+	3775709	gaccat	tgcggc	t
NC_003888.3	TSS_1211	+	3778314	cagact		t
NC_003888.3	TSS_1212	-	3780301	gagaat	ggtcc	t
NC_003888.3	TSS_1213	-	3785358	taggct	ggcgg	t
NC_003888.3	TSS_1214	-	3786955	tacgat		t
NC_003888.3	TSS_1215	-	3787865	cagact		t
NC_003888.3	TSS_1216	+	3788108	aaccat	tgcatc	t
NC_003888.3	TSS_1217	-	3788997	tatgat	tgcat	t
NC_003888.3	TSS_1218	-	3791103	taagat		t
NC_003888.3	TSS_1219	+	3791122	tatctt		t
NC_003888.3	TSS_1220	+	3791727	tagctt	cggggt	t
NC_003888.3	TSS_1221	+	3793755	tacggt	tgacag	t
NC_003888.3	TSS_1222	+	3796515	gagact	cccgcc	t
NC_003888.3	TSS_1223	-	3798734	gatcat		t
NC_003888.3	TSS_1224	+	3801445	caccat	tgcgga	t
NC_003888.3	TSS_1227	-	3809946	cacatt	cgaag	t
NC_003888.3	TSS_1228	+	3816298	taggca		a
NC_003888.3	TSS_1229	+	3831524	gacact		t
NC_003888.3	TSS_1230	-	3832019	tacaat		t
NC_003888.3	TSS_1231	-	3832247	taccct	tgacc	t
NC_003888.3	TSS_1233	-	3833276	gagact	tcccg	t
NC_003888.3	TSS_1234	+	3834475	tacggt	cgccgg	t
NC_003888.3	TSS_1236	+	3835117	caagat	ggtccc	t
NC_003888.3	TSS_1237	+	3835381	tactct	caccgc	t
NC_003888.3	TSS_1238	-	3835813	cagaat	cgaca	t
NC_003888.3	TSS_1239	+	3839158	caagat		t
NC_003888.3	TSS_1240	-	3840389	tagggt		t
NC_003888.3	TSS_1241	-	3844741	gaagat	ggttc	t
NC_003888.3	TSS_1242	+	3848081	taccgt	tgtacg	t
NC_003888.3	TSS_1243	-	3850317	taccat	cgcgc	t
NC_003888.3	TSS_1244	-	3853626	tacggt	ccagc	t
NC_003888.3	TSS_1245	-	3854442	catact	tctgc	t
NC_003888.3	TSS_1246	+	3854745	tactct	cgtggc	t
NC_003888.3	TSS_1247	-	3858491	gaagat	tccct	t
NC_003888.3	TSS_1248	+	3858610	taccct		t
NC_003888.3	TSS_1249	+	3861776	tatctt		t
NC_003888.3	TSS_1250	-	3862199	gatcat		t
NC_003888.3	TSS_1252	+	3870369	catcat		t
NC_003888.3	TSS_1253	+	3872493	taccgt		t
NC_003888.3	TSS_1254	+	3872969	cagaat	ggcgcg	t
NC_003888.3	TSS_1255	+	3873533	tttact	tgcgtt	t
NC_003888.3	TSS_1256	+	3873554	gagact		t
NC_003888.3	TSS_1257	+	3877207	aatact	ggtcag	t
NC_003888.3	TSS_1259	-	3887378	tagaca		a
NC_003888.3	TSS_1260	-	3894113	gatgat	cggcg	t
NC_003888.3	TSS_1261	-	3902315	taccct		t
NC_003888.3	TSS_1262	+	3902359	gaagct		t
NC_003888.3	TSS_1263	-	3903611	tatgat		t
NC_003888.3	TSS_1264	+	3904156	tagcct	tcctcg	t
NC_003888.3	TSS_1265	-	3906855	cagcat	tgacg	t
NC_003888.3	TSS_1266	-	3908304	tagcct	tccga	t
NC_003888.3	TSS_1267	-	3908441	tagact	ggagc	t
NC_003888.3	TSS_1268	-	3918026	taccgt	ggcag	t
NC_003888.3	TSS_1269	-	3918392	cagcct	cctgc	t
NC_003888.3	TSS_1270	-	3920775	tatgtt	ggatg	t
NC_003888.3	TSS_1271	-	3923606	tacatt	ggccc	t
NC_003888.3	TSS_1273	-	3924715	gacaat	cgagt	t
NC_003888.3	TSS_1274	-	3933626	caccat	tgcct	t
NC_003888.3	TSS_1275	-	3933668	taagct		t
NC_003888.3	TSS_1276	+	3933713	tatgct		t
NC_003888.3	TSS_1278	-	3935802	tagggt	tgggg	t
NC_003888.3	TSS_1279	+	3939645	caagat	ccctgg	t
NC_003888.3	TSS_1280	+	3943300	taagct	tgtgcg	t
NC_003888.3	TSS_1281	+	3944823	catgat	ggcgat	t
NC_003888.3	TSS_1282	+	3945434	cacgct	cccgaa	t
NC_003888.3	TSS_1283	-	3948040	cagggt	cccgc	t
NC_003888.3	TSS_1284	-	3950118	taggct	ggcgg	t
NC_003888.3	TSS_1285	+	3950227	catcct	cgtacc	t
NC_003888.3	TSS_1286	+	3950265	caaaat		t
NC_003888.3	TSS_1287	-	3952862	tagcct	cgaac	t
NC_003888.3	TSS_1288	-	3954844	tagagt	ggagg	t
NC_003888.3	TSS_1289	+	3954997	tacgct	cgtact	t
NC_003888.3	TSS_1290	+	3957037	aaagct		t
NC_003888.3	TSS_1292	-	3958181	taagct	ggaca	t
NC_003888.3	TSS_1293	+	3958243	taggct	cgcgtg	t
NC_003888.3	TSS_1294	+	3960947	gatgat	cgcggc	t
NC_003888.3	TSS_1295	-	3961105	gacaat	cgccg	t
NC_003888.3	TSS_1296	+	3961226	cacgat	gccgct	t
NC_003888.3	TSS_1297	+	3963086	taaagt		t
NC_003888.3	TSS_1298	+	3967014	cacgct		t
NC_003888.3	TSS_1299	-	3968617	taatct	gccga	t
NC_003888.3	TSS_1300	+	3977477	tagggt	ggcgcc	t
NC_003888.3	TSS_1302	+	3982481	taccct	tgccgg	t
NC_003888.3	TSS_1303	+	3985048	gacgat		t
NC_003888.3	TSS_1304	-	3985788	gacgat		t
NC_003888.3	TSS_1305	-	3989856	cagtat	tgcgc	t
NC_003888.3	TSS_1306	+	3989989	taccgt	cgggtg	t
NC_003888.3	TSS_1307	-	3997556	taccgt	tctcg	t
NC_003888.3	TSS_1308	-	3998015	taggct	ggcga	t
NC_003888.3	TSS_1309	-	4001469	tatcct		t
NC_003888.3	TSS_1310	+	4001665	taccct		t
NC_003888.3	TSS_1311	+	4003937	tacgct	gacgcg	t
NC_003888.3	TSS_1312	-	4004955	taggct	gaacg	t
NC_003888.3	TSS_1313	-	4006818	tacgct	gccgc	t
NC_003888.3	TSS_1314	-	4008340	tagcat	ggcca	t
NC_003888.3	TSS_1315	+	4010391	tacttt		t
NC_003888.3	TSS_1316	-	4025472	gaggat	tgcgg	t
NC_003888.3	TSS_1317	-	4025963	cagact	tccgg	t
NC_003888.3	TSS_1318	-	4028852	gaagga	cgggg	a
NC_003888.3	TSS_1319	-	4029494	taagct		t
NC_003888.3	TSS_1321	-	4032146	caagct	tgatc	t
NC_003888.3	TSS_1322	-	4035925	ttcgct		t
NC_003888.3	TSS_1323	+	4036689	caggat		t
NC_003888.3	TSS_1324	-	4038566	gagggt	gccgg	t
NC_003888.3	TSS_1325	-	4043078	tacgct		t
NC_003888.3	TSS_1326	-	4043901	catcgt		t
NC_003888.3	TSS_1327	+	4043962	catcat	cgtcat	t
NC_003888.3	TSS_1328	-	4047585	gaacat	ggaag	t
NC_003888.3	TSS_1329	-	4048317	ttggct	tgacg	t
NC_003888.3	TSS_1330	-	4052725	cacact	tgacc	t
NC_003888.3	TSS_1331	-	4058458	gaacct	tgcac	t
NC_003888.3	TSS_1332	+	4059496	tacgtt		t
NC_003888.3	TSS_1333	-	4061654	tatcct		t
NC_003888.3	TSS_1334	-	4061946	tactgt		t
NC_003888.3	TSS_1335	+	4062131	tagagt		t
NC_003888.3	TSS_1336	+	4064602	taggct	cgccgc	t
NC_003888.3	TSS_1337	-	4067492	tagcct	cacgc	t
NC_003888.3	TSS_1338	-	4068713	taccgt	gccgg	t
NC_003888.3	TSS_1339	+	4070372	caacat		t
NC_003888.3	TSS_1340	+	4074209	tacggt		t
NC_003888.3	TSS_1341	+	4077955	gacgat	tgccct	t
NC_003888.3	TSS_1342	-	4078997	cagtat	ggtgt	t
NC_003888.3	TSS_1343	-	4085883	caccgt	tggcg	t
NC_003888.3	TSS_1344	+	4086039	caccat	ggcggg	t
NC_003888.3	TSS_1345	-	4088085	gacaat	ggatc	t
NC_003888.3	TSS_1346	-	4090508	tacgat	tacgc	t
NC_003888.3	TSS_1347	-	4091245	tacaat	ggccg	t
NC_003888.3	TSS_1349	+	4101609	cagact	gccgga	t
NC_003888.3	TSS_1350	+	4105198	caagat		t
NC_003888.3	TSS_1351	+	4105236	tactgt	cacccg	t
NC_003888.3	TSS_1352	-	4109237	taccct	cccgg	t
NC_003888.3	TSS_1353	-	4119270	taggct	ggttg	t
NC_003888.3	TSS_1354	+	4119359	taatgt		t
NC_003888.3	TSS_1355	-	4120170	taccgt	ggacg	t
NC_003888.3	TSS_1356	+	4131938	tatggt	cgagac	t
NC_003888.3	TSS_1357	-	4137609	tagagt	ccccg	t
NC_003888.3	TSS_1358	-	4140257	taccat	tcccg	t
NC_003888.3	TSS_1359	+	4141343	tagctt	tccggc	t
NC_003888.3	TSS_1360	+	4153041	taccgt	cgcccg	t
NC_003888.3	TSS_1362	+	4169611	taggat		t
NC_003888.3	TSS_1363	+	4174717	taaagt	ggcagc	t
NC_003888.3	TSS_1364	-	4179603	tacgat	cgtac	t
NC_003888.3	TSS_1365	+	4179615	tagcat	ggttgc	t
NC_003888.3	TSS_1366	+	4181609	taaggt	gaagcg	t
NC_003888.3	TSS_1367	-	4186664	gacgat	caccc	t
NC_003888.3	TSS_1368	+	4186679	tacgat		t
NC_003888.3	TSS_1369	-	4186700	tacgct		t
NC_003888.3	TSS_1370	-	4189715	tatcct	ccctc	t
NC_003888.3	TSS_1371	+	4189734	caggat		t
NC_003888.3	TSS_1372	+	4190996	tagttt	taccga	t
NC_003888.3	TSS_1373	+	4192464	tacgtt		t
NC_003888.3	TSS_1375	-	4197432	caaggc	tgccg	c
NC_003888.3	TSS_1376	-	4197459	taacgt	tcccg	t
NC_003888.3	TSS_1377	+	4197520	gacact	ggcacg	t
NC_003888.3	TSS_1378	-	4200473	tagcgt		t
NC_003888.3	TSS_1380	+	4200566	aaccct		t
NC_003888.3	TSS_1381	+	4200647	tacggt		t
NC_003888.3	TSS_1382	-	4203092	gacaat	cggcc	t
NC_003888.3	TSS_1383	+	4203210	gaggct	tgccgg	t
NC_003888.3	TSS_1384	-	4209978	gagcat	caccg	t
NC_003888.3	TSS_1385	+	4214554	caggct		t
NC_003888.3	TSS_1386	-	4217380	gagtaa		a
NC_003888.3	TSS_1387	+	4217400	tactct		t
NC_003888.3	TSS_1388	-	4222870	tagcgt	tgagc	t
NC_003888.3	TSS_1389	-	4223718	taggct	ggctc	t
NC_003888.3	TSS_1390	-	4225524	tacggt	tgtac	t
NC_003888.3	TSS_1391	-	4226895	taatgt		t
NC_003888.3	TSS_1392	+	4227081	gacact	ggggga	t
NC_003888.3	TSS_1393	+	4227103	tacgat		t
NC_003888.3	TSS_1394	+	4233527	tacggt		t
NC_003888.3	TSS_1395	-	4236511	caagat		t
NC_003888.3	TSS_1396	-	4238360	tagtct	cgttc	t
NC_003888.3	TSS_1397	+	4239194	taccct		t
NC_003888.3	TSS_1398	-	4241410	gaggat	gccga	t
NC_003888.3	TSS_1399	+	4243202	catgat	cccacc	t
NC_003888.3	TSS_1400	-	4243384	tatcgt	cggcg	t
NC_003888.3	TSS_1401	-	4247965	tagtcg	cgatc	g
NC_003888.3	TSS_1402	+	4248804	tagcct		t
NC_003888.3	TSS_1403	+	4251802	taagat	ggcccg	t
NC_003888.3	TSS_1404	+	4252822	tagagt	tgtagc	t
NC_003888.3	TSS_1405	-	4258461	tacgct	gccgt	t
NC_003888.3	TSS_1406	-	4258916	tatgtt	gcacg	t
NC_003888.3	TSS_1407	+	4258993	cagaat		t
NC_003888.3	TSS_1408	-	4259901	taatct		t
NC_003888.3	TSS_1409	-	4260906	caccat		t
NC_003888.3	TSS_1410	-	4265574	tagaat		t
NC_003888.3	TSS_1411	-	4267939	catgat	tccac	t
NC_003888.3	TSS_1412	-	4268550	taggct		t
NC_003888.3	TSS_1413	-	4269936	cagact		t
NC_003888.3	TSS_1414	-	4269955	tactgt	cgact	t
NC_003888.3	TSS_1415	-	4270243	taaagc		c
NC_003888.3	TSS_1416	-	4270495	gatcat	tccac	t
NC_003888.3	TSS_1417	-	4272843	taccgt	tgaac	t
NC_003888.3	TSS_1418	+	4272883	tagggt	cacggt	t
NC_003888.3	TSS_1419	+	4272963	taccgt	tgaccg	t
NC_003888.3	TSS_1420	+	4273559	tagcct	ggatcg	t
NC_003888.3	TSS_1421	-	4273845	gaacat	caccg	t
NC_003888.3	TSS_1422	+	4277021	gaggct		t
NC_003888.3	TSS_1423	+	4279325	tacgat	tgtcgg	t
NC_003888.3	TSS_1424	-	4281621	taggat		t
NC_003888.3	TSS_1425	-	4283450	gaagat	cgcag	t
NC_003888.3	TSS_1426	-	4285070	cacaat	cgtgc	t
NC_003888.3	TSS_1427	-	4292334	tagctt		t
NC_003888.3	TSS_1428	+	4292353	taagct	tgccgc	t
NC_003888.3	TSS_1429	-	4293666	gaggct	cccgg	t
NC_003888.3	TSS_1430	-	4295598	tatcgt	tgtcg	t
NC_003888.3	TSS_1431	+	4295743	tagtgt	cgcggg	t
NC_003888.3	TSS_1432	+	4300268	gaggat	cgagcg	t
NC_003888.3	TSS_1433	-	4302577	taggct	gacgg	t
NC_003888.3	TSS_1434	-	4303012	caatcg		g
NC_003888.3	TSS_1435	+	4303080	tacgct	caaccg	t
NC_003888.3	TSS_1436	+	4303167	tttact	cccgac	t
NC_003888.3	TSS_1438	+	4308344	gacagt		t
NC_003888.3	TSS_1439	-	4310339	tagagt	caacc	t
NC_003888.3	TSS_1440	-	4310875	taccct	cgctg	t
NC_003888.3	TSS_1441	-	4314318	cacatt		t
NC_003888.3	TSS_1442	-	4315336	tatagt		t
NC_003888.3	TSS_1443	+	4315355	cactat		t
NC_003888.3	TSS_1444	+	4317531	cagggt	tctccc	t
NC_003888.3	TSS_1445	-	4317599	cacgat		t
NC_003888.3	TSS_1446	+	4318070	tagcat	cctgcc	t
NC_003888.3	TSS_1447	+	4319421	caagat	tgtgat	t
NC_003888.3	TSS_1448	+	4320621	catgat	ggcaca	t
NC_003888.3	TSS_1449	+	4321572	tagcgt		t
NC_003888.3	TSS_1450	+	4323771	ttggct		t
NC_003888.3	TSS_1451	+	4323803	taacct	ccagca	t
NC_003888.3	TSS_1452	+	4323842	cattct	tgacgt	t
NC_003888.3	TSS_1453	-	4325866	tacact		t
NC_003888.3	TSS_1454	+	4325943	cactct		t
NC_003888.3	TSS_1455	-	4328065	taagtt	cgcat	t
NC_003888.3	TSS_1457	-	4333756	tacggt		t
NC_003888.3	TSS_1458	-	4333779	cattat	ggaga	t
NC_003888.3	TSS_1459	-	4336433	taccat	tcacc	t
NC_003888.3	TSS_1460	-	4337697	tatgat		t
NC_003888.3	TSS_1461	+	4337715	catcat	agcggc	t
NC_003888.3	TSS_1462	+	4339530	taaggt	cgcagc	t
NC_003888.3	TSS_1463	+	4340821	cataat		t
NC_003888.3	TSS_1464	-	4351943	taggct		t
NC_003888.3	TSS_1465	-	4353010	caagct	cgcgt	t
NC_003888.3	TSS_1466	+	4355984	tactgt	cgaccg	t
NC_003888.3	TSS_1467	-	4361825	tagcct		t
NC_003888.3	TSS_1468	-	4363267	tagggt	agccg	t
NC_003888.3	TSS_1469	+	4372078	catcct	tgtgag	t
NC_003888.3	TSS_1470	-	4372090	tacgat	tgggc	t
NC_003888.3	TSS_1471	-	4373705	tacatg		g
NC_003888.3	TSS_1472	-	4376916	taggct	cgtcg	t
NC_003888.3	TSS_1473	-	4378082	catcca		a
NC_003888.3	TSS_1474	+	4378924	tacggt	caccgc	t
NC_003888.3	TSS_1475	-	4379098	caccat	gcacg	t
NC_003888.3	TSS_1476	+	4379250	aaagct	ggtgct	t
NC_003888.3	TSS_1477	+	4379266	caaaat	cgtggg	t
NC_003888.3	TSS_1478	-	4381958	tacgtt		t
NC_003888.3	TSS_1479	+	4382657	taggct	tccgcc	t
NC_003888.3	TSS_1480	-	4383566	caagcg	tacgc	g
NC_003888.3	TSS_1481	-	4384371	tagatt		t
NC_003888.3	TSS_1482	-	4386360	taacct	cccgg	t
NC_003888.3	TSS_1483	+	4386621	tatgtt	gaagcg	t
NC_003888.3	TSS_1484	-	4387539	gacact	gcagg	t
NC_003888.3	TSS_1485	+	4387836	catagt	cccggg	t
NC_003888.3	TSS_1486	-	4393601	catgct		t
NC_003888.3	TSS_1488	+	4397767	tagcgt	tccgcc	t
NC_003888.3	TSS_1489	+	4398312	tacggt		t
NC_003888.3	TSS_1490	-	4406725	caagat	tgaca	t
NC_003888.3	TSS_1491	-	4406761	tagact	cgccc	t
NC_003888.3	TSS_1492	+	4407434	taccgt		t
NC_003888.3	TSS_1493	+	4407473	catcat	ggtgac	t
NC_003888.3	TSS_1494	+	4407739	taatgt		t
NC_003888.3	TSS_1495	+	4407977	cagggt	tgtgcc	t
NC_003888.3	TSS_1496	+	4409011	tagggt	tgagta	t
NC_003888.3	TSS_1497	-	4410930	taccgt	catgg	t
NC_003888.3	TSS_1498	+	4410971	caccat	tacggt	t
NC_003888.3	TSS_1499	+	4412004	gatcgt	tgtcca	t
NC_003888.3	TSS_1500	+	4415204	catcgt	ggcctt	t
NC_003888.3	TSS_1501	+	4421136	tacgct		t
NC_003888.3	TSS_1502	+	4424575	taaagt	caccgg	t
NC_003888.3	TSS_1503	+	4428671	gatcgt	tgaaca	t
NC_003888.3	TSS_1504	-	4430185	tatggt	tgcct	t
NC_003888.3	TSS_1505	-	4431740	cattct		t
NC_003888.3	TSS_1506	-	4433494	gatcat		t
NC_003888.3	TSS_1507	-	4433630	taaagt	ggagc	t
NC_003888.3	TSS_1508	-	4434754	gagagt	ccggc	t
NC_003888.3	TSS_1509	-	4434845	cacgat	ccctg	t
NC_003888.3	TSS_1510	+	4435478	taatgt	cgccgc	t
NC_003888.3	TSS_1511	-	4437184	taggct	tgcgc	t
NC_003888.3	TSS_1512	-	4439791	gatcat	cgcga	t
NC_003888.3	TSS_1513	+	4447147	gaacct		t
NC_003888.3	TSS_1515	+	4449191	taatct		t
NC_003888.3	TSS_1517	-	4452206	caccat	tcacg	t
NC_003888.3	TSS_1518	-	4456952	taatgt	caagc	t
NC_003888.3	TSS_1519	+	4457029	taacgt		t
NC_003888.3	TSS_1520	+	4457168	taacct	tccggt	t
NC_003888.3	TSS_1521	+	4459641	taggct		t
NC_003888.3	TSS_1522	+	4461056	tatggt	tgacgg	t
NC_003888.3	TSS_1523	+	4464960	gacaat		t
NC_003888.3	TSS_1524	-	4466054	tatagt		t
NC_003888.3	TSS_1526	-	4470149	taaagt	cgcag	t
NC_003888.3	TSS_1527	-	4470689	tacaaa	tccca	a
NC_003888.3	TSS_1529	+	4470898	tagtct	cgcgcg	t
NC_003888.3	TSS_1530	-	4474768	cagcat	ggtcg	t
NC_003888.3	TSS_1532	+	4479327	tacact	ggacca	t
NC_003888.3	TSS_1533	-	4482428	taccgt		t
NC_003888.3	TSS_1534	-	4482452	taccgt	gggcc	t
NC_003888.3	TSS_1535	-	4483811	taatct	ggcgg	t
NC_003888.3	TSS_1537	-	4485305	taaatt		t
NC_003888.3	TSS_1538	-	4486578	cagtct	gaccg	t
NC_003888.3	TSS_1539	-	4490911	gacact	tgggg	t
NC_003888.3	TSS_1540	-	4491049	tatgct	ggcga	t
NC_003888.3	TSS_1541	-	4492813	gaccat		t
NC_003888.3	TSS_1542	+	4494011	tatggt		t
NC_003888.3	TSS_1543	+	4498115	tatgct	ggcgtc	t
NC_003888.3	TSS_1544	+	4498965	tagcgt	ggacca	t
NC_003888.3	TSS_1545	-	4502809	tagcct	ggcgg	t
NC_003888.3	TSS_1546	+	4505453	tacagt		t
NC_003888.3	TSS_1548	-	4515138	tacgct	taacg	t
NC_003888.3	TSS_1549	-	4523360	cacgct	tcctg	t
NC_003888.3	TSS_1550	-	4524526	tatgtt		t
NC_003888.3	TSS_1551	+	4529410	taaagt		t
NC_003888.3	TSS_1552	+	4529468	catact		t
NC_003888.3	TSS_1553	+	4530071	taaggt	tgacag	t
NC_003888.3	TSS_1554	+	4530415	tagagt		t
NC_003888.3	TSS_1555	+	4537896	tacggt		t
NC_003888.3	TSS_1556	-	4545701	gacaat	tgcga	t
NC_003888.3	TSS_1557	+	4545730	gacaat		t
NC_003888.3	TSS_1558	-	4545769	caagct		t
NC_003888.3	TSS_1559	-	4545840	cacaga	cccgg	a
NC_003888.3	TSS_1560	+	4545850	tatggt		t
NC_003888.3	TSS_1561	+	4547126	taacgt	tgcgac	t
NC_003888.3	TSS_1562	-	4550070	taacgt		t
NC_003888.3	TSS_1563	+	4550984	tacggt		t
NC_003888.3	TSS_1564	+	4551104	tactct	cgcggt	t
NC_003888.3	TSS_1565	-	4551716	taccat	ccccc	t
NC_003888.3	TSS_1566	+	4551860	tagcat		t
NC_003888.3	TSS_1567	-	4552148	catgat	cgacg	t
NC_003888.3	TSS_1568	-	4562289	gaggct		t
NC_003888.3	TSS_1569	-	4564603	caggct		t
NC_003888.3	TSS_1570	-	4574985	gaagct	ggccg	t
NC_003888.3	TSS_1571	-	4576134	tagact	tgccc	t
NC_003888.3	TSS_1572	-	4577179	tattct		t
NC_003888.3	TSS_1573	+	4578069	tagcct	cctggg	t
NC_003888.3	TSS_1574	+	4579764	tacgct	cggggg	t
NC_003888.3	TSS_1575	+	4582262	tacgct	tgtccg	t
NC_003888.3	TSS_1576	+	4584006	gatgct	gacggt	t
NC_003888.3	TSS_1577	+	4588574	tactct	tacgga	t
NC_003888.3	TSS_1578	-	4588580	catgct		t
NC_003888.3	TSS_1579	+	4589444	tacgat		t
NC_003888.3	TSS_1580	+	4589811	taagct		t
NC_003888.3	TSS_1581	+	4590561	tagact	ggatcg	t
NC_003888.3	TSS_1582	+	4591019	taggct		t
NC_003888.3	TSS_1583	+	4593651	cacgat		t
NC_003888.3	TSS_1584	+	4595605	tacggt	cgacgg	t
NC_003888.3	TSS_1585	+	4597385	tagggt	tgccgg	t
NC_003888.3	TSS_1586	+	4598523	tagact	ggcctt	t
NC_003888.3	TSS_1587	-	4598546	caacat		t
NC_003888.3	TSS_1588	+	4598635	tagcgt		t
NC_003888.3	TSS_1589	+	4600336	tactct	cctggg	t
NC_003888.3	TSS_1590	+	4601462	caccat		t
NC_003888.3	TSS_1591	+	4602509	taggct	cgcccc	t
NC_003888.3	TSS_1592	+	4607362	catggt		t
NC_003888.3	TSS_1593	+	4608527	tacggt	ggtgtc	t
NC_003888.3	TSS_1594	-	4608695	gatgat	tcacc	t
NC_003888.3	TSS_1595	+	4614619	tacgct		t
NC_003888.3	TSS_1596	-	4615969	tacgtt	gaccc	t
NC_003888.3	TSS_1597	+	4616019	cagtct	gaccgg	t
NC_003888.3	TSS_1598	-	4617903	taagtt		t
NC_003888.3	TSS_1599	+	4618020	tacgct	cggggg	t
NC_003888.3	TSS_1600	-	4619401	caggat	cgtga	t
NC_003888.3	TSS_1601	-	4620202	taggct		t
NC_003888.3	TSS_1602	+	4620341	gagtct		t
NC_003888.3	TSS_1603	-	4623623	cacagt	tgacg	t
NC_003888.3	TSS_1604	+	4623652	taacat		t
NC_003888.3	TSS_1606	+	4625942	ttcgct	tgcgga	t
NC_003888.3	TSS_1607	-	4627747	taggtt	tgcct	t
NC_003888.3	TSS_1609	+	4628314	tacggt	cgcccc	t
NC_003888.3	TSS_1610	-	4631506	gaccct	ggccc	t
NC_003888.3	TSS_1611	-	4633053	gaacgt		t
NC_003888.3	TSS_1612	+	4633199	taacct	ggggcc	t
NC_003888.3	TSS_1613	-	4636112	tagcct	cggcg	t
NC_003888.3	TSS_1614	+	4636723	taccct		t
NC_003888.3	TSS_1615	-	4636795	tagcct		t
NC_003888.3	TSS_1616	+	4639322	taccct	cctggc	t
NC_003888.3	TSS_1617	-	4644464	tacagt		t
NC_003888.3	TSS_1618	-	4646396	taccgt		t
NC_003888.3	TSS_1619	-	4662950	gaggct		t
NC_003888.3	TSS_1620	+	4663153	gaatgt	tgtgtc	t
NC_003888.3	TSS_1621	+	4667076	tagcgt	tgacga	t
NC_003888.3	TSS_1622	+	4668591	tagcgt	tgacgt	t
NC_003888.3	TSS_1623	+	4670132	tagcgt	tgaccg	t
NC_003888.3	TSS_1624	-	4674438	gagcat	ggccc	t
NC_003888.3	TSS_1625	+	4674582	tagcct		t
NC_003888.3	TSS_1628	-	4693488	tagctt	cgacg	t
NC_003888.3	TSS_1630	+	4693625	gaacat	gacgcg	t
NC_003888.3	TSS_1631	+	4695224	taatct		t
NC_003888.3	TSS_1632	+	4695458	ttcagt		t
NC_003888.3	TSS_1633	+	4708375	tacagt		t
NC_003888.3	TSS_1635	+	4710480	tacatt	tgcaga	t
NC_003888.3	TSS_1636	+	4710964	aatcat		t
NC_003888.3	TSS_1637	+	4714155	tagggt	agcgcg	t
NC_003888.3	TSS_1638	-	4716272	cagaat		t
NC_003888.3	TSS_1639	-	4716445	caaact	catcc	t
NC_003888.3	TSS_1640	+	4716703	catcgt	gccgtc	t
NC_003888.3	TSS_1641	-	4718222	tagact	cgtac	t
NC_003888.3	TSS_1642	-	4724157	tagcct	gctgc	t
NC_003888.3	TSS_1643	+	4724896	taactt		t
NC_003888.3	TSS_1644	-	4731457	cacact		t
NC_003888.3	TSS_1645	+	4734770	taccgt	ggccgg	t
NC_003888.3	TSS_1646	-	4737265	taccct	ggctg	t
NC_003888.3	TSS_1647	+	4737284	cagggt		t
NC_003888.3	TSS_1648	+	4741408	tagcgt		t
NC_003888.3	TSS_1649	+	4741580	cagaat	cgcgcg	t
NC_003888.3	TSS_1650	-	4748436	taccgt	ggtga	t
NC_003888.3	TSS_1651	-	4748796	taagct	caacc	t
NC_003888.3	TSS_1652	+	4748911	catact		t
NC_003888.3	TSS_1653	-	4750671	gaccct		t
NC_003888.3	TSS_1654	+	4750828	tacgct		t
NC_003888.3	TSS_1655	+	4754335	tagggt	tgacgc	t
NC_003888.3	TSS_1656	+	4755199	gatgat		t
NC_003888.3	TSS_1657	+	4756084	taggat	cggggc	t
NC_003888.3	TSS_1659	+	4757053	caccct	cctggc	t
NC_003888.3	TSS_1660	+	4758456	taccat	cgttcc	t
NC_003888.3	TSS_1661	-	4758673	caggct		t
NC_003888.3	TSS_1662	-	4761063	tagcct	ggaga	t
NC_003888.3	TSS_1663	-	4761696	gacgct		t
NC_003888.3	TSS_1664	+	4764340	gataat		t
NC_003888.3	TSS_1666	-	4769658	tatcgt	tcccg	t
NC_003888.3	TSS_1667	+	4773088	tacggt		t
NC_003888.3	TSS_1668	+	4777590	aaggct	ggccct	t
NC_003888.3	TSS_1669	-	4779347	taccct	cgtcc	t
NC_003888.3	TSS_1670	-	4783492	taacgt	cgttg	t
NC_003888.3	TSS_1671	-	4788291	taccgt	cccgg	t
NC_003888.3	TSS_1672	-	4804174	caggat	cgggc	t
NC_003888.3	TSS_1673	+	4804313	tatggt	tcccca	t
NC_003888.3	TSS_1674	-	4805789	tagggt	tgatc	t
NC_003888.3	TSS_1675	+	4805897	tacggt	ggacgc	t
NC_003888.3	TSS_1676	+	4810778	cagaat	cacggt	t
NC_003888.3	TSS_1677	+	4811627	gaggct	agcggc	t
NC_003888.3	TSS_1678	-	4815392	tagggt		t
NC_003888.3	TSS_1679	+	4816308	tagcca		a
NC_003888.3	TSS_1680	+	4821748	gaccct	ggtccg	t
NC_003888.3	TSS_1681	+	4825208	tagact	cgttgc	t
NC_003888.3	TSS_1682	+	4825327	tatagt		t
NC_003888.3	TSS_1683	-	4828092	cacgat		t
NC_003888.3	TSS_1684	+	4828105	taccct	ggaggt	t
NC_003888.3	TSS_1685	+	4829735	catgct		t
NC_003888.3	TSS_1686	+	4830458	cacgct	tgacgg	t
NC_003888.3	TSS_1687	+	4833116	taagct	cgcgct	t
NC_003888.3	TSS_1688	-	4835376	tacgct	gaccc	t
NC_003888.3	TSS_1689	-	4838204	taagct		t
NC_003888.3	TSS_1690	+	4838327	tacttt	tgcgcg	t
NC_003888.3	TSS_1692	-	4842654	tagtgt	ggatg	t
NC_003888.3	TSS_1693	-	4842716	cactgt	cgttc	t
NC_003888.3	TSS_1694	-	4845795	caaact	tgacg	t
NC_003888.3	TSS_1695	-	4845857	gaagct	ggagt	t
NC_003888.3	TSS_1697	+	4850697	tacgat		t
NC_003888.3	TSS_1699	+	4853069	taacct	cgacgt	t
NC_003888.3	TSS_1700	+	4855250	tagcgt		t
NC_003888.3	TSS_1702	-	4862495	gacact	cgtgg	t
NC_003888.3	TSS_1703	+	4862622	caccct		t
NC_003888.3	TSS_1704	-	4866445	tagcat		t
NC_003888.3	TSS_1705	+	4869082	gaggct	caccct	t
NC_003888.3	TSS_1706	+	4872011	taagat		t
NC_003888.3	TSS_1707	-	4876625	tacggt		t
NC_003888.3	TSS_1708	-	4880076	gatact	cgggg	t
NC_003888.3	TSS_1709	-	4880542	catgat	cgaca	t
NC_003888.3	TSS_1710	+	4881575	gaccat	gcccgt	t
NC_003888.3	TSS_1711	+	4882655	catact	cccacc	t
NC_003888.3	TSS_1712	+	4884950	gagagt	cgaggt	t
NC_003888.3	TSS_1713	-	4886856	cagact	ccccc	t
NC_003888.3	TSS_1714	+	4886913	taccct	cacggc	t
NC_003888.3	TSS_1715	+	4891873	cactat	cgcctt	t
NC_003888.3	TSS_1716	+	4891905	catgat		t
NC_003888.3	TSS_1717	-	4893834	caggat	ggtcg	t
NC_003888.3	TSS_1718	-	4899948	taggat		t
NC_003888.3	TSS_1719	+	4899988	cagact		t
NC_003888.3	TSS_1720	-	4902850	tatcgt	cgcac	t
NC_003888.3	TSS_1721	+	4905405	tatgct	cgtcgc	t
NC_003888.3	TSS_1722	-	4909578	taccct	gccgt	t
NC_003888.3	TSS_1723	+	4909614	gatact	gggcca	t
NC_003888.3	TSS_1724	+	4912005	taggct		t
NC_003888.3	TSS_1725	+	4913225	taccgt		t
NC_003888.3	TSS_1726	+	4915292	taccat	cgcacg	t
NC_003888.3	TSS_1727	+	4915902	ttcact		t
NC_003888.3	TSS_1728	+	4916377	taaagt		t
NC_003888.3	TSS_1729	+	4917934	tacgct	tgaaca	t
NC_003888.3	TSS_1730	+	4922615	catact	cgggcg	t
NC_003888.3	TSS_1731	+	4922863	gaagat		t
NC_003888.3	TSS_1732	-	4926107	taggct		t
NC_003888.3	TSS_1733	+	4926246	tagcct	ggggcg	t
NC_003888.3	TSS_1734	+	4927138	taccct	ggcgtc	t
NC_003888.3	TSS_1735	-	4933623	tatcgt	gccgg	t
NC_003888.3	TSS_1736	-	4935729	tatcct		t
NC_003888.3	TSS_1737	-	4938652	taccgt	ggcga	t
NC_003888.3	TSS_1738	+	4940936	cacgat		t
NC_003888.3	TSS_1739	+	4943070	gatgat	cggccg	t
NC_003888.3	TSS_1740	-	4943459	tagcgt		t
NC_003888.3	TSS_1741	-	4944670	catgat	cgagg	t
NC_003888.3	TSS_1742	+	4944934	tacggt	tgaggg	t
NC_003888.3	TSS_1743	-	4945436	tagcct		t
NC_003888.3	TSS_1744	-	4948071	tagtgt		t
NC_003888.3	TSS_1745	+	4952044	tacggt	agcggg	t
NC_003888.3	TSS_1746	-	4955767	taccgt	tgccc	t
NC_003888.3	TSS_1747	-	4956800	taccct	cccgt	t
NC_003888.3	TSS_1748	-	4957606	tacgat		t
NC_003888.3	TSS_1749	-	4959346	taaatt	cggcg	t
NC_003888.3	TSS_1750	-	4959643	taaggt	agcgc	t
NC_003888.3	TSS_1751	-	4960479	taatct		t
NC_003888.3	TSS_1752	+	4960539	tacctt	cgtggg	t
NC_003888.3	TSS_1753	+	4961638	catact	ggcggg	t
NC_003888.3	TSS_1754	+	4963995	taagat	tctccg	t
NC_003888.3	TSS_1755	+	4967883	tacgct	cgagcg	t
NC_003888.3	TSS_1757	-	4976449	cagtct	gccga	t
NC_003888.3	TSS_1758	+	4976468	tagact	gccggg	t
NC_003888.3	TSS_1759	+	4980142	taggat		t
NC_003888.3	TSS_1760	+	4989364	gatact		t
NC_003888.3	TSS_1761	-	4997195	tagtct		t
NC_003888.3	TSS_1762	+	4997331	tatcgt	cccggg	t
NC_003888.3	TSS_1763	-	5002439	taacgt		t
NC_003888.3	TSS_1764	+	5004849	tacgct		t
NC_003888.3	TSS_1765	+	5010216	gagact	cgtgag	t
NC_003888.3	TSS_1766	+	5013422	tatact		t
NC_003888.3	TSS_1767	-	5020446	gatgct	ggcat	t
NC_003888.3	TSS_1768	+	5023520	tagact	taccgt	t
NC_003888.3	TSS_1769	-	5031249	caccat	ggccg	t
NC_003888.3	TSS_1770	+	5037414	cagggt		t
NC_003888.3	TSS_1771	-	5038378	taggct	cgctc	t
NC_003888.3	TSS_1772	+	5038464	tattgt	cgaagc	t
NC_003888.3	TSS_1773	+	5043145	catgct		t
NC_003888.3	TSS_1774	+	5047158	tagagt		t
NC_003888.3	TSS_1775	-	5049809	cattct	tgaca	t
NC_003888.3	TSS_1776	+	5049876	ttcact		t
NC_003888.3	TSS_1778	-	5054666	tacggt	tgtgc	t
NC_003888.3	TSS_1780	+	5055790	gatcat		t
NC_003888.3	TSS_1781	+	5057808	gaggat	ggtgga	t
NC_003888.3	TSS_1782	-	5057867	gatggt	cgtac	t
NC_003888.3	TSS_1783	+	5057877	taacct	cgacac	t
NC_003888.3	TSS_1784	-	5058248	caaact	tccgc	t
NC_003888.3	TSS_1785	-	5059681	tacggt	ggcgc	t
NC_003888.3	TSS_1786	+	5061312	taatgt	ggcgaa	t
NC_003888.3	TSS_1787	+	5061560	tactct	cggggt	t
NC_003888.3	TSS_1788	+	5064405	taactt	tgacga	t
NC_003888.3	TSS_1789	-	5069623	caggat	tccgg	t
NC_003888.3	TSS_1790	-	5070975	gaacga	tgccc	a
NC_003888.3	TSS_1792	+	5071138	cactct	gacgcc	t
NC_003888.3	TSS_1793	+	5072786	tatcgt		t
NC_003888.3	TSS_1794	-	5073946	gaggat	ggcgg	t
NC_003888.3	TSS_1795	+	5075183	tacgct		t
NC_003888.3	TSS_1796	+	5076201	tacgct	tgcttg	t
NC_003888.3	TSS_1797	+	5077619	tagggt	tgcacg	t
NC_003888.3	TSS_1798	+	5087610	taagat		t
NC_003888.3	TSS_1799	+	5088759	tacgct	tgaccg	t
NC_003888.3	TSS_1800	+	5092007	taggct		t
NC_003888.3	TSS_1801	+	5108124	tagtgt		t
NC_003888.3	TSS_1802	-	5108811	cacgct		t
NC_003888.3	TSS_1803	+	5108850	taccgt		t
NC_003888.3	TSS_1804	+	5109484	cacaat	cgttgc	t
NC_003888.3	TSS_1805	+	5109712	caccat	cgcatc	t
NC_003888.3	TSS_1806	-	5111640	gatcat	tgaag	t
NC_003888.3	TSS_1807	+	5113589	tactgt		t
NC_003888.3	TSS_1809	-	5117055	tagtgt		t
NC_003888.3	TSS_1810	+	5118564	gaccat	cgcccg	t
NC_003888.3	TSS_1811	+	5121060	taagtt		t
NC_003888.3	TSS_1812	-	5123870	tacggt		t
NC_003888.3	TSS_1813	+	5127282	cagact	ggccag	t
NC_003888.3	TSS_1814	+	5134628	taggct		t
NC_003888.3	TSS_1815	+	5137511	taaggt	caaggg	t
NC_003888.3	TSS_1816	+	5137556	cactct	tcacgg	t
NC_003888.3	TSS_1817	+	5138714	tatggt		t
NC_003888.3	TSS_1818	+	5142279	taccct		t
NC_003888.3	TSS_1819	+	5144190	gaggat	cgggcc	t
NC_003888.3	TSS_1820	-	5145963	taagat	ccagc	t
NC_003888.3	TSS_1822	+	5153334	taggct	gccgcg	t
NC_003888.3	TSS_1823	+	5158505	gagact	gccggg	t
NC_003888.3	TSS_1824	+	5162784	taggct	cgacgc	t
NC_003888.3	TSS_1825	+	5172613	tagtct	gaccga	t
NC_003888.3	TSS_1826	-	5172748	caacct	ggtcc	t
NC_003888.3	TSS_1827	+	5178021	tatcct	ggcgtc	t
NC_003888.3	TSS_1828	-	5179329	cagatt		t
NC_003888.3	TSS_1829	+	5179389	tacggt		t
NC_003888.3	TSS_1830	+	5180479	catcct	tgctcg	t
NC_003888.3	TSS_1831	+	5182718	gacgat	gctcgt	t
NC_003888.3	TSS_1832	+	5182963	gatact	tgcccc	t
NC_003888.3	TSS_1833	+	5184400	tatggt	tgtgtg	t
NC_003888.3	TSS_1834	+	5189068	gacaat	cgtaga	t
NC_003888.3	TSS_1835	+	5191354	tatcgt		t
NC_003888.3	TSS_1836	+	5196403	catgat	ggagcc	t
NC_003888.3	TSS_1838	-	5204982	catact		t
NC_003888.3	TSS_1839	+	5205131	tagaat	cgggcc	t
NC_003888.3	TSS_1840	+	5212113	gaatat	ccccgg	t
NC_003888.3	TSS_1841	+	5214176	gaaaat	cacgac	t
NC_003888.3	TSS_1843	-	5217071	catgat	cggcc	t
NC_003888.3	TSS_1844	-	5222948	tacagt	tgtcg	t
NC_003888.3	TSS_1845	+	5224380	gatgct	caccgc	t
NC_003888.3	TSS_1846	+	5224391	taacgt	tgccgg	t
NC_003888.3	TSS_1848	+	5234868	taacct		t
NC_003888.3	TSS_1849	-	5241165	tagcgt	ggacg	t
NC_003888.3	TSS_1850	+	5241265	tagact	tgctga	t
NC_003888.3	TSS_1851	-	5244711	cagcct	cgtgg	t
NC_003888.3	TSS_1852	-	5249363	taggct	ggctc	t
NC_003888.3	TSS_1853	-	5249680	cagact	cgaag	t
NC_003888.3	TSS_1854	+	5253183	gatcat		t
NC_003888.3	TSS_1855	-	5253794	gaacga	ggaca	a
NC_003888.3	TSS_1856	+	5253981	gaggat	ggaacc	t
NC_003888.3	TSS_1857	+	5255564	gacact	tccggt	t
NC_003888.3	TSS_1858	+	5257434	tagcct	cgtgcc	t
NC_003888.3	TSS_1860	-	5267634	tagggt	taccg	t
NC_003888.3	TSS_1861	+	5269166	taccct	ggcacc	t
NC_003888.3	TSS_1862	+	5271525	gagaat	cgaccg	t
NC_003888.3	TSS_1863	+	5272675	tacagt	cccacg	t
NC_003888.3	TSS_1864	+	5279853	gatact	cacgga	t
NC_003888.3	TSS_1867	-	5284301	tacgat	ggccg	t
NC_003888.3	TSS_1868	+	5294266	taacgt	gacgag	t
NC_003888.3	TSS_1869	+	5300705	taagct	cgagga	t
NC_003888.3	TSS_1870	-	5302356	catgct	tccct	t
NC_003888.3	TSS_1871	-	5303467	tagcct	tgcgg	t
NC_003888.3	TSS_1872	+	5303491	tagcct	cacgtg	t
NC_003888.3	TSS_1873	-	5310356	taacgt	gcacg	t
NC_003888.3	TSS_1874	+	5310555	tagcgt		t
NC_003888.3	TSS_1877	-	5325986	gatcct	ccctc	t
NC_003888.3	TSS_1878	-	5329471	tagctt	ggcca	t
NC_003888.3	TSS_1879	-	5330840	tacctt	ggacg	t
NC_003888.3	TSS_1880	+	5330904	cataat	tccgtc	t
NC_003888.3	TSS_1881	+	5332636	caatct		t
NC_003888.3	TSS_1882	+	5334546	tagagt	ggcgtt	t
NC_003888.3	TSS_1883	-	5340202	cagaat	cgaac	t
NC_003888.3	TSS_1884	+	5340376	caggct	cacggc	t
NC_003888.3	TSS_1885	+	5342707	taatct	cggggg	t
NC_003888.3	TSS_1886	+	5352575	gacaat	ggcctc	t
NC_003888.3	TSS_1887	+	5354161	catact	cgaaca	t
NC_003888.3	TSS_1888	+	5354193	tactgt		t
NC_003888.3	TSS_1889	-	5357078	taaact	cgaag	t
NC_003888.3	TSS_1890	-	5357209	tagggt		t
NC_003888.3	TSS_1891	-	5358662	cacgct		t
NC_003888.3	TSS_1892	+	5361673	taaagt	tgagct	t
NC_003888.3	TSS_1894	+	5368091	tacgct		t
NC_003888.3	TSS_1895	+	5368406	gatgat	cgcccg	t
NC_003888.3	TSS_1896	-	5378730	gatact		t
NC_003888.3	TSS_1897	+	5378860	cagggt		t
NC_003888.3	TSS_1898	+	5388998	catcat	ggtggc	t
NC_003888.3	TSS_1899	+	5391924	catgat		t
NC_003888.3	TSS_1900	-	5396563	taccct	tacgc	t
NC_003888.3	TSS_1901	+	5396674	gatgct	ggcgca	t
NC_003888.3	TSS_1902	+	5397766	taacgt	ggtgtt	t
NC_003888.3	TSS_1903	-	5400565	catcct		t
NC_003888.3	TSS_1904	-	5401165	tatagt	gcagc	t
NC_003888.3	TSS_1905	+	5401183	cactat		t
NC_003888.3	TSS_1906	+	5405873	taattt	tgaccc	t
NC_003888.3	TSS_1908	-	5416001	tacgat		t
NC_003888.3	TSS_1909	-	5416063	gacgat	tgccc	t
NC_003888.3	TSS_1910	+	5416185	gatgat	ggacag	t
NC_003888.3	TSS_1911	-	5420816	taggat	ggggc	t
NC_003888.3	TSS_1912	-	5421856	gatggt		t
NC_003888.3	TSS_1913	-	5422911	taagct		t
NC_003888.3	TSS_1914	-	5429748	gatgat	cgagc	t
NC_003888.3	TSS_1915	+	5431032	catact	tgcccg	t
NC_003888.3	TSS_1916	-	5436350	caccat		t
NC_003888.3	TSS_1917	-	5436447	taccgt	ggcga	t
NC_003888.3	TSS_1918	+	5438304	gaaggt	cgcagc	t
NC_003888.3	TSS_1919	+	5441939	tacagt	tctccg	t
NC_003888.3	TSS_1921	+	5449482	catcat		t
NC_003888.3	TSS_1922	+	5450163	gacgtt	tgccga	t
NC_003888.3	TSS_1923	+	5456185	tagcgt	ggtgtc	t
NC_003888.3	TSS_1924	+	5458019	taggaa	tgaacg	a
NC_003888.3	TSS_1925	-	5463124	gacgat	ggcct	t
NC_003888.3	TSS_1926	+	5464197	gacaat	caccca	t
NC_003888.3	TSS_1927	-	5464419	taggct		t
NC_003888.3	TSS_1928	+	5464551	cagagt		t
NC_003888.3	TSS_1929	+	5468482	gagtgt		t
NC_003888.3	TSS_1930	-	5468490	caacat		t
NC_003888.3	TSS_1931	+	5468546	tacact		t
NC_003888.3	TSS_1932	-	5473182	tagagt	catgg	t
NC_003888.3	TSS_1933	+	5474777	ttagct		t
NC_003888.3	TSS_1934	-	5479783	taggat	tgatg	t
NC_003888.3	TSS_1936	-	5485481	tacgct	gctcg	t
NC_003888.3	TSS_1938	+	5488235	gacgat		t
NC_003888.3	TSS_1939	-	5497920	gagact	cgcgg	t
NC_003888.3	TSS_1940	+	5497994	tacgat		t
NC_003888.3	TSS_1941	+	5499055	taacgt	ggtgac	t
NC_003888.3	TSS_1942	-	5502447	taggat	ccccc	t
NC_003888.3	TSS_1944	-	5513712	gacgct	tgaca	t
NC_003888.3	TSS_1945	+	5514323	caggct	gccggg	t
NC_003888.3	TSS_1946	+	5516862	gatcct		t
NC_003888.3	TSS_1947	+	5519054	tagcat		t
NC_003888.3	TSS_1948	+	5519954	caaggt		t
NC_003888.3	TSS_1949	-	5523964	tacgat		t
NC_003888.3	TSS_1950	+	5528064	tattgt		t
NC_003888.3	TSS_1951	-	5528518	tacggt		t
NC_003888.3	TSS_1952	-	5529751	caaagc		c
NC_003888.3	TSS_1953	+	5529894	gacgat	gcctcc	t
NC_003888.3	TSS_1954	-	5536355	gagact	tgccg	t
NC_003888.3	TSS_1955	-	5540210	taggaa	cgtga	a
NC_003888.3	TSS_1956	+	5540983	cacgct	tgcctg	t
NC_003888.3	TSS_1957	+	5542131	taggct		t
NC_003888.3	TSS_1958	+	5554455	taccat	agccgc	t
NC_003888.3	TSS_1959	+	5556919	gatagt		t
NC_003888.3	TSS_1961	+	5571770	tatgat		t
NC_003888.3	TSS_1962	-	5572342	tatcct	tgacc	t
NC_003888.3	TSS_1963	+	5574679	tatggt		t
NC_003888.3	TSS_1964	-	5582798	tagtat	ggcgt	t
NC_003888.3	TSS_1965	+	5582817	gatact		t
NC_003888.3	TSS_1966	+	5586476	tagggt		t
NC_003888.3	TSS_1967	+	5587609	catgct		t
NC_003888.3	TSS_1968	+	5587645	tacgct		t
NC_003888.3	TSS_1969	-	5589626	gagtct	tgtcg	t
NC_003888.3	TSS_1970	+	5589644	cagact	cgacca	t
NC_003888.3	TSS_1972	-	5592147	catgct	tccgt	t
NC_003888.3	TSS_1973	+	5592362	gataat		t
NC_003888.3	TSS_1974	-	5593405	tacagt	tgcgg	t
NC_003888.3	TSS_1975	+	5593587	tatggt		t
NC_003888.3	TSS_1976	+	5597587	taccgt		t
NC_003888.3	TSS_1977	+	5598249	tatgct		t
NC_003888.3	TSS_1978	-	5600209	taccat	cgcgc	t
NC_003888.3	TSS_1979	-	5602266	tagcct	ggcga	t
NC_003888.3	TSS_1980	-	5605295	tactct		t
NC_003888.3	TSS_1981	-	5610151	tagcgt		t
NC_003888.3	TSS_1983	-	5615315	tatggt		t
NC_003888.3	TSS_1984	-	5617119	taatgt	cgtgt	t
NC_003888.3	TSS_1985	-	5618314	taggct	ggcgt	t
NC_003888.3	TSS_1986	+	5619282	tacggt	tctcgc	t
NC_003888.3	TSS_1987	+	5621407	tacgtt		t
NC_003888.3	TSS_1988	-	5629262	taccat	ggcgg	t
NC_003888.3	TSS_1989	-	5633815	caccat	tgccg	t
NC_003888.3	TSS_1990	+	5633967	caggat	cgcgct	t
NC_003888.3	TSS_1992	+	5644866	cagcat	tcaccc	t
NC_003888.3	TSS_1993	+	5647134	taggtt	cgcatg	t
NC_003888.3	TSS_1994	-	5650046	gacaat	cccga	t
NC_003888.3	TSS_1995	-	5657466	tacgct	ggccc	t
NC_003888.3	TSS_1996	+	5657544	caggat		t
NC_003888.3	TSS_1999	+	5658833	cacgat	tccgcg	t
NC_003888.3	TSS_2000	+	5659375	taatct		t
NC_003888.3	TSS_2001	+	5659650	tactgt	ggtgtt	t
NC_003888.3	TSS_2002	+	5664555	tagggt		t
NC_003888.3	TSS_2003	+	5664785	ttgact	ggggag	t
NC_003888.3	TSS_2004	-	5666898	tagtgt	gcctc	t
NC_003888.3	TSS_2005	-	5667360	taggct	ggacc	t
NC_003888.3	TSS_2006	-	5667432	tacaat	ggcca	t
NC_003888.3	TSS_2007	-	5668022	cactct	tgttg	t
NC_003888.3	TSS_2008	-	5668887	tagcgt	gcccc	t
NC_003888.3	TSS_2009	-	5670198	cataat	cgtgc	t
NC_003888.3	TSS_2010	+	5672614	tttaat		t
NC_003888.3	TSS_2011	+	5673488	cagtgt		t
NC_003888.3	TSS_2012	+	5675179	tatcct	cgggcg	t
NC_003888.3	TSS_2013	+	5675764	catcat		t
NC_003888.3	TSS_2014	-	5683722	cacctt	tccgg	t
NC_003888.3	TSS_2015	-	5684465	cacact		t
NC_003888.3	TSS_2016	-	5688403	tatgct	cgcgt	t
NC_003888.3	TSS_2017	-	5689000	cacact	gcccg	t
NC_003888.3	TSS_2018	-	5691889	cacgat	catcc	t
NC_003888.3	TSS_2019	-	5691943	tataca		a
NC_003888.3	TSS_2021	-	5694751	gatgat	ggaac	t
NC_003888.3	TSS_2022	+	5699726	taggct	ccccga	t
NC_003888.3	TSS_2023	+	5699821	cacaat	ggacac	t
NC_003888.3	TSS_2024	+	5700131	tacgct	agcgct	t
NC_003888.3	TSS_2025	-	5702284	gagtct		t
NC_003888.3	TSS_2026	-	5703401	taccct	ggccg	t
NC_003888.3	TSS_2027	-	5704015	gaagct	cacgc	t
NC_003888.3	TSS_2028	-	5705573	taacgt		t
NC_003888.3	TSS_2029	-	5706013	taacct		t
NC_003888.3	TSS_2030	-	5708624	gacaat	tggcc	t
NC_003888.3	TSS_2031	+	5709572	aaggct	gcaccg	t
NC_003888.3	TSS_2032	+	5712557	taggct	caccgg	t
NC_003888.3	TSS_2033	+	5713933	taacct	agcgct	t
NC_003888.3	TSS_2034	-	5714687	taatgt		t
NC_003888.3	TSS_2035	+	5715810	tagggt	tgtagt	t
NC_003888.3	TSS_2036	-	5715832	taccct	cccct	t
NC_003888.3	TSS_2037	+	5717611	cagact		t
NC_003888.3	TSS_2038	-	5718553	gatcat		t
NC_003888.3	TSS_2039	-	5719597	caagat		t
NC_003888.3	TSS_2040	+	5721695	tatcgt	tccggt	t
NC_003888.3	TSS_2041	+	5722789	taggtt		t
NC_003888.3	TSS_2042	-	5724782	gacaat	caccg	t
NC_003888.3	TSS_2043	-	5725709	tatcgt	tgact	t
NC_003888.3	TSS_2044	+	5738410	aaagat	cacgcg	t
NC_003888.3	TSS_2046	-	5755887	tacgct		t
NC_003888.3	TSS_2047	-	5761690	cagact	cgaac	t
NC_003888.3	TSS_2048	-	5761823	cactat	ggacg	t
NC_003888.3	TSS_2049	+	5761938	ttcact	gctcct	t
NC_003888.3	TSS_2050	+	5766663	catgat	cgatcc	t
NC_003888.3	TSS_2051	+	5769935	catgat	ggctcg	t
NC_003888.3	TSS_2052	-	5773118	taacgt	cgccg	t
NC_003888.3	TSS_2053	-	5786708	catcgt		t
NC_003888.3	TSS_2054	+	5790803	tacggt	tctcgg	t
NC_003888.3	TSS_2055	+	5796522	taggct		t
NC_003888.3	TSS_2056	-	5798754	gaagat	cgtag	t
NC_003888.3	TSS_2057	+	5798773	tatctt	tgtcca	t
NC_003888.3	TSS_2058	+	5800830	tacgat	cacccc	t
NC_003888.3	TSS_2059	+	5800857	gaaaat	tgaccg	t
NC_003888.3	TSS_2060	-	5805748	tatggt		t
NC_003888.3	TSS_2061	+	5805807	caagat		t
NC_003888.3	TSS_2062	+	5805822	taggat	ggcgtg	t
NC_003888.3	TSS_2063	+	5808204	cacgat	cgtcct	t
NC_003888.3	TSS_2064	+	5808874	taccgt		t
NC_003888.3	TSS_2065	-	5809892	gacgct	ggcat	t
NC_003888.3	TSS_2066	-	5810682	taccgt	ggacg	t
NC_003888.3	TSS_2067	-	5816718	taatga	gcccg	a
NC_003888.3	TSS_2068	-	5818153	taccgt	ggttc	t
NC_003888.3	TSS_2069	+	5818165	gaccct	tacgcc	t
NC_003888.3	TSS_2070	-	5818828	tagtgt	tgacc	t
NC_003888.3	TSS_2071	+	5818975	tactct	ggacgc	t
NC_003888.3	TSS_2072	+	5822182	gagact		t
NC_003888.3	TSS_2073	+	5824728	taggct		t
NC_003888.3	TSS_2074	+	5825851	taacct		t
NC_003888.3	TSS_2075	+	5829951	cagact	tggggg	t
NC_003888.3	TSS_2076	+	5831187	tatcct		t
NC_003888.3	TSS_2077	+	5836644	tacggt		t
NC_003888.3	TSS_2078	-	5850686	tacgct		t
NC_003888.3	TSS_2079	+	5852346	taggat	ccagcc	t
NC_003888.3	TSS_2080	+	5854579	gatact	tccggc	t
NC_003888.3	TSS_2082	+	5858301	tacggt	ggtgcc	t
NC_003888.3	TSS_2083	+	5860118	taggct	cgccta	t
NC_003888.3	TSS_2084	-	5864545	tagcgt	ggcag	t
NC_003888.3	TSS_2085	-	5865635	taggat		t
NC_003888.3	TSS_2086	+	5870326	tatcgt	tacgag	t
NC_003888.3	TSS_2087	-	5875214	gacagt	cctgg	t
NC_003888.3	TSS_2088	+	5875257	caggct	tgtcgc	t
NC_003888.3	TSS_2089	-	5877968	taatct	cgccg	t
NC_003888.3	TSS_2090	-	5880049	tacttt		t
NC_003888.3	TSS_2091	+	5880150	cacaat	catccc	t
NC_003888.3	TSS_2092	-	5882471	tatctt	tccct	t
NC_003888.3	TSS_2093	+	5883321	tacgct		t
NC_003888.3	TSS_2094	+	5883756	taaatt		t
NC_003888.3	TSS_2095	+	5888395	tacgct	tccgac	t
NC_003888.3	TSS_2096	+	5892748	caacct		t
NC_003888.3	TSS_2097	-	5894405	taggat		t
NC_003888.3	TSS_2098	-	5897827	tactgt	ggcgc	t
NC_003888.3	TSS_2100	-	5904393	taactt		t
NC_003888.3	TSS_2101	-	5909691	gagact		t
NC_003888.3	TSS_2102	+	5909775	gatagt	tgaccg	t
NC_003888.3	TSS_2103	-	5910787	gatcat		t
NC_003888.3	TSS_2104	-	5922319	gaaagc	tgtgg	c
NC_003888.3	TSS_2105	+	5922470	taacgt		t
NC_003888.3	TSS_2106	-	5942760	gaaact		t
NC_003888.3	TSS_2107	+	5945092	tacgat		t
NC_003888.3	TSS_2108	+	5946399	taacct	ccaccg	t
NC_003888.3	TSS_2109	+	5947277	cagcct	ccctcg	t
NC_003888.3	TSS_2110	+	5950323	taatct		t
NC_003888.3	TSS_2111	+	5959985	tagcct		t
NC_003888.3	TSS_2112	+	5960950	taagct	cccccg	t
NC_003888.3	TSS_2113	+	5971278	tagact		t
NC_003888.3	TSS_2114	+	5976351	tacggt		t
NC_003888.3	TSS_2115	+	5978606	tagcgt		t
NC_003888.3	TSS_2116	+	5981108	tactgt	gcccct	t
NC_003888.3	TSS_2119	+	5990788	gaggct	cccgag	t
NC_003888.3	TSS_2120	+	5991299	catgat		t
NC_003888.3	TSS_2121	+	5991461	tacggt	ggacct	t
NC_003888.3	TSS_2122	-	5998357	taggtt		t
NC_003888.3	TSS_2123	+	5998409	tagcct		t
NC_003888.3	TSS_2124	+	5999470	tatcgt	tccctg	t
NC_003888.3	TSS_2125	+	6002909	gaaggt		t
NC_003888.3	TSS_2126	+	6005616	tacggt		t
NC_003888.3	TSS_2127	+	6006756	tagact	ggacac	t
NC_003888.3	TSS_2128	+	6010146	tagggt		t
NC_003888.3	TSS_2129	-	6015981	gatgat		t
NC_003888.3	TSS_2130	+	6016406	gaccat		t
NC_003888.3	TSS_2131	+	6016462	gataat	catccg	t
NC_003888.3	TSS_2132	+	6022682	tacgat		t
NC_003888.3	TSS_2133	+	6023430	cagact		t
NC_003888.3	TSS_2134	-	6027754	tatagt	tgccg	t
NC_003888.3	TSS_2135	+	6031336	tacgct	tccgcc	t
NC_003888.3	TSS_2136	+	6031665	tagagt		t
NC_003888.3	TSS_2137	-	6034948	taaagt	tgcgt	t
NC_003888.3	TSS_2138	-	6035409	tagtgt		t
NC_003888.3	TSS_2139	+	6040177	cagact	tgccgg	t
NC_003888.3	TSS_2140	+	6048321	taggct	ccacgc	t
NC_003888.3	TSS_2141	+	6049066	taatgt	ggagcc	t
NC_003888.3	TSS_2142	+	6049542	tagtct	gcacga	t
NC_003888.3	TSS_2143	+	6050418	cactat	tgcgcc	t
NC_003888.3	TSS_2144	-	6050729	gaacat	tgacc	t
NC_003888.3	TSS_2145	-	6051815	gagtat	tgcgt	t
NC_003888.3	TSS_2146	+	6051887	caccct		t
NC_003888.3	TSS_2147	+	6054328	cacaat	ggcgac	t
NC_003888.3	TSS_2148	-	6055700	taggct	cgcgg	t
NC_003888.3	TSS_2149	-	6056371	gacaat	tgaac	t
NC_003888.3	TSS_2150	+	6056430	tacggt	tggcgg	t
NC_003888.3	TSS_2151	+	6056463	gacact	cgacag	t
NC_003888.3	TSS_2152	+	6059624	tatgat	cctcgg	t
NC_003888.3	TSS_2153	-	6060121	tacggt	cgcgc	t
NC_003888.3	TSS_2154	-	6062374	tatgct	cgttg	t
NC_003888.3	TSS_2155	-	6062402	tagttt	gacgg	t
NC_003888.3	TSS_2156	+	6067188	tacggt		t
NC_003888.3	TSS_2157	+	6067814	tacagt	tccccg	t
NC_003888.3	TSS_2158	+	6069055	tatcct	tgggcc	t
NC_003888.3	TSS_2159	+	6069453	taccct		t
NC_003888.3	TSS_2161	-	6072168	tacgct	tgcgg	t
NC_003888.3	TSS_2163	+	6073650	taggtt	tgtccc	t
NC_003888.3	TSS_2164	+	6074046	gaggct	tgccaa	t
NC_003888.3	TSS_2165	+	6078498	tagtct		t
NC_003888.3	TSS_2166	+	6081765	catact	gggggc	t
NC_003888.3	TSS_2168	+	6084061	tacttt	ggctgg	t
NC_003888.3	TSS_2169	+	6085953	caatgt		t
NC_003888.3	TSS_2170	+	6087638	caagat		t
NC_003888.3	TSS_2171	+	6090346	taccct		t
NC_003888.3	TSS_2172	+	6101525	tagggt	ccgccg	t
NC_003888.3	TSS_2173	+	6103968	gacggt		t
NC_003888.3	TSS_2174	+	6104083	cacaat		t
NC_003888.3	TSS_2175	+	6107817	tatgat		t
NC_003888.3	TSS_2176	+	6108427	tacgtt	agcgcg	t
NC_003888.3	TSS_2177	+	6108716	tactct	cgacgt	t
NC_003888.3	TSS_2178	-	6109956	tacagt	cgcca	t
NC_003888.3	TSS_2179	-	6110688	tacgct		t
NC_003888.3	TSS_2180	+	6113938	tacgct		t
NC_003888.3	TSS_2181	+	6113968	gaagct	ggagcc	t
NC_003888.3	TSS_2182	+	6114015	tacctt	tgtacc	t
NC_003888.3	TSS_2183	-	6117501	tacagt	ggtcc	t
NC_003888.3	TSS_2184	+	6121990	taaagt	tcccgt	t
NC_003888.3	TSS_2185	+	6123333	tacact	cacccg	t
NC_003888.3	TSS_2186	+	6125400	tagggt	cgcgac	t
[truncated: 535 more rows]

## Sheet: C. crescentus
Chrom	Locus_Tag	Gene_name	Product	Strand	TSS_Position	Predicted_-10	Predicted_-35	Minus7	Transposon	DEG
NC_011916.1	CCNA_03781	acnA	aconitate hydratase	-	3950133	taagaa		a	Essential	Homolog
NC_011916.1	CCNA_01327	adk	adenylate kinase/nucleoside-diphosphate kinase	+	1442538	taggtc	cttccg	c	Essential	Homolog
NC_011916.1	CCNA_03562	atpA	ATP synthase alpha chain	-	3718676	taatta		a	Essential	Homolog
NC_011916.1	CCNA_01992	bamA	beta-barrel assembly machine (BAM) protein BamA	-	2139721	tacgac		c	Essential	Homolog
NC_011916.1	CCNA_02063	bamD	beta-barrel assembly machine (BAM) protein BamD	-	2214526	tagaag	tttgcg	g	Essential	Homolog
NC_011916.1	CCNA_01427	bamE	beta-barrel assembly machine (BAM) protein BamE	-	1545017	tatgcg		g	Essential	Homolog
NC_011916.1	CCNA_01427	bamE	beta-barrel assembly machine (BAM) protein BamE	-	1544959	caaagt	taagcc	t	Essential	Homolog
NC_011916.1	CCNA_00735	bamF	beta-barrel assembly machine (BAM) protein BamF	-	793099	gacatt		t	Essential	Homolog
NC_011916.1	CCNA_00522	brnT	BrnT-related ribonuclease toxin	-	536806	tagcgc		c	NonEssential	No Homolog
NC_011916.1	CCNA_00382	ccrM	adenine-specific methyltransferase ccrM	-	399736	catgat		t	Essential	Homolog
NC_011916.1	CCNA_00564	cenK	sensory transduction protein kinase CenK	+	578404	tctgcc		c	Essential	Homolog
NC_011916.1	CCNA_03859	cenR	two-component response regulator cenR	-	4022952	catgtt	gtcccc	t	Essential	Homolog
NC_011916.1	CCNA_00317	cgtA	GTP-binding protein CgtA	-	332971	gacaaa	tcgacg	a	Essential	Homolog
NC_011916.1	CCNA_00139	chlI	magnesium chelatase subunit ChlI-like ATPase	-	152644	catttc		c	NonEssential	Homolog
NC_011916.1	CCNA_00139	chlI	magnesium chelatase subunit ChlI-like ATPase	-	152617	gataag		g	NonEssential	Homolog
NC_011916.1	CCNA_00237	chvI	two-component response regulator chvI	+	252437	cagaag		g	NonEssential	Homolog
NC_011916.1	CCNA_02041	clpP	ATP-dependent endopeptidase clp, proteolytic subunit ClpP	-	2186903	gatatg		g	Essential	Homolog
NC_011916.1	CCNA_02552	clpS	ATP-dependent Clp protease adaptor protein ClpS	+	2699421	taattc		c	NonEssential	Homolog
NC_011916.1	CCNA_02039	clpX	ATP-dependent endopeptidase clp, ATP-binding subunit ClpX	-	2185201	tattct		t	High_Fitness_Costs	Homolog
NC_011916.1	CCNA_02039	clpX	ATP-dependent endopeptidase clp, ATP-binding subunit ClpX	-	2185233	gaatgt		t	High_Fitness_Costs	Homolog
NC_011916.1	CCNA_02039	clpX	ATP-dependent endopeptidase clp, ATP-binding subunit ClpX	-	2185327	caattt		t	High_Fitness_Costs	Homolog
NC_011916.1	CCNA_00051	corC	magnesium and cobalt efflux protein CorC	-	55334	taggat		t	NonEssential	Homolog
NC_011916.1	CCNA_03517	coxA	cytochrome c oxidase polypeptide I coxA	-	3675505	taagaa	gcggct	a	NonEssential	Homolog
NC_011916.1	CCNA_03518	coxB	cytochrome c oxidase polypeptide II coxB	-	3676595	tatgca	ttggca	a	NonEssential	Homolog
NC_011916.1	CCNA_03513	coxC	cytochrome c oxidase subunit III coxC	-	3671907	tatagc		c	NonEssential	Homolog
NC_011916.1	CCNA_03042	cpaA	pilus assembly prepilin peptidase CpaA	-	3198374	cagaat		t	NonEssential	No Homolog
NC_011916.1	CCNA_03041	cpaB	pilus assembly protein CpaB	-	3197729	catggg		g	NonEssential	Homolog
NC_011916.1	CCNA_00781	cpdR	two-component receiver protein CpdR	+	841804	gataag		g	NonEssential	Homolog
NC_011916.1	CCNA_03813	creS	intermediate filament-like cell shape determinant creS	+	3976534	taagtt	tcgaca	t	NonEssential	No Homolog
NC_011916.1	CCNA_R0093	crfA		-	3781500	tacaca		a	Not Essential	No Homolog
NC_011916.1	CCNA_02997	cspA	cold shock protein CspA	-	3152957	tatggt		t	NonEssential	Homolog
NC_011916.1	CCNA_02705	cspC	cold shock protein CspC	-	2862103	catgac		c	Essential	Homolog
NC_011916.1	CCNA_03130	ctrA	cell cycle response regulator CtrA	-	3279737	taacca		a	Essential	Homolog
NC_011916.1	CCNA_03130	ctrA	cell cycle response regulator CtrA	-	3279769	taacca		a	Essential	Homolog
NC_011916.1	CCNA_03130	ctrA	cell cycle response regulator CtrA	-	3279712	caaagt		t	Essential	Homolog
NC_011916.1	CCNA_00800	cydA	cytochrome bd-type quinol oxidase, subunit 1 cydA	+	864787	tagagc		c	NonEssential	Homolog
NC_011916.1	CCNA_01926	dgcB	GGDEF diguanylate cyclase DgcB	+	2072571	taggct		t	NonEssential	Homolog
NC_011916.1	CCNA_01671	dgrA	diguanylate receptor protein dgrA	+	1793494	taagtg	tacgcg	g	NonEssential	No Homolog
NC_011916.1	CCNA_03268	dgrB	diguanylate receptor protein DgrB	-	3438213	tacttc		c	NonEssential	No Homolog
NC_011916.1	CCNA_02075	dipM	peptidoglycan binding endopeptidase DipM	-	2226927	taaagg		g	Essential	Homolog
NC_011916.1	CCNA_02547	divK	response regulator receiver protein DivK	-	2696372	gatcag		g	Essential	Homolog
NC_011916.1	CCNA_03598	divL	two-component sensor histidine kinase DivL	+	3750260	taatct	atcgcc	t	Essential	Homolog
NC_011916.1	CCNA_02663	dksA	DnaK suppressor protein DksA	-	2817921	tataag	attgaa	g	NonEssential	Homolog
NC_011916.1	CCNA_00008	dnaA	chromosome replication initiator protein DnaA	+	5481	tagttt	gtttga	t	Essential	Homolog
NC_011916.1	CCNA_00010	dnaK	chaperone protein DnaK	+	7974	catatc		c	Essential	Homolog
NC_011916.1	CCNA_00010	dnaK	chaperone protein DnaK	+	8019	cacaac		c	Essential	Homolog
NC_011916.1	CCNA_00005	dnaQ	DNA polymerase III, epsilon chain	+	3190	catgga	cttgaa	a	Essential	Homolog
NC_011916.1	CCNA_01633	era	GTP-binding protein era	+	1751635	tacacg	taccgc	g	Essential	Homolog
NC_011916.1	CCNA_02421	exbB	TonB accessory protein exbB	-	2565884	caaagg		g	High_Fitness_Costs	Homolog
NC_011916.1	CCNA_02421	exbB	TonB accessory protein exbB	-	2565861	taacat		t	High_Fitness_Costs	Homolog
NC_011916.1	CCNA_02420	exbD	TonB accessory protein exbD	-	2564827	tacaac		c	High_Fitness_Costs	Homolog
NC_011916.1	CCNA_03833	fabI	enoyl-(acyl-carrier protein) reductase FabI	-	3998836	taacca	ttccgc	a	Essential	Homolog
NC_011916.1	CCNA_01532	flaY	regulatory protein flaY	+	1639346	caaggg		g	NonEssential	No Homolog
NC_011916.1	CCNA_01524	flbA	FlbA protein	-	1634092	caaaac		c	NonEssential	Homolog
NC_011916.1	CCNA_01525	flbT	flagellar biosynthesis repressor flbT	+	1634129	taactg		g	NonEssential	No Homolog
NC_011916.1	CCNA_01525	flbT	flagellar biosynthesis repressor flbT	+	1634209	tagctt		t	NonEssential	No Homolog
NC_011916.1	CCNA_01004	flgB	flagellar basal-body rod protein FlgB	+	1085196	catgtt		t	NonEssential	No Homolog
NC_011916.1	CCNA_00946	flgD	Basal-body rod modification protein FlgD	+	1023588	gaagac		c	NonEssential	No Homolog
NC_011916.1	CCNA_02145	flgH	flagellar L-ring protein flgH	+	2303104	caaccc		c	NonEssential	No Homolog
NC_011916.1	CCNA_02665	flgI	flagellar P-ring protein FlgI	+	2818733	catggg		g	NonEssential	No Homolog
NC_011916.1	CCNA_00950	fliF	flagellar M-ring protein FliF	+	1026914	taaatc		c	NonEssential	Homolog
NC_011916.1	CCNA_03135	fliI	flagellum-specific ATP synthase fliL	+	3282792	gagtct	attccc	t	NonEssential	Homolog
NC_011916.1	CCNA_02141	fliL	flagellar fliL protein	-	2300568	catgag		g	NonEssential	No Homolog
NC_011916.1	CCNA_02140	fliM	flagellar motor switch protein fliM	-	2300083	caggtt		t	NonEssential	No Homolog
NC_011916.1	CCNA_01003	fliO	flagellar biosynthesis protein FliO	-	1085133	catacc		c	High_Fitness_Costs	No Homolog
NC_011916.1	CCNA_01129	fliQ	flagellar biosynthesis protein FliQ	+	1233463	catctt		t	NonEssential	No Homolog
NC_011916.1	CCNA_02664	fliX	flagellar assembly regulator FliX	-	2818575	gatagt		t	NonEssential	No Homolog
NC_011916.1	CCNA_01528	fljK	flagellin fljK	+	1636299	caggtc		c	NonEssential	No Homolog
NC_011916.1	CCNA_01527	fljL	flagellin fljL	+	1635202	gatggt		t	NonEssential	No Homolog
NC_011916.1	CCNA_00834	fljM	flagellin FljM	+	899599	gatact		t	NonEssential	No Homolog
NC_011916.1	CCNA_00835	fljN	flagellin FljN	+	900973	tactgg		g	NonEssential	No Homolog
NC_011916.1	CCNA_00836	fljO	flagellin FljO	+	901970	taaagt		t	NonEssential	No Homolog
NC_011916.1	CCNA_00836	fljO	flagellin FljO	+	902130	catatt		t	NonEssential	No Homolog
NC_011916.1	CCNA_03478	ftrA	AraC-family transcription regulator FtrA	+	3641722	tagctg	cttgcc	g	NonEssential	Homolog
NC_011916.1	CCNA_02624	ftsA	cell division protein FtsA	-	2774920	gacatg		g	Essential	Homolog
NC_011916.1	CCNA_01797	ftsB	FtsB-related septum formation initiator	+	1923470	gatcct		t	High_Fitness_Costs	Homolog
NC_011916.1	CCNA_03334	ftsH	cell division protein FtsH	-	3516442	tatctt		t	Essential	Homolog
NC_011916.1	CCNA_03819	ftsK	cell division protein FtsK	+	3983831	cacaac		c	Essential	Homolog
NC_011916.1	CCNA_02625	ftsQ	cell division protein FtsQ	-	2775845	tagagg		g	Essential	Homolog
NC_011916.1	CCNA_03793	ftsY	cell division protein FtsY	-	3957831	taaagg	tttaca	g	Essential	Homolog
NC_011916.1	CCNA_01395	fzeA	electron transfer flavoprotein-ubiquinone oxidoreductase FzeA	+	1513302	gaccgt	ttgatc	t	Essential	Homolog
NC_011916.1	CCNA_03554	fzeB	esterase lipase family protein FzeB	+	3710441	taccct		t	NonEssential	No Homolog
NC_011916.1	CCNA_03754	fzlA	FtsZ-binding protein FzlA	-	3924399	catcgc		c	Essential	Homolog
NC_011916.1	CCNA_02328	gcrA	cell cycle regulatory protein GcrA	+	2470342	gatatc	attgtg	c	Essential	Homolog
NC_011916.1	CCNA_03465	gcvT	glycine cleavage system aminomethyltransferase T	-	3629507	caaaga	ttgact	a	NonEssential	Homolog
NC_011916.1	CCNA_00086	gdhZ	NAD-specific glutamate dehydrogenase GdhZ	-	96410	tagtct		t	NonEssential	Homolog
NC_011916.1	CCNA_03871	gidA	tRNA uridine 5-carboxymethylaminomethyl modification enzyme GidA	-	4034837	tataga		a	High_Fitness_Costs	Homolog
NC_011916.1	CCNA_02047	glnA	glutamine synthetase	+	2192893	tacaag	cggttc	g	Essential	Homolog
NC_011916.1	CCNA_02047	glnA	glutamine synthetase	+	2192793	caagat		t	Essential	Homolog
NC_011916.1	CCNA_02046	glnB	nitrogen regulatory protein P-II	+	2192474	gatggt	cttgcg	t	High_Fitness_Costs	Homolog
NC_011916.1	CCNA_00555	glnC	nitrogen regulatory protein P-II	+	571086	tagctt	cttgga	t	NonEssential	Homolog
NC_011916.1	CCNA_01400	glnK	nitrogen regulatory protein GlnK	-	1520573	gatagc		c	NonEssential	Homolog
NC_011916.1	CCNA_01281	glpK	glycerol kinase	+	1407004	taaaca		a	NonEssential	Homolog
NC_011916.1	CCNA_03721	gltD	glutamate synthase (NADPH) small chain GltD	+	3885181	cagagc		c	NonEssential	Homolog
NC_011916.1	CCNA_03721	gltD	glutamate synthase (NADPH) small chain GltD	+	3885172	taagag		g	NonEssential	Homolog
NC_011916.1	CCNA_02941	greA	transcription elongation factor greA	+	3101479	tatcct	cttgcg	t	NonEssential	Homolog
NC_011916.1	CCNA_02285	greB	transcription elongation factor GreB	-	2435374	taacca	ttgaac	a	High_Fitness_Costs	Homolog
NC_011916.1	CCNA_00153	grpE	adenine nucleotide exchange factor GrpE	+	162281	tatatg		g	Essential	Homolog
NC_011916.1	CCNA_01783	hdaA	chromosome replication regulator protein HdaA	-	1912079	tatatc	tccccc	c	Essential	Homolog
NC_011916.1	CCNA_03879	hemE	uroporphyrinogen decarboxylase	-	4042735	tagaaa		a	Essential	Homolog
NC_011916.1	CCNA_03879	hemE	uroporphyrinogen decarboxylase	-	4042684	taaccc	tgagcc	c	Essential	Homolog
NC_011916.1	CCNA_02711	hfaA	holdfast attachment protein hfaA	+	2870361	tatccc		c	NonEssential	No Homolog
NC_011916.1	CCNA_02713	hfaD	holdfast attachment protein hfaD	+	2871772	cacgcc		c	NonEssential	No Homolog
NC_011916.1	CCNA_00860	hfiA	holdfast inhibitor protein HfiA	-	938924	tagaaa		a	High_Fitness_Costs	No Homolog
NC_011916.1	CCNA_00860	hfiA	holdfast inhibitor protein HfiA	-	938895	gaattg		g	High_Fitness_Costs	No Homolog
NC_011916.1	CCNA_02512	hfsB	polysaccharide autokinase-related protein hfsB	-	2663541	gacaac		c	NonEssential	No Homolog
NC_011916.1	CCNA_02512	hfsB	polysaccharide autokinase-related protein hfsB	-	2663290	cagttt	ttcgcc	t	NonEssential	No Homolog
NC_011916.1	CCNA_02512	hfsB	polysaccharide autokinase-related protein hfsB	-	2663299	taatat		t	NonEssential	No Homolog
NC_011916.1	CCNA_02507	hfsE	polyisoprenylphosphate hexose-1-phosphotransferase hfsE	+	2656618	taggct		t	NonEssential	Homolog
NC_011916.1	CCNA_03133	higB	toxin protein higB	-	3281528	taattg	ggcgat	g	NonEssential	Homolog
NC_011916.1	CCNA_00719	hlyD	type I secretion adaptor protein hlyD	+	774374	tattta		a	NonEssential	Homolog
NC_011916.1	CCNA_00719	hlyD	type I secretion adaptor protein hlyD	+	774368	caaggt	ttgcgt	t	NonEssential	Homolog
NC_011916.1	CCNA_00902	ibpA	inositol ABC transporter, periplasmic inositol-binding protein IbpA	+	981885	tctggc		c	NonEssential	Homolog
NC_011916.1	CCNA_01433	ihfA	integration host factor alpha-subunit	+	1548452	catgag	ttgact	g	NonEssential	Homolog
NC_011916.1	CCNA_03701	ihfB	integration host factor beta-subunit	-	3869514	tcgcgc		c	NonEssential	Homolog
NC_011916.1	CCNA_03701	ihfB	integration host factor beta-subunit	-	3869525	caaagg		g	NonEssential	Homolog
NC_011916.1	CCNA_01355	iolR	transcriptional regulator IolR	+	1469349	taaaac		c	NonEssential	Homolog
NC_011916.1	CCNA_03138	katG	peroxidase/catalase katG	+	3285995	taggcg		g	NonEssential	Homolog
NC_011916.1	CCNA_00204	kefB	glutathione-regulated potassium-efflux system protein kefB	-	220507	tatggc		c	NonEssential	Homolog
NC_011916.1	CCNA_00196	leuC	3-isopropylmalate dehydratase large subunit	-	210531	tatatc		c	NonEssential	Homolog
NC_011916.1	CCNA_02037	lon	ATP-dependent endopeptidase Lon	-	2183585	cacata		a	NonEssential	Homolog
NC_011916.1	CCNA_02037	lon	ATP-dependent endopeptidase Lon	-	2183530	catcgt	cggacg	t	NonEssential	Homolog
NC_011916.1	CCNA_00287	lovK	photosensory histidine protein kinase LovK	-	299340	gagcgt	tgggaa	t	NonEssential	No Homolog
NC_011916.1	CCNA_02064	lpxC	UDP-3-O-(3-hydroxymyristoyl) N-acetylglucosamine deacetylase	-	2215544	taaatg	ttgccg	g	Essential	Homolog
NC_011916.1	CCNA_02366	malY	cytoplasmic membrane maltose transporter malY	-	2509131	caaatg	tgcgtg	g	NonEssential	No Homolog
NC_011916.1	CCNA_00048	metK	S-adenosylmethionine synthetase	-	52186	tatatg	ttgctc	g	Essential	Homolog
NC_011916.1	CCNA_02246	mipZ	division plane positioning ATPase MipZ	-	2396146	catccc		c	Essential	Homolog
NC_011916.1	CCNA_02246	mipZ	division plane positioning ATPase MipZ	-	2396053	taacct	ctcggg	t	Essential	Homolog
NC_011916.1	CCNA_01993	mmpA	membrane endopeptidase MmpA	-	2141062	gatatt		t	NonEssential	Homolog
NC_011916.1	CCNA_00330	mopB	molybdenum-pterin binding protein mopB	-	342657	tatgcc	tcggac	c	NonEssential	No Homolog
NC_011916.1	CCNA_00999	mopJ	PAS-family motility and cell cycle regulatory protein MopJ	+	1081955	gatagt	cttgcc	t	NonEssential	No Homolog
NC_011916.1	CCNA_00787	motA	chemotaxis motA protein	-	851443	catgat		t	NonEssential	Homolog
NC_011916.1	CCNA_02646	mraZ	cell division protein MraZ	-	2800019	taaccc		c	NonEssential	No Homolog
NC_011916.1	CCNA_00328	mtgA	monofunctional biosynthetic peptidoglycan transglycosylase MtgA	+	340560	tagcat	cgcgac	t	NonEssential	Homolog
NC_011916.1	CCNA_00001	CCNA_00001	ATP/GTP-binding protein	+	122	gatagg		g	NonEssential	Homolog
NC_011916.1	CCNA_00006	CCNA_00006	enoyl-CoA hydratase	+	4003	tataac	ctcccc	c	NonEssential	Homolog
NC_011916.1	CCNA_00007	CCNA_00007	SSU ribosomal protein S20P	+	4902	tatatc	ttgacc	c	Essential	Homolog
NC_011916.1	CCNA_00023	CCNA_00023	putative periplasmic protein	+	23739	tatgct		t	NonEssential	No Homolog
NC_011916.1	CCNA_00025	CCNA_00025	major facilitator superfamily transporter	-	26661	taagca	gttccc	a	NonEssential	Homolog
NC_011916.1	CCNA_00028	CCNA_00028	TonB-dependent receptor	-	32708	taagaa	ttgcga	a	NonEssential	No Homolog
NC_011916.1	CCNA_00029	CCNA_00029	lysine exporter protein	+	32810	gataag	cttccc	g	NonEssential	Homolog
NC_011916.1	CCNA_00034	CCNA_00034	SSU ribosomal protein S15P	-	38746	tatgag		g	Essential	Homolog
NC_011916.1	CCNA_00041	CCNA_00041	protein translation initiation factor 2 IF-2	-	45763	gaaagc		c	Essential	Homolog
NC_011916.1	CCNA_00044	CCNA_00044	ribosome maturation protein RimP	-	48959	tacaaa		a	High_Fitness_Costs	Homolog
NC_011916.1	CCNA_00045	CCNA_00045	inorganic pyrophosphatase	+	49062	tataag	tccgcg	g	Essential	Homolog
NC_011916.1	CCNA_00046	CCNA_00046	hypothetical protein	-	50069	taggct	tctccg	t	NonEssential	No Homolog
NC_011916.1	CCNA_00054	CCNA_00054	tRNA 2-methylthioadenosine synthase	-	58011	cataac		c	NonEssential	Homolog
NC_011916.1	CCNA_00060	CCNA_00060	mitochondrial-type Fe-S cluster assembly protein NFU	-	61763	catttc	ttgcgt	c	NonEssential	Homolog
NC_011916.1	CCNA_00065	CCNA_00065	S-adenosylmethionine-dependent methyltransferase	-	69084	tagcct		t	NonEssential	No Homolog
NC_011916.1	CCNA_00069	CCNA_00069	O-sialoglycoprotein endopeptidase	-	71952	tacctg		g	Essential	Homolog
NC_011916.1	CCNA_00070	CCNA_00070	porphobilinogen deaminase	+	71945	tagcag	ttgcgg	g	Essential	Homolog
NC_011916.1	CCNA_00079	CCNA_00079	MerR-family transcriptional regulator	-	83951	tagggt		t	NonEssential	No Homolog
NC_011916.1	CCNA_00081	CCNA_00081	hypothetical protein	-	84995	catcag		g	NonEssential	No Homolog
NC_011916.1	CCNA_00081	CCNA_00081	hypothetical protein	-	85007	taggct		t	NonEssential	No Homolog
NC_011916.1	CCNA_00085	CCNA_00085	dienelactone hydrolase-related protein	+	90638	gagtgt		t	NonEssential	No Homolog
NC_011916.1	CCNA_00088	CCNA_00088	HerA helicase-related ATPase	+	97773	gatcga		a	NonEssential	Homolog
NC_011916.1	CCNA_00088	CCNA_00088	HerA helicase-related ATPase	+	97818	tagggt		t	NonEssential	Homolog
NC_011916.1	CCNA_00091	CCNA_00091	transporter, drug/metabolite exporter family	-	104215	tatctg		g	NonEssential	Homolog
NC_011916.1	CCNA_00092	CCNA_00092	short chain dehydrogenase	-	104971	gaatat		t	NonEssential	Homolog
NC_011916.1	CCNA_00095	CCNA_00095	quinone oxidoreductase	-	107360	tagcgt		t	NonEssential	Homolog
NC_011916.1	CCNA_00096	CCNA_00096	L-asparaginase	+	107368	taagag	tatcgc	g	NonEssential	No Homolog
NC_011916.1	CCNA_00100	CCNA_00100	Ribulose-5-phosphate 3-epimerase	-	111638	tatccc		c	Essential	Homolog
NC_011916.1	CCNA_00105	CCNA_00105	MarC family integral membrane protein	+	116055	taggaa	gttggc	a	NonEssential	Homolog
NC_011916.1	CCNA_00110	CCNA_00110	DNA-binding protein	-	120675	tagtag	agcgct	g	NonEssential	No Homolog
NC_011916.1	CCNA_00111	CCNA_00111	hypothetical protein	+	120723	tagacc		c	NonEssential	No Homolog
NC_011916.1	CCNA_00116	CCNA_00116	phosphoglucosamine mutase	-	127860	taccga		a	Essential	Homolog
NC_011916.1	CCNA_00116	CCNA_00116	phosphoglucosamine mutase	-	127866	tatgcc		c	Essential	Homolog
NC_011916.1	CCNA_00116	CCNA_00116	phosphoglucosamine mutase	-	127884	tagaac		c	Essential	Homolog
NC_011916.1	CCNA_00117	CCNA_00117	glucosamine-fructose-6-phosphate aminotransferase, isomerizing	+	127853	taaagg	tgcgat	g	Essential	Homolog
NC_011916.1	CCNA_00119	CCNA_00119	hypothetical protein	+	131921	gacttt		t	NonEssential	Homolog
NC_011916.1	CCNA_00122	CCNA_00122	hypothetical protein	-	133845	taggat		t	NonEssential	No Homolog
NC_011916.1	CCNA_00124	CCNA_00124	hypothetical protein	-	135446	cagagt	tggcga	t	NonEssential	No Homolog
NC_011916.1	CCNA_00126	CCNA_00126	glutathione S-transferase	-	136629	tagggt	tgccaa	t	NonEssential	No Homolog
NC_011916.1	CCNA_00127	CCNA_00127	KTSC domain protein	+	136696	taaggg	tggcat	g	NonEssential	No Homolog
NC_011916.1	CCNA_00130	CCNA_00130	Kup system potassium uptake protein	-	140977	tatcgc	attgaa	c	High_Fitness_Costs	Homolog
NC_011916.1	CCNA_00131	CCNA_00131	Rrf2 family protein	+	140974	catatc	ctcgca	c	NonEssential	No Homolog
NC_011916.1	CCNA_00136	CCNA_00136	AmpG protein	-	146989	caaggt		t	NonEssential	Homolog
NC_011916.1	CCNA_00138	CCNA_00138	TonB-dependent receptor	+	148715	taacag		g	NonEssential	Homolog
NC_011916.1	CCNA_00145	CCNA_00145	xanthosine triphosphate pyrophosphatase	-	157585	catcga		a	NonEssential	Homolog
NC_011916.1	CCNA_00150	CCNA_00150	PDZ domain family protein	-	160416	cagatt		t	NonEssential	Homolog
NC_011916.1	CCNA_00152	CCNA_00152	winged helix-turn-helix transcription repressor HrcA	+	161242	tatcct	tttgaa	t	NonEssential	Homolog
NC_011916.1	CCNA_00155	CCNA_00155	DNA polymerase III, beta chain	+	163343	taatgt	cttccc	t	Essential	Homolog
NC_011916.1	CCNA_00157	CCNA_00157	glyoxalase family protein	+	165000	gataag	gttgca	g	NonEssential	No Homolog
NC_011916.1	CCNA_00161	CCNA_00161	hypothetical protein	+	170741	tatagc		c	High_Fitness_Costs	No Homolog
NC_011916.1	CCNA_00161	CCNA_00161	hypothetical protein	+	170748	cattgc		c	High_Fitness_Costs	No Homolog
NC_011916.1	CCNA_00167	CCNA_00167	metallophosphatase family protein	+	179292	caaaat	gttgaa	t	NonEssential	No Homolog
NC_011916.1	CCNA_00168	CCNA_00168	polysaccharide export protein	+	180165	gatgtg	ttgttc	g	NonEssential	Homolog
NC_011916.1	CCNA_00175	CCNA_00175	type II secretion pathway protein G	+	190942	tatcat		t	NonEssential	No Homolog
NC_011916.1	CCNA_00186	CCNA_00186	guanine-hypoxanthine permease	-	201686	tatcgt		t	NonEssential	Homolog
NC_011916.1	CCNA_00187	CCNA_00187	NUP-family purine nucleoside permease	-	202687	cagctt	tgccag	t	NonEssential	No Homolog
NC_011916.1	CCNA_00189	CCNA_00189	zinc-finger domain protein	+	203820	tatgcc	ttgacg	c	NonEssential	Homolog
NC_011916.1	CCNA_00192	CCNA_00192	long-chain-fatty-acid--CoA ligase	-	206817	taacct	tccccc	t	NonEssential	Homolog
NC_011916.1	CCNA_00199	CCNA_00199	TadG/vWA-family protein	+	212363	gaagtt	ttccag	t	NonEssential	No Homolog
NC_011916.1	CCNA_00200	CCNA_00200	2OG-Fe(II) oxygenase superfamily protein	-	215381	tagatc	gtcgca	c	NonEssential	No Homolog
NC_011916.1	CCNA_00202	CCNA_00202	DesA-family fatty acid desaturase	+	216190	caagtc	ttgctt	c	NonEssential	No Homolog
NC_011916.1	CCNA_00210	CCNA_00210	TonB-dependent receptor	+	225058	gataaa		a	NonEssential	No Homolog
NC_011916.1	CCNA_00211	CCNA_00211	Porphyromonas-type peptidyl-arginine deiminase	+	227610	taagga	tttttc	a	Essential	Homolog
NC_011916.1	CCNA_00211	CCNA_00211	Porphyromonas-type peptidyl-arginine deiminase	+	227647	catctg		g	Essential	Homolog
NC_011916.1	CCNA_00215	CCNA_00215	SapC surface layer protein	+	232550	tagaac		c	NonEssential	No Homolog
NC_011916.1	CCNA_00216	CCNA_00216	hot dog superfamily protein	-	233884	gacagt	tcgaca	t	NonEssential	No Homolog
NC_011916.1	CCNA_00228	CCNA_00228	putative membrane spanning protein	-	244691	cacaca	tgccgc	a	NonEssential	No Homolog
NC_011916.1	CCNA_00228	CCNA_00228	putative membrane spanning protein	-	244727	taaagc		c	NonEssential	No Homolog
NC_011916.1	CCNA_00230	CCNA_00230	ribosomal large subunit pseudouridine synthase B	-	247045	tagaaa	tgatcc	a	NonEssential	Homolog
NC_011916.1	CCNA_00233	CCNA_00233	UDP-N-acetylglucosamine 4,6-dehydratase	+	248014	catcaa		a	NonEssential	Homolog
NC_011916.1	CCNA_00233	CCNA_00233	UDP-N-acetylglucosamine 4,6-dehydratase	+	248025	taacca		a	NonEssential	Homolog
NC_011916.1	CCNA_00240	CCNA_00240	PTS system, IIA component	+	255224	catgat		t	NonEssential	Homolog
NC_011916.1	CCNA_00253	CCNA_00253	aspartate-semialdehyde dehydrogenase	+	265957	taacgg	cttgcg	g	NonEssential	Homolog
NC_011916.1	CCNA_00257	CCNA_00257	adenosylhomocysteinase	-	271625	taattg	ctgaca	g	NonEssential	Homolog
NC_011916.1	CCNA_00259	CCNA_00259	hypothetical protein	-	272689	gatgag	taccgc	g	NonEssential	No Homolog
NC_011916.1	CCNA_00261	CCNA_00261	ribonucleoside-diphosphate reductase beta chain	+	273656	tagggt		t	Essential	Homolog
NC_011916.1	CCNA_00263	CCNA_00263	hypothetical protein	-	276261	caatct		t	NonEssential	No Homolog
NC_011916.1	CCNA_00269	CCNA_00269	YbaB/EbfC-family DNA-binding protein	+	284049	catcac		c	NonEssential	Homolog
NC_011916.1	CCNA_00271	CCNA_00271	hypothetical protein	+	285227	caagct	ctgaca	t	NonEssential	No Homolog
NC_011916.1	CCNA_00273	CCNA_00273	peptide deformylase	+	286771	tacctg	cttgac	g	Essential	Homolog
NC_011916.1	CCNA_00274	CCNA_00274	hypothetical protein	+	287636	catagc	gttgcg	c	NonEssential	No Homolog
NC_011916.1	CCNA_00277	CCNA_00277	succinyl-diaminopimelate desuccinylase	+	290161	taaagc	ttgcgc	c	Essential	Homolog
NC_011916.1	CCNA_00281	CCNA_00281	methionyl-tRNA formyltransferase	-	294567	taaacc	ttgcgt	c	NonEssential	Homolog
NC_011916.1	CCNA_00282	CCNA_00282	conserved cell surface protein	+	294645	tatcca		a	NonEssential	No Homolog
NC_011916.1	CCNA_00285	CCNA_00285	acetylglutamate kinase	-	297565	gaggcg		g	NonEssential	Homolog
NC_011916.1	CCNA_00290	CCNA_00290	autotransporter protein	-	304318	gaatta		a	NonEssential	No Homolog
NC_011916.1	CCNA_00290	CCNA_00290	autotransporter protein	-	304383	gattgg		g	NonEssential	No Homolog
NC_011916.1	CCNA_00299	CCNA_00299	phosphoribosylamine--glycine ligase	+	312678	cacacc	tgaccc	c	NonEssential	Homolog
NC_011916.1	CCNA_00300	CCNA_00300	glyoxalase superfamily protein	-	314536	tacaat	gtgacg	t	NonEssential	No Homolog
NC_011916.1	CCNA_00301	CCNA_00301	phosphotransferase family protein	+	314588	taaact	ggttgc	t	NonEssential	No Homolog
NC_011916.1	CCNA_00302	CCNA_00302	imidazolonepropionase-related amidohydrolase	+	315569	cagact		t	NonEssential	No Homolog
NC_011916.1	CCNA_00309	CCNA_00309	hypothetical protein	-	324069	catatc		c	Essential	Homolog
NC_011916.1	CCNA_00311	CCNA_00311	Zn-dependent protease family protein	-	326173	cataag	ttgcac	g	NonEssential	Homolog
NC_011916.1	CCNA_00312	CCNA_00312	putative membrane spanning protein	-	326669	catatg	ttgccg	g	NonEssential	No Homolog
NC_011916.1	CCNA_00315	CCNA_00315	3-polyprenyl-4-hydroxybenzoate decarboxylase	-	330759	tacgag	ctggcc	g	NonEssential	Homolog
NC_011916.1	CCNA_00318	CCNA_00318	hypothetical protein	+	333080	taaact	cttggt	t	NonEssential	No Homolog
NC_011916.1	CCNA_00321	CCNA_00321	LSU ribosomal protein L21P	-	335755	taaggc		c	Essential	Homolog
NC_011916.1	CCNA_00321	CCNA_00321	LSU ribosomal protein L21P	-	335824	tataag		g	Essential	Homolog
NC_011916.1	CCNA_00321	CCNA_00321	LSU ribosomal protein L21P	-	335784	tatttt		t	Essential	Homolog
NC_011916.1	CCNA_00322	CCNA_00322	hypothetical protein	+	335761	tacata	gcttgc	a	NonEssential	No Homolog
NC_011916.1	CCNA_00324	CCNA_00324	ExbD-family protein	-	338429	taacga	cgcccg	a	High_Fitness_Costs	Homolog
NC_011916.1	CCNA_00324	CCNA_00324	ExbD-family protein	-	338438	cagacg		g	High_Fitness_Costs	Homolog
NC_011916.1	CCNA_00333	CCNA_00333	LytTr DNA-binding domain protein	-	345005	cactcc		c	NonEssential	No Homolog
NC_011916.1	CCNA_00338	CCNA_00338	TonB-dependent receptor	+	348385	gatggt	ctggcg	t	NonEssential	No Homolog
NC_011916.1	CCNA_00339	CCNA_00339	transporter, major facilitator superfamily	+	350719	gaggtg		g	NonEssential	Homolog
NC_011916.1	CCNA_00339	CCNA_00339	transporter, major facilitator superfamily	+	350728	taatct	ggccgc	t	NonEssential	Homolog
NC_011916.1	CCNA_00340	CCNA_00340	succinyl-CoA synthetase beta chain	+	352401	tataac	tgcgcc	c	Essential	Homolog
NC_011916.1	CCNA_00345	CCNA_00345	alpha/beta family hydrolase	-	360199	tagcgt	tccctg	t	NonEssential	No Homolog
NC_011916.1	CCNA_00346	CCNA_00346	dihydrolipoamide dehydrogenase	+	360335	taagga	gttccg	a	Essential	Homolog
NC_011916.1	CCNA_00350	CCNA_00350	hypothetical protein	-	366013	catctg		g	High_Fitness_Costs	No Homolog
NC_011916.1	CCNA_00352	CCNA_00352	integral membrane protein	-	369202	taggtc		c	NonEssential	Homolog
NC_011916.1	CCNA_00354	CCNA_00354	NlpC/P60 CHAP domain amidase protein	+	370420	tatccc		c	Essential	Homolog
NC_011916.1	CCNA_00354	CCNA_00354	NlpC/P60 CHAP domain amidase protein	+	370413	tagggt		t	Essential	Homolog
NC_011916.1	CCNA_00356	CCNA_00356	outer membrane protein	+	372614	tatata		a	NonEssential	No Homolog
NC_011916.1	CCNA_00357	CCNA_00357	secretory tripeptidyl aminopeptidase	+	373496	gatgca		a	NonEssential	No Homolog
NC_011916.1	CCNA_00358	CCNA_00358	delta 3,5-delta2,4-dienoyl-CoA isomerase precursor	-	375854	gatagt	tgtcgc	t	NonEssential	Homolog
NC_011916.1	CCNA_00365	CCNA_00365	ornithine decarboxylase	-	382729	tatttc	ttacat	c	Essential	Homolog
NC_011916.1	CCNA_00372	CCNA_00372	ATP synthase C chain	-	388999	tacata		a	Essential	Homolog
NC_011916.1	CCNA_00372	CCNA_00372	ATP synthase C chain	-	389017	gatcaa		a	Essential	Homolog
NC_011916.1	CCNA_00374	CCNA_00374	putative ATP synthase protein I	-	390244	taggtt	tgacgc	t	NonEssential	Homolog
NC_011916.1	CCNA_00375	CCNA_00375	hypothetical protein	+	390576	taagag		g	NonEssential	No Homolog
NC_011916.1	CCNA_00380	CCNA_00380	conserved hypothetical cytosolic protein	-	397418	tagttt		t	Essential	Homolog
NC_011916.1	CCNA_00383	CCNA_00383	ribonuclease HII	-	400487	taaaca	ttccca	a	NonEssential	Homolog
NC_011916.1	CCNA_00384	CCNA_00384	glucan endo-1,3-beta-glucosidase	+	400574	tagggt	ctggag	t	NonEssential	No Homolog
NC_011916.1	CCNA_00386	CCNA_00386	DNA-3-methyladenine glycosylase	-	403445	cagctt	taggca	t	NonEssential	Homolog
NC_011916.1	CCNA_00388	CCNA_00388	esterase lipase Family protein	-	405058	cagaga	tgcggg	a	NonEssential	No Homolog
NC_011916.1	CCNA_00392	CCNA_00392	dihydroorotase	+	407825	tagatg		g	NonEssential	Homolog
NC_011916.1	CCNA_00394	CCNA_00394	YCII-related domain protein	-	410916	gatgat		t	NonEssential	No Homolog
NC_011916.1	CCNA_00396	CCNA_00396	hypothetical protein	-	413633	cagtct		t	NonEssential	No Homolog
NC_011916.1	CCNA_00398	CCNA_00398	hypothetical protein	-	416782	tatgtc	tgaccc	c	NonEssential	No Homolog
NC_011916.1	CCNA_00399	CCNA_00399	zinc metallohydrolase, glyoxalase II family	+	416883	taagat		t	NonEssential	No Homolog
NC_011916.1	CCNA_00403	CCNA_00403	short chain dehydrogenase	+	419702	tagcca	tgggga	a	NonEssential	Homolog
NC_011916.1	CCNA_00409	CCNA_00409	hypothetical protein	+	424385	tacagc	attgac	c	NonEssential	No Homolog
NC_011916.1	CCNA_00411	CCNA_00411	hypothetical protein	+	425076	taactg	ttgagc	g	NonEssential	No Homolog
NC_011916.1	CCNA_00413	CCNA_00413	poly(A) polymerase/tRNA-nucleotidyltransferase	+	426336	taacaa	tggcga	a	NonEssential	Homolog
NC_011916.1	CCNA_00424	CCNA_00424	aldehyde dehydrogenase	+	434097	caacta		a	NonEssential	Homolog
NC_011916.1	CCNA_00424	CCNA_00424	aldehyde dehydrogenase	+	434061	taaatg	ccttcc	g	NonEssential	Homolog
NC_011916.1	CCNA_00425	CCNA_00425	hypothetical protein	-	436132	taaggt		t	High_Fitness_Costs	No Homolog
NC_011916.1	CCNA_00425	CCNA_00425	hypothetical protein	-	436156	cacgct		t	High_Fitness_Costs	No Homolog
NC_011916.1	CCNA_00428	CCNA_00428	hypothetical protein	+	437143	gatgac		c	NonEssential	No Homolog
NC_011916.1	CCNA_00435	CCNA_00435	amino acid transporter	+	440097	taaaca		a	NonEssential	Homolog
NC_011916.1	CCNA_00437	CCNA_00437	methyl-accepting chemotaxis protein	+	443054	gaggat		t	NonEssential	Homolog
NC_011916.1	CCNA_00438	CCNA_00438	hypothetical protein	-	445221	cacagg	tgcgtc	g	NonEssential	No Homolog
NC_011916.1	CCNA_00438	CCNA_00438	hypothetical protein	-	445255	gaattt		t	NonEssential	No Homolog
NC_011916.1	CCNA_00439	CCNA_00439	methyl-accepting chemotaxis protein	+	445497	tatcac		c	NonEssential	Homolog
NC_011916.1	CCNA_00451	CCNA_00451	TonB-dependent receptor	+	455306	tacaag		g	NonEssential	No Homolog
NC_011916.1	CCNA_00465	CCNA_00465	UDP-galactopyranose mutase	+	477921	taaaca		a	Essential	Homolog
NC_011916.1	CCNA_00465	CCNA_00465	UDP-galactopyranose mutase	+	477805	gagctg		g	Essential	Homolog
NC_011916.1	CCNA_00465	CCNA_00465	UDP-galactopyranose mutase	+	477863	tacggg		g	Essential	Homolog
NC_011916.1	CCNA_00469	CCNA_00469	GT1-family glycosyltransferase	-	483494	tatcat	ttgaat	t	Essential	Homolog
NC_011916.1	CCNA_00472	CCNA_00472	GDP-mannose 4,6 dehydratase	-	488210	tattca		a	NonEssential	Homolog
NC_011916.1	CCNA_00478	CCNA_00478	hypothetical protein	-	495197	gaagct	ttgcgc	t	NonEssential	No Homolog
NC_011916.1	CCNA_00483	CCNA_00483	Zn-dependent hydrolase, glyoxalase II family	-	500262	catgtt	tttaga	t	NonEssential	No Homolog
NC_011916.1	CCNA_00485	CCNA_00485	ribosomal large subunit pseudouridine synthase D	-	502218	tatccc	tggtgc	c	NonEssential	Homolog
NC_011916.1	CCNA_00487	CCNA_00487	alkaline phosphatase	+	504834	taaatt	ggtgat	t	NonEssential	No Homolog
NC_011916.1	CCNA_00489	CCNA_00489	phosphoribosyl-AMP cyclohydrolase	-	507747	catatg	agcgca	g	NonEssential	Homolog
NC_011916.1	CCNA_00490	CCNA_00490	hypothetical protein	+	507795	tagttt	tggcgc	t	NonEssential	Homolog
NC_011916.1	CCNA_00491	CCNA_00491	GTP cyclohydrolase I	-	509638	catata	ttgccc	a	NonEssential	Homolog
NC_011916.1	CCNA_00492	CCNA_00492	cysteinyl-tRNA synthetase	+	509658	tatatg	gtggcc	g	Essential	Homolog
NC_011916.1	CCNA_00495	CCNA_00495	putative membrane protein insertion efficiency factor YidD	+	512060	taaccg	ttgatc	g	NonEssential	Homolog
NC_011916.1	CCNA_00496	CCNA_00496	threonyl-tRNA synthetase	+	512208	taagga		a	Essential	Homolog
NC_011916.1	CCNA_00502	CCNA_00502	glycosyl transferase family protein	+	518474	tattag		g	Essential	Homolog
NC_011916.1	CCNA_00503	CCNA_00503	hypothetical protein	+	519268	taggcc	cttcac	c	NonEssential	No Homolog
NC_011916.1	CCNA_00504	CCNA_00504	23S rRNA methyltransferase	-	520286	cacaag	tcgacc	g	NonEssential	Homolog
NC_011916.1	CCNA_00505	CCNA_00505	ubiquinol-cytochrome c reductase iron-sulfur subunit	+	520210	gaacca		a	NonEssential	Homolog
NC_011916.1	CCNA_00508	CCNA_00508	aspartate protease	-	523927	taggct		t	NonEssential	No Homolog
NC_011916.1	CCNA_00512	CCNA_00512	GTP-binding protein, probable translation factor	-	527065	taagcg		g	NonEssential	Homolog
NC_011916.1	CCNA_00515	CCNA_00515	5-methyltetrahydropteroyltriglutamate-- homocysteine methyltransferase	+	528991	tctgtt		t	NonEssential	Homolog
NC_011916.1	CCNA_00518	CCNA_00518	LSU ribosomal protein L25P	-	533823	tatgta	gttgcg	a	NonEssential	Homolog
NC_011916.1	CCNA_00519	CCNA_00519	hypothetical protein	-	534993	tatgcg		g	NonEssential	No Homolog
NC_011916.1	CCNA_00519	CCNA_00519	hypothetical protein	-	535016	cacaat		t	NonEssential	No Homolog
NC_011916.1	CCNA_00526	CCNA_00526	BMFP membrane fusogenic protein	+	539742	catata	ttcgct	a	NonEssential	No Homolog
NC_011916.1	CCNA_00527	CCNA_00527	hypothetical protein	+	540099	tagtgt		t	NonEssential	Homolog
NC_011916.1	CCNA_00530	CCNA_00530	LSU ribosomal protein L10P	+	542289	tatacg	gttgaa	g	Essential	Homolog
NC_011916.1	CCNA_00531	CCNA_00531	LSU ribosomal protein L12P (L7/L12)	+	543126	tatccc		c	Essential	Homolog
NC_011916.1	CCNA_00535	CCNA_00535	hypothetical protein	+	547379	tatccc		c	NonEssential	No Homolog
NC_011916.1	CCNA_00536	CCNA_00536	DNA-directed RNA polymerase beta chain	+	547606	tatatc	tttcct	c	Essential	Homolog
NC_011916.1	CCNA_00536	CCNA_00536	DNA-directed RNA polymerase beta chain	+	547616	cacgat		t	Essential	Homolog
NC_011916.1	CCNA_00540	CCNA_00540	coproporphyrinogen III oxidase	-	560776	taatcg	ttgcac	g	NonEssential	Homolog
NC_011916.1	CCNA_00542	CCNA_00542	hypothetical protein	-	561664	tagggt		t	NonEssential	No Homolog
NC_011916.1	CCNA_00543	CCNA_00543	methyl-accepting chemotaxis protein	-	562396	gatagt	ggcgtc	t	NonEssential	No Homolog
NC_011916.1	CCNA_00544	CCNA_00544	acetyl-CoA acetyltransferase	+	562481	gaaaat	cttgga	t	NonEssential	Homolog
NC_011916.1	CCNA_00544	CCNA_00544	acetyl-CoA acetyltransferase	+	562514	catgct		t	NonEssential	Homolog
NC_011916.1	CCNA_00546	CCNA_00546	hypothetical protein	+	564671	cagtac		c	Essential	Homolog
NC_011916.1	CCNA_00547	CCNA_00547	PurR-family transcriptional regulator	+	565657	tagtcg	tttact	g	NonEssential	No Homolog
NC_011916.1	CCNA_00551	CCNA_00551	hypothetical protein	-	568762	tacagg		g	NonEssential	No Homolog
NC_011916.1	CCNA_00554	CCNA_00554	methyltransferase	+	570218	tacaac	ctggtg	c	NonEssential	No Homolog
NC_011916.1	CCNA_00559	CCNA_00559	homoserine O-acetyltransferase	-	575737	caaggc		c	NonEssential	Homolog
NC_011916.1	CCNA_00565	CCNA_00565	gamma-glutamyltranspeptidase	-	581827	catgga		a	NonEssential	Homolog
NC_011916.1	CCNA_00567	CCNA_00567	alpha-1,2-mannosidase	-	586037	gactgg		g	NonEssential	No Homolog
NC_011916.1	CCNA_00582	CCNA_00582	hypothetical protein	+	611121	tatgaa		a	NonEssential	No Homolog
NC_011916.1	CCNA_00592	CCNA_00592	ferritin superfamily protein	-	622873	tatact		t	NonEssential	No Homolog
NC_011916.1	CCNA_00601	CCNA_00601	MoxR-like ATPase	+	636857	gaccta		a	NonEssential	Homolog
NC_011916.1	CCNA_00605	CCNA_00605	hypothetical protein	-	641929	tagtgt	tgctaa	t	NonEssential	No Homolog
NC_011916.1	CCNA_00611	CCNA_00611	beta-lactamase	+	651300	tagcaa	ctgatg	a	NonEssential	No Homolog
NC_011916.1	CCNA_00623	CCNA_00623	PAS-family sensor histidine kinase	+	666828	caatag	ctagac	g	NonEssential	Homolog
NC_011916.1	CCNA_00629	CCNA_00629	methyl-accepting chemotaxis protein	+	674267	cagaga		a	NonEssential	Homolog
NC_011916.1	CCNA_00635	CCNA_00635	CHASE2 membrane receptor	+	681907	tagact		t	NonEssential	No Homolog
NC_011916.1	CCNA_00636	CCNA_00636	hypothetical protein	+	683459	gaagta		a	NonEssential	No Homolog
NC_011916.1	CCNA_00636	CCNA_00636	hypothetical protein	+	683508	cagtcg		g	NonEssential	No Homolog
NC_011916.1	CCNA_00636	CCNA_00636	hypothetical protein	+	683469	gatttt		t	NonEssential	No Homolog
NC_011916.1	CCNA_00639	CCNA_00639	heme:hemopexin-binding protein	-	691801	gagaat		t	NonEssential	No Homolog
NC_011916.1	CCNA_00642	CCNA_00642	hypothetical protein	-	692957	tatagt		t	NonEssential	No Homolog
NC_011916.1	CCNA_00656	CCNA_00656	type I restriction-modification system methylation subunit	+	710675	tatctg	ttgcgc	g	NonEssential	Homolog
NC_011916.1	CCNA_00662	CCNA_00662	hypothetical protein	-	719648	tagacg		g	NonEssential	No Homolog
NC_011916.1	CCNA_00665	CCNA_00665	GAF-family sensor histidine kinase	+	721847	gacttt		t	NonEssential	Homolog
NC_011916.1	CCNA_00665	CCNA_00665	GAF-family sensor histidine kinase	+	721924	tagggt		t	NonEssential	Homolog
NC_011916.1	CCNA_00676	CCNA_00676	PSK-family transcription factor	-	733748	tatatc	tgtgag	c	NonEssential	No Homolog
NC_011916.1	CCNA_00678	CCNA_00678	LSU ribosomal protein L11P	-	735123	tacacg	ttgact	g	Essential	Homolog
NC_011916.1	CCNA_00682	CCNA_00682	MarR-family transcriptional regulator	+	738053	cagaat	ttgaat	t	NonEssential	No Homolog
NC_011916.1	CCNA_00690	CCNA_00690	CarD-family transcriptional regulator	-	748440	tattgt	ttcata	t	Essential	Homolog
NC_011916.1	CCNA_00691	CCNA_00691	ferredoxin	-	748907	gatctc		c	Essential	Homolog
NC_011916.1	CCNA_00691	CCNA_00691	ferredoxin	-	748934	gaaaac		c	Essential	Homolog
NC_011916.1	CCNA_00692	CCNA_00692	PAS-family GGDEF/EAL protein	+	749125	tatgcc		c	NonEssential	Homolog
NC_011916.1	CCNA_00694	CCNA_00694	ATP-dependent DNA helicase	-	754342	cacctt	ttgccc	t	NonEssential	No Homolog
NC_011916.1	CCNA_00699	CCNA_00699	LSU ribosomal protein L28P	+	757978	tatatc	ttgact	c	Essential	Homolog
NC_011916.1	CCNA_00699	CCNA_00699	LSU ribosomal protein L28P	+	758022	gaattc		c	Essential	Homolog
NC_011916.1	CCNA_00699	CCNA_00699	LSU ribosomal protein L28P	+	758014	tcgcgt		t	Essential	Homolog
NC_011916.1	CCNA_00700	CCNA_00700	TonB-dependent receptor	-	761108	cattgc	tgccaa	c	NonEssential	No Homolog
NC_011916.1	CCNA_00705	CCNA_00705	hypothetical protein	-	763406	tatacg	ttgatc	g	NonEssential	No Homolog
NC_011916.1	CCNA_00711	CCNA_00711	hypothetical protein	+	768792	gacggc		c	NonEssential	No Homolog
NC_011916.1	CCNA_00722	CCNA_00722	chaperonin GroES	-	780023	taactc	ttgact	c	Essential	Homolog
NC_011916.1	CCNA_00727	CCNA_00727	ribosomal-protein-alanine acetyltransferase	+	783127	gacaac	gttgtc	c	NonEssential	No Homolog
NC_011916.1	CCNA_00728	CCNA_00728	hypothetical protein	+	783796	caatcg		g	NonEssential	No Homolog
NC_011916.1	CCNA_00733	CCNA_00733	GumN superfamily protein	+	790479	caggat		t	NonEssential	No Homolog
NC_011916.1	CCNA_00734	CCNA_00734	GumN superfamily protein	+	791468	gaagtt		t	NonEssential	No Homolog
NC_011916.1	CCNA_00740	CCNA_00740	riboflavin kinase/FMN adenylyltransferase	-	799561	caccat		t	Essential	Homolog
NC_011916.1	CCNA_00744	CCNA_00744	GIY-YIG endonuclease domain protein	+	801752	caaaga		a	NonEssential	Homolog
NC_011916.1	CCNA_00748	CCNA_00748	ferrous iron transport protein A	+	805035	gataat	atcgac	t	Essential	Homolog
NC_011916.1	CCNA_00752	CCNA_00752	3-hydroxybutyryl-CoA dehydrogenase	-	811319	tagaaa		a	NonEssential	Homolog
NC_011916.1	CCNA_00758	CCNA_00758	translation elongation factor P EF-P	+	815433	caagga		a	Essential	Homolog
NC_011916.1	CCNA_00758	CCNA_00758	translation elongation factor P EF-P	+	815371	gagggc	tggaga	c	Essential	Homolog
NC_011916.1	CCNA_00764	CCNA_00764	electron transfer flavoprotein beta subunit	-	822935	taagtc	ttgcat	c	Essential	Homolog
NC_011916.1	CCNA_00765	CCNA_00765	hypothetical protein	+	823137	gaaata		a	NonEssential	No Homolog
NC_011916.1	CCNA_00765	CCNA_00765	hypothetical protein	+	823105	tatggg		g	NonEssential	No Homolog
NC_011916.1	CCNA_00767	CCNA_00767	hypothetical protein	-	824421	tattct	tggcgc	t	NonEssential	No Homolog
NC_011916.1	CCNA_00770	CCNA_00770	TetR family transcriptional regulator	+	825550	tatgtc		c	NonEssential	No Homolog
NC_011916.1	CCNA_00777	CCNA_00777	PAS family GGDEF/EAL protein	-	837822	gatggt		t	NonEssential	Homolog
NC_011916.1	CCNA_00778	CCNA_00778	GTP-binding protein TypA/BipA	-	840033	taccta		a	NonEssential	Homolog
NC_011916.1	CCNA_00778	CCNA_00778	GTP-binding protein TypA/BipA	-	839805	catctc		c	NonEssential	Homolog
NC_011916.1	CCNA_00779	CCNA_00779	TonB superfamily protein	+	840321	tactcg	ttgaca	g	NonEssential	No Homolog
NC_011916.1	CCNA_00780	CCNA_00780	N-formylglutamate deformylase	-	841781	tatcgc		c	NonEssential	No Homolog
NC_011916.1	CCNA_00780	CCNA_00780	N-formylglutamate deformylase	-	841686	gatgat	tttgac	t	NonEssential	No Homolog
NC_011916.1	CCNA_00788	CCNA_00788	transporter, major facilitator superfamily	+	851462	catcat	ggcgcg	t	NonEssential	No Homolog
NC_011916.1	CCNA_00803	CCNA_00803	chemotaxis protein cheW	+	867799	tcttgt		t	NonEssential	Homolog
NC_011916.1	CCNA_00808	CCNA_00808	LSU ribosomal protein L34P	-	872364	tatcca		a	Essential	Homolog
NC_011916.1	CCNA_00808	CCNA_00808	LSU ribosomal protein L34P	-	872331	ccgcgt		t	Essential	Homolog
NC_011916.1	CCNA_00813	CCNA_00813	flavin-binding monooxygenase-related protein	-	877557	gatacg	cttgcc	g	NonEssential	Homolog
NC_011916.1	CCNA_00823	CCNA_00823	LuxR-like DNA-binding protein	-	885244	taaggt	ttgccg	t	NonEssential	No Homolog
NC_011916.1	CCNA_00824	CCNA_00824	GntR-family transcriptional regulator	-	886139	tactca	tgccga	a	NonEssential	No Homolog
NC_011916.1	CCNA_00828	CCNA_00828	tryptophan halogenase	+	891110	tagcgt	cttctt	t	NonEssential	No Homolog
NC_011916.1	CCNA_00842	CCNA_00842	hypothetical protein	-	915248	gaagct	ttgccc	t	NonEssential	No Homolog
NC_011916.1	CCNA_00846	CCNA_00846	proline dehydrogenase/delta-1-pyrroline-5-carboxylate dehydrogenase	-	920412	tagacc		c	NonEssential	Homolog
NC_011916.1	CCNA_00847	CCNA_00847	leucine-responsive regulatory protein	+	920662	tagggg	ttcctc	g	NonEssential	Homolog
NC_011916.1	CCNA_00848	CCNA_00848	leucine-responsive regulatory protein	-	921517	tagagc		c	NonEssential	No Homolog
NC_011916.1	CCNA_00857	CCNA_00857	glucose/fructose transport protein	-	935113	tatcga		a	NonEssential	Homolog
NC_011916.1	CCNA_00869	CCNA_00869	DNA modification methyltransferase-related protein	-	950400	tatgct	cttctc	t	NonEssential	No Homolog
NC_011916.1	CCNA_00872	CCNA_00872	glutaredoxin	-	952032	tatatg		g	NonEssential	Homolog
NC_011916.1	CCNA_00875	CCNA_00875	Flp/Fap pilin component protein	-	954035	tacttg		g	NonEssential	No Homolog
NC_011916.1	CCNA_00877	CCNA_00877	hypothetical protein	-	954956	tagggt	ttgcgc	t	NonEssential	No Homolog
NC_011916.1	CCNA_00879	CCNA_00879	PAS-family sensor histidine kinase	+	956765	tatagg		g	NonEssential	Homolog
NC_011916.1	CCNA_00879	CCNA_00879	PAS-family sensor histidine kinase	+	956772	cacctt		t	NonEssential	Homolog
NC_011916.1	CCNA_00881	CCNA_00881	ABC transporter ATP-binding protein	-	961712	caatag	ttgcct	g	NonEssential	Homolog
NC_011916.1	CCNA_00885	CCNA_00885	MazE-like antitoxin protein	-	964756	tatcta		a	NonEssential	No Homolog
NC_011916.1	CCNA_00886	CCNA_00886	aspartokinase	+	964868	tagaag	ttgccg	g	Essential	Homolog
NC_011916.1	CCNA_00888	CCNA_00888	MCP-signal associated domain protein	+	966931	tattcg		g	NonEssential	No Homolog
NC_011916.1	CCNA_00894	CCNA_00894	1-hydroxy-2-methyl-2-(E)-butenyl 4-diphosphate synthase	+	973984	taaatt	cttcta	t	Essential	Homolog
NC_011916.1	CCNA_00898	CCNA_00898	ribosomal large subunit pseudouridine synthase F	-	977149	caccgc		c	NonEssential	Homolog
NC_011916.1	CCNA_00907	CCNA_00907	hypothetical protein	-	988254	gaggag		g	NonEssential	No Homolog
NC_011916.1	CCNA_00915	CCNA_00915	Molybdenum cofactor sulfurase related protein	+	993947	gatggt	ttgcca	t	NonEssential	No Homolog
NC_011916.1	CCNA_00919	CCNA_00919	hypothetical protein	+	996223	tagacg	cttgga	g	High_Fitness_Costs	No Homolog
NC_011916.1	CCNA_00923	CCNA_00923	hypothetical protein	+	1001397	tatctc		c	NonEssential	No Homolog
NC_011916.1	CCNA_00925	CCNA_00925	hypothetical protein	-	1002605	tagaca	ttgggg	a	NonEssential	No Homolog
NC_011916.1	CCNA_00926	CCNA_00926	acyl CoA thioesterase	-	1003657	tatttc		c	NonEssential	No Homolog
NC_011916.1	CCNA_00931	CCNA_00931	GTP cyclohydrolase II/3,4-dihydroxy-2-butanone-4-phosphate synthase	+	1006755	gatccc		c	NonEssential	Homolog
NC_011916.1	CCNA_00931	CCNA_00931	GTP cyclohydrolase II/3,4-dihydroxy-2-butanone-4-phosphate synthase	+	1006767	cacacc		c	NonEssential	Homolog
NC_011916.1	CCNA_00937	CCNA_00937	acetyltransferase	-	1012943	gatatc		c	NonEssential	No Homolog
NC_011916.1	CCNA_00939	CCNA_00939	MarR-family transcriptional regulator	+	1014509	caacct	cttgct	t	NonEssential	No Homolog
NC_011916.1	CCNA_00957	CCNA_00957	porin O precursor	+	1034456	gaatgc		c	NonEssential	No Homolog
NC_011916.1	CCNA_00959	CCNA_00959	TetR-family transcriptional regulator	+	1037349	taatcg	ctcgtc	g	NonEssential	No Homolog
NC_011916.1	CCNA_00961	CCNA_00961	hypothetical protein	+	1038054	gatggc	ttgccg	c	NonEssential	No Homolog
NC_011916.1	CCNA_00963	CCNA_00963	organic hydroperoxide resistance protein	-	1039379	taaatc	cttgaa	c	NonEssential	Homolog
NC_011916.1	CCNA_00966	CCNA_00966	pyridoxamine 5-phosphate oxidase	+	1040719	tatatc	gtggtc	c	Essential	Homolog
NC_011916.1	CCNA_00967	CCNA_00967	TetR-family transcriptional regulator	-	1042042	tagatt	tgcttc	t	NonEssential	No Homolog
NC_011916.1	CCNA_00968	CCNA_00968	gluconate kinase	+	1042126	tatgga	ggggac	a	NonEssential	Homolog
NC_011916.1	CCNA_00969	CCNA_00969	two component sensor histidine kinase	-	1046049	caacac		c	NonEssential	Homolog
NC_011916.1	CCNA_00969	CCNA_00969	two component sensor histidine kinase	-	1045929	gatatt		t	NonEssential	Homolog
NC_011916.1	CCNA_00970	CCNA_00970	long-chain-fatty-acid--CoA ligase	+	1046087	gatagc	ttgcgt	c	NonEssential	Homolog
NC_011916.1	CCNA_00974	CCNA_00974	OAR protein precursor	+	1051249	taacgt	ttgacc	t	NonEssential	No Homolog
NC_011916.1	CCNA_00979	CCNA_00979	RND family efflux transporter, MFP subunit	+	1058178	cacacc	attgcc	c	NonEssential	Homolog
NC_011916.1	CCNA_00982	CCNA_00982	ROS/MUCR transcriptional regulator	+	1061601	taatcc		c	NonEssential	No Homolog
NC_011916.1	CCNA_00987	CCNA_00987	stress response protein CsbD	+	1067818	ccgttt		t	NonEssential	No Homolog
NC_011916.1	CCNA_00989	CCNA_00989	acyl esterase protein	+	1069639	gattgg		g	NonEssential	No Homolog
NC_011916.1	CCNA_00995	CCNA_00995	cytochrome P450 CypX	+	1077198	gaacgt	ttgccg	t	NonEssential	Homolog
NC_011916.1	CCNA_00995	CCNA_00995	cytochrome P450 CypX	+	1077213	tatggt		t	NonEssential	Homolog
NC_011916.1	CCNA_00997	CCNA_00997	hypothetical protein	+	1079915	tctgtt		t	NonEssential	No Homolog
NC_011916.1	CCNA_00998	CCNA_00998	ROS/MUCR transcriptional regulator	+	1081313	tatgca	ttgctc	a	NonEssential	No Homolog
NC_011916.1	CCNA_01015	CCNA_01015	multicopper oxidase PcoA	+	1095291	caagtg	tgctct	g	NonEssential	Homolog
NC_011916.1	CCNA_01017	CCNA_01017	acyl-CoA synthetase	+	1098140	caacat	cttgcc	t	NonEssential	Homolog
NC_011916.1	CCNA_01020	CCNA_01020	LacI-family transcriptional regulator	-	1104453	tatggc		c	NonEssential	Homolog
NC_011916.1	CCNA_01021	CCNA_01021	TonB-dependent receptor	+	1104835	gattgt		t	NonEssential	No Homolog
NC_011916.1	CCNA_01026	CCNA_01026	hypothetical protein	-	1113467	tatagc	tttgcg	c	NonEssential	No Homolog
NC_011916.1	CCNA_01026	CCNA_01026	hypothetical protein	-	1113528	taatcc		c	NonEssential	No Homolog
NC_011916.1	CCNA_01028	CCNA_01028	M17 family aminopeptidase	+	1113600	tacggt		t	NonEssential	Homolog
NC_011916.1	CCNA_01031	CCNA_01031	transporter, major facilitator superfamily	+	1119649	tagggt	tcgcaa	t	NonEssential	Homolog
NC_011916.1	CCNA_01033	CCNA_01033	FecR family protein	+	1121908	tactgt		t	NonEssential	Homolog
NC_011916.1	CCNA_01043	CCNA_01043	hypothetical protein	-	1139986	taagtt		t	NonEssential	No Homolog
NC_011916.1	CCNA_01044	CCNA_01044	AcrR-family transcriptional regulator	+	1140031	taacgc		c	NonEssential	No Homolog
NC_011916.1	CCNA_01044	CCNA_01044	AcrR-family transcriptional regulator	+	1140018	gatatt	gttgca	t	NonEssential	No Homolog
NC_011916.1	CCNA_01051	CCNA_01051	TonB-dependent receptor	+	1148214	caattg	ttgaaa	g	NonEssential	No Homolog
NC_011916.1	CCNA_01052	CCNA_01052	SapC family protein	+	1151533	gaagta	cttgcg	a	NonEssential	No Homolog
NC_011916.1	CCNA_01052	CCNA_01052	SapC family protein	+	1151287	tacact		t	NonEssential	No Homolog
NC_011916.1	CCNA_01057	CCNA_01057	hypothetical protein	-	1159111	tatcgt	tgttca	t	NonEssential	No Homolog
NC_011916.1	CCNA_01058	CCNA_01058	helix-turn-helix transcriptional regulator	-	1159498	tatata	ttgtac	a	NonEssential	No Homolog
NC_011916.1	CCNA_01062	CCNA_01062	GDP-mannose 4,6 dehydratase	+	1166241	caggac		c	NonEssential	Homolog
NC_011916.1	CCNA_01069	CCNA_01069	methyltransferase	+	1174259	caatgg		g	NonEssential	Homolog
NC_011916.1	CCNA_01081	CCNA_01081	hypothetical protein	+	1184863	catcgt		t	NonEssential	No Homolog
NC_011916.1	CCNA_01083	CCNA_01083	HATPase superfamily protein	+	1186885	taggat		t	NonEssential	Homolog
NC_011916.1	CCNA_01085	CCNA_01085	DNA-cytosine methyltransferase	-	1191129	taacct	ttctcg	t	NonEssential	Homolog
NC_011916.1	CCNA_01087	CCNA_01087	hypothetical protein	+	1193229	caaacc		c	NonEssential	No Homolog
NC_011916.1	CCNA_01088	CCNA_01088	hypothetical protein	-	1194584	catgct		t	NonEssential	Homolog
NC_011916.1	CCNA_01090	CCNA_01090	hypothetical protein	-	1197681	tagctt	ctcgac	t	NonEssential	No Homolog
NC_011916.1	CCNA_01094	CCNA_01094	hypothetical protein	-	1199264	tacctc	ttgcgc	c	NonEssential	No Homolog
NC_011916.1	CCNA_01098	CCNA_01098	LSU ribosomal protein L35P	-	1204066	tacgcc	ttgcca	c	Essential	Homolog
NC_011916.1	CCNA_01100	CCNA_01100	acylamino-acid-releasing enzyme	-	1207310	gatagc	ctcgac	c	NonEssential	Homolog
NC_011916.1	CCNA_01101	CCNA_01101	translation initiation factor 3 (IF-3)	-	1208044	catata		a	Essential	Homolog
NC_011916.1	CCNA_01101	CCNA_01101	translation initiation factor 3 (IF-3)	-	1207983	cacgtc		c	Essential	Homolog
NC_011916.1	CCNA_01102	CCNA_01102	hypothetical protein	+	1208086	tatcaa		a	NonEssential	Homolog
NC_011916.1	CCNA_01103	CCNA_01103	ADP-heptose--LPS heptosyltransferase	-	1210002	tattca		a	Essential	Homolog
NC_011916.1	CCNA_01103	CCNA_01103	ADP-heptose--LPS heptosyltransferase	-	1209970	caaggt		t	Essential	Homolog
NC_011916.1	CCNA_01105	CCNA_01105	alpha/beta hydrolase family protein	+	1211113	taggtc	ttgcag	c	NonEssential	No Homolog
NC_011916.1	CCNA_01108	CCNA_01108	nucleoside-diphosphate-sugar epimerase	-	1213560	gatccg		g	NonEssential	Homolog
NC_011916.1	CCNA_01110	CCNA_01110	2-dehydro-3-deoxygluconokinase	+	1215494	tatgct		t	NonEssential	Homolog
NC_011916.1	CCNA_01118	CCNA_01118	hypothetical protein	+	1223213	tatggg	ggtgct	g	Essential	Homolog
NC_011916.1	CCNA_01119	CCNA_01119	hypothetical protein	+	1223686	catgat		t	NonEssential	No Homolog
NC_011916.1	CCNA_01120	CCNA_01120	hypothetical protein	-	1224371	catcct	tgttcg	t	NonEssential	No Homolog
NC_011916.1	CCNA_01121	CCNA_01121	MA superfamily peptidase	+	1224487	tagctt	ttgcca	t	NonEssential	No Homolog
NC_011916.1	CCNA_01122	CCNA_01122	MA superfamily peptidase	+	1226120	caaatc		c	NonEssential	No Homolog
NC_011916.1	CCNA_01125	CCNA_01125	hypothetical protein	-	1231252	tagaaa		a	NonEssential	No Homolog
NC_011916.1	CCNA_01128	CCNA_01128	hypothetical protein	+	1232972	caacgt		t	NonEssential	No Homolog
NC_011916.1	CCNA_01138	CCNA_01138	hypothetical protein	+	1240918	tacacc	ttgcga	c	NonEssential	No Homolog
NC_011916.1	CCNA_01139	CCNA_01139	conserved hypothetical cytosolic protein	+	1241362	taatta	cttccc	a	NonEssential	No Homolog
NC_011916.1	CCNA_01140	CCNA_01140	PAS-containing EAL phosphodiesterase	-	1244920	caaggg		g	NonEssential	Homolog
NC_011916.1	CCNA_01142	CCNA_01142	hypothetical protein	+	1246920	catagt		t	NonEssential	No Homolog
NC_011916.1	CCNA_01144	CCNA_01144	cytochrome c oxidase polypeptide II	-	1248754	tacctt		t	NonEssential	Homolog
NC_011916.1	CCNA_01151	CCNA_01151	DeoR-family transcriptional regulator	+	1254720	tatgac		c	NonEssential	No Homolog
NC_011916.1	CCNA_01154	CCNA_01154	hypothetical protein	+	1257874	tatgtt		t	NonEssential	Homolog
NC_011916.1	CCNA_01161	CCNA_01161	proton/sodium-glutamate symport protein	+	1268498	gacatt	tcgtaa	t	NonEssential	Homolog
NC_011916.1	CCNA_01162	CCNA_01162	beta-D-glucoside glucohydrolase	+	1269890	cacggt		t	NonEssential	Homolog
NC_011916.1	CCNA_01162	CCNA_01162	beta-D-glucoside glucohydrolase	+	1269912	gagttt		t	NonEssential	Homolog
NC_011916.1	CCNA_01163	CCNA_01163	ice nucleation protein	+	1272526	taccga		a	NonEssential	No Homolog
NC_011916.1	CCNA_01172	CCNA_01172	AIM24 family protein	+	1292195	tagaag	ttggcg	g	NonEssential	Homolog
NC_011916.1	CCNA_01173	CCNA_01173	chorismate mutase	-	1293510	taaagg	tggtcc	g	NonEssential	No Homolog
NC_011916.1	CCNA_01174	CCNA_01174	LysR-family transcriptional regulator	-	1294635	taagga		a	NonEssential	Homolog
NC_011916.1	CCNA_01182	CCNA_01182	glutathione S-transferase	+	1301925	gaaaaa	cgcggc	a	NonEssential	No Homolog
NC_011916.1	CCNA_01182	CCNA_01182	glutathione S-transferase	+	1301937	gattca		a	NonEssential	No Homolog
NC_011916.1	CCNA_01183	CCNA_01183	zinc dependent phospholipase C/S1-P1 nuclease-family protein	+	1302500	tacacc		c	NonEssential	No Homolog
NC_011916.1	CCNA_01196	CCNA_01196	iron-regulated outer membrane virulence protein	+	1319251	cagtcc	ttgacc	c	NonEssential	No Homolog
NC_011916.1	CCNA_01198	CCNA_01198	dTDP-4-dehydrorhamnose reductase	+	1321666	taggta	cttgct	a	NonEssential	Homolog
NC_011916.1	CCNA_01202	CCNA_01202	membrane alanine aminopeptidase	-	1328779	caaggt		t	NonEssential	No Homolog
NC_011916.1	CCNA_01203	CCNA_01203	TonB-dependent receptor	-	1330816	taacag	ttgccc	g	NonEssential	No Homolog
NC_011916.1	CCNA_01210	CCNA_01210	nucleotidyltransferase family protein	+	1336743	tcttgg		g	High_Fitness_Costs	Homolog
NC_011916.1	CCNA_01215	CCNA_01215	histidine triad (HIT) hydrolase	-	1342464	tattgt	tccctg	t	NonEssential	No Homolog
NC_011916.1	CCNA_01217	CCNA_01217	phosphatidylglycerophosphate synthase	+	1343509	tatcag		g	High_Fitness_Costs	No Homolog
NC_011916.1	CCNA_01221	CCNA_01221	acyl carrier protein	-	1348168	tagcgc		c	High_Fitness_Costs	No Homolog
NC_011916.1	CCNA_01230	CCNA_01230	arylsulfatase family protein	+	1357073	tatatg		g	NonEssential	No Homolog
NC_011916.1	CCNA_01241	CCNA_01241	Zn-dependent hydrolase, glyoxalase II family	-	1367636	tatcga		a	NonEssential	Homolog
NC_011916.1	CCNA_01242	CCNA_01242	amino acid permease	-	1369250	taacgt	ttgcgc	t	NonEssential	Homolog
NC_011916.1	CCNA_01244	CCNA_01244	hypothetical protein	-	1372338	caactg		g	NonEssential	No Homolog
NC_011916.1	CCNA_01247	CCNA_01247	CESA-like glycosyltransferase	-	1375823	tatcgg		g	NonEssential	Homolog
NC_011916.1	CCNA_01248	CCNA_01248	TetR-family transcriptional regulator	+	1375966	tagtgt	ttgcga	t	NonEssential	Homolog
NC_011916.1	CCNA_01252	CCNA_01252	soluble lytic murein transglycosylase	-	1381335	gaatcg		g	High_Fitness_Costs	Homolog
NC_011916.1	CCNA_01252	CCNA_01252	soluble lytic murein transglycosylase	-	1381461	gacaat		t	High_Fitness_Costs	Homolog
NC_011916.1	CCNA_01252	CCNA_01252	soluble lytic murein transglycosylase	-	1381514	caaatt		t	High_Fitness_Costs	Homolog
NC_011916.1	CCNA_01258	CCNA_01258	hypothetical protein	-	1386195	gacggt		t	NonEssential	No Homolog
NC_011916.1	CCNA_01259	CCNA_01259	class II aldolase and Adducin protein	+	1386307	caactc	cccggc	c	NonEssential	No Homolog
NC_011916.1	CCNA_01263	CCNA_01263	pyruvate dehydrogenase E1 component	+	1392229	tatgaa		a	NonEssential	Homolog
NC_011916.1	CCNA_01265	CCNA_01265	hypothetical protein	-	1395760	caatat		t	NonEssential	No Homolog
NC_011916.1	CCNA_01268	CCNA_01268	cytochrome c	-	1397407	tagata		a	NonEssential	No Homolog
NC_011916.1	CCNA_01268	CCNA_01268	cytochrome c	-	1397324	tataag	tgacaa	g	NonEssential	No Homolog
NC_011916.1	CCNA_01269	CCNA_01269	GcrA superfamily protein	+	1397427	tatcta		a	NonEssential	Homolog
NC_011916.1	CCNA_01275	CCNA_01275	bifunctional 5,10-methylene-tetrahydrofolate dehydrogenase/ 5,10-methylene-tetrahydrofolate cyclohydrolase	+	1401700	taggga	cgttgc	a	High_Fitness_Costs	Homolog
NC_011916.1	CCNA_01276	CCNA_01276	cytochrome c5	+	1402503	gaggtt		t	NonEssential	Homolog
NC_011916.1	CCNA_01277	CCNA_01277	FAD-linked oxidoreductase	+	1402950	tatggc		c	NonEssential	No Homolog
NC_011916.1	CCNA_01277	CCNA_01277	FAD-linked oxidoreductase	+	1402942	gatacg		g	NonEssential	No Homolog
NC_011916.1	CCNA_01278	CCNA_01278	hypothetical protein	-	1404909	tagccg		g	NonEssential	No Homolog
NC_011916.1	CCNA_01279	CCNA_01279	inorganic polyphosphate/ATP-NAD kinase	-	1405781	tcttgg		g	NonEssential	Homolog
NC_011916.1	CCNA_01285	CCNA_01285	proline iminopeptidase	-	1412590	taggct	tcacaa	t	NonEssential	Homolog
NC_011916.1	CCNA_01287	CCNA_01287	epoxide hydrolase	-	1413966	taccgt	ttgccg	t	NonEssential	Homolog
NC_011916.1	CCNA_01289	CCNA_01289	hypothetical protein	-	1415667	taaggt	tttacg	t	NonEssential	Homolog
NC_011916.1	CCNA_01290	CCNA_01290	hypothetical protein	+	1415692	taacgt	gttgca	t	NonEssential	No Homolog
NC_011916.1	CCNA_01295	CCNA_01295	integral membrane protein	-	1419994	gagagg		g	NonEssential	Homolog
NC_011916.1	CCNA_01297	CCNA_01297	23S rRNA Gm2251 methyltransferase	-	1423037	taagag	ttggac	g	NonEssential	Homolog
NC_011916.1	CCNA_01302	CCNA_01302	acetyltransferase domain protein	+	1428782	taatgc		c	NonEssential	No Homolog
NC_011916.1	CCNA_01304	CCNA_01304	hypothetical protein	+	1431115	tacaag	ttgacg	g	Essential	Homolog
NC_011916.1	CCNA_01337	CCNA_01337	GMC family oxidoreductase	+	1450093	cagtct	ctttcc	t	NonEssential	Homolog
NC_011916.1	CCNA_01338	CCNA_01338	glyoxalase family protein	+	1451780	taaata	gttgcg	a	NonEssential	No Homolog
NC_011916.1	CCNA_01344	CCNA_01344	hypothetical protein	+	1457963	gagaga		a	NonEssential	No Homolog
NC_011916.1	CCNA_01349	CCNA_01349	transposase	+	1462249	tagagg		g	NonEssential	No Homolog
NC_011916.1	CCNA_01351	CCNA_01351	two-component response regulator protein	-	1463978	cacgac		c	NonEssential	Homolog
NC_011916.1	CCNA_01364	CCNA_01364	NIFR3-like protein	+	1480085	caaaac		c	NonEssential	Homolog
NC_011916.1	CCNA_01364	CCNA_01364	NIFR3-like protein	+	1480063	tacaag		g	NonEssential	Homolog
NC_011916.1	CCNA_01368	CCNA_01368	acyl-CoA dehydrogenase	+	1483322	catgct	tttcca	t	NonEssential	Homolog
NC_011916.1	CCNA_01371	CCNA_01371	hypothetical protein	-	1486803	tatgcc		c	NonEssential	No Homolog
NC_011916.1	CCNA_01372	CCNA_01372	lysine decarboxylase family	-	1487505	gatcat	ttgaaa	t	NonEssential	Homolog
NC_011916.1	CCNA_01373	CCNA_01373	hypothetical protein	+	1487459	cactcc	ctggac	c	NonEssential	No Homolog
NC_011916.1	CCNA_01373	CCNA_01373	hypothetical protein	+	1487512	tatttg		g	NonEssential	No Homolog
NC_011916.1	CCNA_01375	CCNA_01375	lactoylglutathione lyase	+	1490214	tatatc		c	NonEssential	No Homolog
NC_011916.1	CCNA_01377	CCNA_01377	hypothetical protein	-	1492300	gataag		g	NonEssential	No Homolog
NC_011916.1	CCNA_01378	CCNA_01378	protein-L-isoaspartate O-methyltransferase	+	1492509	tataag		g	NonEssential	Homolog
NC_011916.1	CCNA_01383	CCNA_01383	hypothetical protein	+	1500207	caagat		t	NonEssential	No Homolog
NC_011916.1	CCNA_01385	CCNA_01385	rRNA methylase	+	1502287	tagagc		c	NonEssential	Homolog
NC_011916.1	CCNA_01386	CCNA_01386	hypothetical protein	-	1503810	caaaaa		a	NonEssential	No Homolog
NC_011916.1	CCNA_01388	CCNA_01388	methyltransferase	+	1505157	catatt		t	NonEssential	Homolog
NC_011916.1	CCNA_01389	CCNA_01389	acetyltransferase	+	1506288	taagca	gttgcc	a	NonEssential	No Homolog
NC_011916.1	CCNA_01389	CCNA_01389	acetyltransferase	+	1506232	catgct		t	NonEssential	No Homolog
NC_011916.1	CCNA_01390	CCNA_01390	RNA polymerase sigma factor	+	1507360	catagt	cttcct	t	NonEssential	No Homolog
NC_011916.1	CCNA_01391	CCNA_01391	radical SAM superfamily protein	+	1509067	cattct		t	NonEssential	No Homolog
NC_011916.1	CCNA_01392	CCNA_01392	glycosyltransferase involved in cell wall biogenesis	+	1510305	gaagca	tcttga	a	NonEssential	No Homolog
NC_011916.1	CCNA_01393	CCNA_01393	soluble lytic murein transglycosylase	-	1512455	taaggt	ttgatc	t	NonEssential	Homolog
NC_011916.1	CCNA_01394	CCNA_01394	uracil DNA glycosylase superfamily protein	-	1513286	taagac	tggaga	c	Essential	Homolog
NC_011916.1	CCNA_01396	CCNA_01396	tetratricopeptide repeat family protein	+	1515188	gagggt	cttgcg	t	NonEssential	No Homolog
NC_011916.1	CCNA_01405	CCNA_01405	GIY-YIG domain protein	-	1524403	gatgtc		c	NonEssential	Homolog
NC_011916.1	CCNA_01406	CCNA_01406	metal-dependent hydrolase	-	1525525	caaatc	attgac	c	NonEssential	No Homolog
NC_011916.1	CCNA_01413	CCNA_01413	phosphoglycerate mutase family protein	+	1531017	tacctc		c	NonEssential	Homolog
NC_011916.1	CCNA_01415	CCNA_01415	methyltransferase	+	1532753	gagatt		t	NonEssential	No Homolog
NC_011916.1	CCNA_01417	CCNA_01417	5-aminolevulinic acid synthase	+	1534631	caagag	gtggcc	g	Essential	Homolog
NC_011916.1	CCNA_01417	CCNA_01417	5-aminolevulinic acid synthase	+	1534738	gaaaag		g	Essential	Homolog
NC_011916.1	CCNA_01418	CCNA_01418	ROS/MUCR transcriptional regulator	-	1536615	gaccgg		g	NonEssential	No Homolog
NC_011916.1	CCNA_01419	CCNA_01419	serine hydroxymethyltransferase	+	1536689	taaaga		a	NonEssential	Homolog
NC_011916.1	CCNA_01419	CCNA_01419	serine hydroxymethyltransferase	+	1536698	tctgcc		c	NonEssential	Homolog
NC_011916.1	CCNA_01420	CCNA_01420	NrdR family transcriptional regulator	+	1538016	taatag	ttgacg	g	NonEssential	Homolog
NC_011916.1	CCNA_01425	CCNA_01425	H+ translocating pyrophosphatase	+	1541253	gacagt	gttgcg	t	NonEssential	No Homolog
NC_011916.1	CCNA_01426	CCNA_01426	chemotaxis receiver domain protein cheYIII	-	1544242	caatca		a	NonEssential	Homolog
NC_011916.1	CCNA_01426	CCNA_01426	chemotaxis receiver domain protein cheYIII	-	1544231	cagccg		g	NonEssential	Homolog
NC_011916.1	CCNA_01429	CCNA_01429	ubiquinol-cytochrome C reductase chaperone	+	1545006	tagttc	ttgacc	c	NonEssential	No Homolog
NC_011916.1	CCNA_01430	CCNA_01430	hypothetical protein	+	1545521	tatgtg		g	NonEssential	Homolog
NC_011916.1	CCNA_01437	CCNA_01437	transglycosylase associated protein	-	1550033	gaaaca		a	NonEssential	No Homolog
NC_011916.1	CCNA_01444	CCNA_01444	poly(3-hydroxyalkanoate) polymerase	-	1557673	tatgcg		g	NonEssential	Homolog
NC_011916.1	CCNA_01464	CCNA_01464	hypothetical protein	-	1572404	tagaac		c	NonEssential	No Homolog
NC_011916.1	CCNA_01465	CCNA_01465	methyl-accepting chemotaxis protein	+	1572588	caatgc		c	NonEssential	Homolog
NC_011916.1	CCNA_01480	CCNA_01480	hypothetical protein	+	1588422	caggtg		g	NonEssential	No Homolog
NC_011916.1	CCNA_01486	CCNA_01486	fumarylacetoacetate (FAA) hydrolase family protein	-	1593749	tatttg	ttgaca	g	NonEssential	No Homolog
NC_011916.1	CCNA_01487	CCNA_01487	GntR-family transcriptional regulator	+	1593851	tagagt	ttgttc	t	NonEssential	Homolog
NC_011916.1	CCNA_01500	CCNA_01500	hypothetical protein	+	1610768	taaccc	cttaaa	c	NonEssential	No Homolog
NC_011916.1	CCNA_01509	CCNA_01509	3-oxoacyl-(acyl-carrier-protein) synthase III	-	1620275	caaaca		a	NonEssential	Homolog
NC_011916.1	CCNA_01510	CCNA_01510	hypothetical protein	+	1620456	caatct	cttgac	t	NonEssential	No Homolog
NC_011916.1	CCNA_01519	CCNA_01519	universal stress protein family	+	1628247	caatgt	tgactg	t	NonEssential	No Homolog
NC_011916.1	CCNA_01521	CCNA_01521	hypothetical protein	-	1630483	cacctt	ggacgc	t	NonEssential	No Homolog
NC_011916.1	CCNA_01522	CCNA_01522	ATP-dependent protease subunit	-	1631476	tagttt	cttgcc	t	NonEssential	Homolog
NC_011916.1	CCNA_01533	CCNA_01533	hypothetical protein	+	1642303	caagtg	cttgaa	g	High_Fitness_Costs	No Homolog
NC_011916.1	CCNA_01534	CCNA_01534	hypothetical protein	+	1643003	gatagg		g	High_Fitness_Costs	No Homolog
NC_011916.1	CCNA_01534	CCNA_01534	hypothetical protein	+	1643010	tataag		g	High_Fitness_Costs	No Homolog
NC_011916.1	CCNA_01535	CCNA_01535	single-strand DNA binding protein	+	1643621	taacgt	tgcttc	t	Essential	Homolog
NC_011916.1	CCNA_01536	CCNA_01536	hypothetical protein	+	1644303	tcgctt		t	NonEssential	No Homolog
NC_011916.1	CCNA_01538	CCNA_01538	pyruvate phosphate dikinase	+	1646107	tactga	tggacg	a	Essential	Homolog
NC_011916.1	CCNA_01539	CCNA_01539	pirin family protein	-	1650203	tatctt		t	NonEssential	No Homolog
NC_011916.1	CCNA_01541	CCNA_01541	LysR-family transcriptional regulator	+	1650166	catggc		c	NonEssential	Homolog
NC_011916.1	CCNA_01541	CCNA_01541	LysR-family transcriptional regulator	+	1650174	tacctt		t	NonEssential	Homolog
NC_011916.1	CCNA_01543	CCNA_01543	chaperone protein dnaK	-	1654917	tacgac	cttgac	c	NonEssential	No Homolog
NC_011916.1	CCNA_01547	CCNA_01547	methionyl-tRNA synthetase	+	1659394	tatatg	tttcgt	g	Essential	Homolog
NC_011916.1	CCNA_01549	CCNA_01549	sulfate adenylyltransferase subunit 1/adenylylsulfate kinase	-	1664387	cacact		t	NonEssential	Homolog
NC_011916.1	CCNA_01550	CCNA_01550	sulfate adenylyltransferase subunit 2	-	1665320	taggtg	tgtcgc	g	NonEssential	Homolog
NC_011916.1	CCNA_01551	CCNA_01551	hypothetical protein	+	1665472	cataac	ctcgcc	c	NonEssential	No Homolog
NC_011916.1	CCNA_01560	CCNA_01560	phosphoenolpyruvate carboxylase	+	1676818	tagagg	ttttcc	g	NonEssential	Homolog
NC_011916.1	CCNA_01562	CCNA_01562	4-hydroxy-2-oxoglutarate aldolase/2-dehydro-3-deoxyphosphogluconate aldolase	+	1680092	taaggg		g	NonEssential	Homolog
NC_011916.1	CCNA_01568	CCNA_01568	Kef-type K+ transport system	+	1684733	gatcgg	ggtgac	g	NonEssential	Homolog
NC_011916.1	CCNA_01574	CCNA_01574	arsenic resistance protein arsH	+	1690130	catatt		t	NonEssential	No Homolog
NC_011916.1	CCNA_01575	CCNA_01575	glucose / sorbosone dehydrogenase	-	1692425	tacatc		c	NonEssential	No Homolog
NC_011916.1	CCNA_01578	CCNA_01578	beta-lactamase repressor	+	1694668	gaatta		a	NonEssential	No Homolog
NC_011916.1	CCNA_01579	CCNA_01579	cell wall degradation protein	+	1695260	catctg	gttgac	g	NonEssential	No Homolog
NC_011916.1	CCNA_01581	CCNA_01581	hypothetical protein	+	1697598	tagacc		c	High_Fitness_Costs	No Homolog
NC_011916.1	CCNA_01581	CCNA_01581	hypothetical protein	+	1697609	gatagc		c	High_Fitness_Costs	No Homolog
NC_011916.1	CCNA_01583	CCNA_01583	phosphate-binding protein	-	1699611	gacaaa	ttaaaa	a	NonEssential	No Homolog
NC_011916.1	CCNA_01586	CCNA_01586	ABC transporter, ATP-binding protein	+	1704530	tatgat	cttgat	t	NonEssential	Homolog
NC_011916.1	CCNA_01592	CCNA_01592	SN-glycerol-3-phosphate transport ATP-binding protein	+	1712417	caacca	ttgttt	a	NonEssential	No Homolog
NC_011916.1	CCNA_01593	CCNA_01593	Xaa-pro aminopeptidase	-	1714831	tacatc		c	NonEssential	Homolog
NC_011916.1	CCNA_01597	CCNA_01597	RHH DNA-binding protein	-	1719242	gatgtc	ttgcgc	c	NonEssential	No Homolog
NC_011916.1	CCNA_01598	CCNA_01598	pyridine nucleotide-disulfide oxidoreductase	+	1719319	caacaa	tggcgc	a	NonEssential	No Homolog
NC_011916.1	CCNA_01598	CCNA_01598	pyridine nucleotide-disulfide oxidoreductase	+	1719332	tataag		g	NonEssential	No Homolog
NC_011916.1	CCNA_01601	CCNA_01601	hypothetical protein	+	1722112	gatgtc		c	NonEssential	No Homolog
NC_011916.1	CCNA_01602	CCNA_01602	glutathione S-transferase	+	1722502	tatccg	tgacgc	g	NonEssential	No Homolog
NC_011916.1	CCNA_01603	CCNA_01603	aspartate aminotransferase	-	1724551	taaaca	tgcacc	a	NonEssential	Homolog
NC_011916.1	CCNA_01621	CCNA_01621	DNA-directed RNA polymerase omega chain	+	1741598	cataag	gtggac	g	NonEssential	Homolog
NC_011916.1	CCNA_01623	CCNA_01623	phosphohydrolase, MutT/nudix family	-	1744933	taccgc	tgcctc	c	NonEssential	No Homolog
NC_011916.1	CCNA_01624	CCNA_01624	orotate phosphoribosyltransferase	+	1745014	tatagg		g	NonEssential	Homolog
NC_011916.1	CCNA_01625	CCNA_01625	aminobenzoyl-glutamate utilization protein B	-	1747415	gatcgt	tggaca	t	NonEssential	No Homolog
NC_011916.1	CCNA_01626	CCNA_01626	pyridoxal phosphate biosynthetic protein pdxJ	+	1747546	taaccc	taggat	c	Essential	Homolog
NC_011916.1	CCNA_01629	CCNA_01629	signal peptidase I	+	1749116	tagcaa	cttgcc	a	High_Fitness_Costs	Homolog
NC_011916.1	CCNA_01632	CCNA_01632	hypothetical protein	-	1751588	tagcga		a	NonEssential	No Homolog
NC_011916.1	CCNA_01636	CCNA_01636	alkaline phosphatase	+	1754167	gataag	gttgga	g	NonEssential	No Homolog
NC_011916.1	CCNA_01637	CCNA_01637	topoisomerase IV subunit A	+	1755846	taggct		t	Essential	Homolog
NC_011916.1	CCNA_01639	CCNA_01639	beta-lactamase family protein	+	1759621	taaggt	ttccaa	t	NonEssential	Homolog
NC_011916.1	CCNA_01642	CCNA_01642	gluconate 5-dehydrogenase	+	1762852	cagttt		t	NonEssential	Homolog
NC_011916.1	CCNA_01643	CCNA_01643	arginine-tRNA-protein transferase	-	1764746	caactc		c	NonEssential	No Homolog
NC_011916.1	CCNA_01644	CCNA_01644	chemotaxis motB protein	-	1765575	caggtt		t	NonEssential	No Homolog
NC_011916.1	CCNA_01645	CCNA_01645	3-hydroxyisobutyrate dehydrogenase	+	1765648	taatcc	ttgccg	c	NonEssential	Homolog
NC_011916.1	CCNA_01647	CCNA_01647	8-amino-7-oxononanoate synthase	-	1768356	tatccc	tgcgga	c	NonEssential	Homolog
NC_011916.1	CCNA_01648	CCNA_01648	adenosylmethionine-8-amino-7-oxononanoate	+	1768380	gatagg	ctttcc	g	NonEssential	Homolog
NC_011916.1	CCNA_01651	CCNA_01651	DNA gyrase subunit A	+	1771267	taacag	gtggcg	g	Essential	Homolog
NC_011916.1	CCNA_01652	CCNA_01652	phosphopantetheine adenylyltransferase	+	1773963	taacca		a	Essential	Homolog
NC_011916.1	CCNA_01653	CCNA_01653	cyclophilin-type peptidylprolyl cis-trans isomerase	+	1774676	caacga	gttatc	a	NonEssential	Homolog
NC_011916.1	CCNA_01655	CCNA_01655	cyclophilin-type peptidylprolyl cis-trans isomerase	+	1776482	tagaag	gttcac	g	NonEssential	Homolog
NC_011916.1	CCNA_01660	CCNA_01660	hypothetical protein	-	1781935	gatgac		c	NonEssential	No Homolog
NC_011916.1	CCNA_01665	CCNA_01665	potassium-transporting ATPase C chain	+	1786445	taaaca	gtggtc	a	NonEssential	No Homolog
NC_011916.1	CCNA_01668	CCNA_01668	sulfate transport system permease protein cysT	+	1790610	taagcg	tttgcc	g	NonEssential	Homolog
NC_011916.1	CCNA_01668	CCNA_01668	sulfate transport system permease protein cysT	+	1790421	taggct		t	NonEssential	Homolog
NC_011916.1	CCNA_01674	CCNA_01674	circularly permuted ATP-grasp type 2 protein	-	1797603	caaatg		g	NonEssential	Homolog
NC_011916.1	CCNA_01674	CCNA_01674	circularly permuted ATP-grasp type 2 protein	-	1797532	tagagt		t	NonEssential	Homolog
NC_011916.1	CCNA_01675	CCNA_01675	outer membrane protein	+	1797708	tacagc		c	Essential	Homolog
NC_011916.1	CCNA_01676	CCNA_01676	hypothetical protein	+	1799499	cagatc		c	Essential	Homolog
NC_011916.1	CCNA_01677	CCNA_01677	carboxypeptidase G2 precursor	+	1803719	tattaa	ctttcc	a	NonEssential	Homolog
NC_011916.1	CCNA_01677	CCNA_01677	carboxypeptidase G2 precursor	+	1803797	tatctt		t	NonEssential	Homolog
NC_011916.1	CCNA_01684	CCNA_01684	phenylalanine-4-hydroxylase	-	1812350	tagcgt		t	NonEssential	Homolog
NC_011916.1	CCNA_01685	CCNA_01685	hemimethylated DNA-binding protein yccV	-	1812873	tacgtt		t	NonEssential	Homolog
NC_011916.1	CCNA_01687	CCNA_01687	FtsJ-family 23S rRNA methylase	+	1814028	tagaga		a	Essential	Homolog
NC_011916.1	CCNA_01687	CCNA_01687	FtsJ-family 23S rRNA methylase	+	1814006	gcgtgt		t	Essential	Homolog
NC_011916.1	CCNA_01689	CCNA_01689	inosine-5-monophosphate dehydrogenase	+	1815935	tatatc	gtcgac	c	High_Fitness_Costs	Homolog
NC_011916.1	CCNA_01700	CCNA_01700	nucleoside permease	+	1831627	tatcga	ttgccg	a	NonEssential	Homolog
NC_011916.1	CCNA_01704	CCNA_01704	cytochrome c	+	1835947	tatgac		c	NonEssential	No Homolog
NC_011916.1	CCNA_01705	CCNA_01705	hypothetical protein	-	1837596	tacatt		t	NonEssential	No Homolog
NC_011916.1	CCNA_01706	CCNA_01706	BetA-family choline dehydrogenase	+	1837633	gaagcc	gttgca	c	NonEssential	No Homolog
NC_011916.1	CCNA_01712	CCNA_01712	CopY/TcrY family transcriptional repressor	-	1844628	taatcg	ttgacg	g	NonEssential	No Homolog
NC_011916.1	CCNA_01715	CCNA_01715	GPH-family phosphatase	+	1845856	tatcag		g	NonEssential	No Homolog
NC_011916.1	CCNA_01716	CCNA_01716	hypothetical protein	+	1846571	taacct		t	NonEssential	No Homolog
NC_011916.1	CCNA_01719	CCNA_01719	hypothetical protein	+	1847684	catgtt		t	NonEssential	No Homolog
NC_011916.1	CCNA_01722	CCNA_01722	hypothetical protein	+	1849049	cacggt		t	High_Fitness_Costs	No Homolog
NC_011916.1	CCNA_01723	CCNA_01723	3-methyl-2-oxobutanoate hydroxymethyltransferase	+	1849571	cacaaa	tgttgc	a	Essential	Homolog
NC_011916.1	CCNA_01724	CCNA_01724	hypothetical protein	+	1850471	tatagg	gttgcg	g	Essential	Homolog
NC_011916.1	CCNA_01724	CCNA_01724	hypothetical protein	+	1850503	cacaat		t	Essential	Homolog
NC_011916.1	CCNA_01727	CCNA_01727	methyl-accepting chemotaxis protein	-	1856264	cagttg		g	NonEssential	Homolog
NC_011916.1	CCNA_01729	CCNA_01729	transporter, sodium/bile acid symporter family	-	1858244	gacata	tttcgc	a	NonEssential	No Homolog
NC_011916.1	CCNA_01730	CCNA_01730	amidophosphoribosyltransferase	-	1859797	tatgat		t	NonEssential	Homolog
NC_011916.1	CCNA_01731	CCNA_01731	colicin V production protein CvpA	-	1860658	cattac		c	NonEssential	No Homolog
NC_011916.1	CCNA_01736	CCNA_01736	TetR-family transcriptional regulator	+	1864204	catggc	gtcgat	c	NonEssential	No Homolog
NC_011916.1	CCNA_01738	CCNA_01738	TonB-dependent outer membrane receptor	-	1869144	tatgaa		a	NonEssential	Homolog
NC_011916.1	CCNA_01741	CCNA_01741	SSU ribosomal protein S6P	-	1870669	taggag	tgcgtt	g	Essential	Homolog
NC_011916.1	CCNA_01742	CCNA_01742	hypothetical protein	+	1870808	tagctg	ttccaa	g	NonEssential	No Homolog
NC_011916.1	CCNA_01746	CCNA_01746	malonyl-CoA-(acyl-carrier-protein) transacylase FabD	+	1874178	taaccc	ttgctc	c	Essential	Homolog
NC_011916.1	CCNA_01749	CCNA_01749	acyl carrier protein	+	1876959	gatagg	tggtca	g	Essential	Homolog
NC_011916.1	CCNA_01759	CCNA_01759	peptidyl-prolyl cis-trans isomerase	-	1887115	tacagg		g	Essential	Homolog
NC_011916.1	CCNA_01760	CCNA_01760	OstA-like organic solvent tolerance protein	-	1889650	tctttt		t	Essential	Homolog
NC_011916.1	CCNA_01763	CCNA_01763	multifunctional aminopeptidase	+	1891935	tatgcc		c	NonEssential	Homolog
NC_011916.1	CCNA_01766	CCNA_01766	CsgG-related curli protein	-	1895262	tatagt		t	NonEssential	No Homolog
NC_011916.1	CCNA_01767	CCNA_01767	cytochrome C family protein	+	1895422	cattct	ttggtt	t	NonEssential	No Homolog
NC_011916.1	CCNA_01768	CCNA_01768	hypothetical protein	-	1896232	catggt		t	NonEssential	No Homolog
NC_011916.1	CCNA_01770	CCNA_01770	nucleoside diphosphate kinase	+	1898234	tataag		g	Essential	Homolog
NC_011916.1	CCNA_01770	CCNA_01770	nucleoside diphosphate kinase	+	1898244	caacct		t	Essential	Homolog
NC_011916.1	CCNA_01773	CCNA_01773	SNARE-associated family membrane protein	-	1900026	gagata		a	NonEssential	Homolog
NC_011916.1	CCNA_01775	CCNA_01775	phosphoribosylformylglycinamidine cyclo-ligase	-	1901978	taatag		g	NonEssential	Homolog
NC_011916.1	CCNA_01776	CCNA_01776	ribonuclease D	+	1901996	tattag	cttgca	g	Essential	Homolog
NC_011916.1	CCNA_01779	CCNA_01779	hypothetical protein	-	1906818	caacct		t	NonEssential	No Homolog
NC_011916.1	CCNA_01785	CCNA_01785	hypothetical protein	-	1913157	caggac	aaggcg	c	NonEssential	No Homolog
NC_011916.1	CCNA_01785	CCNA_01785	hypothetical protein	-	1913211	cagcct		t	NonEssential	No Homolog
NC_011916.1	CCNA_01785	CCNA_01785	hypothetical protein	-	1913220	cacgct		t	NonEssential	No Homolog
NC_011916.1	CCNA_01795	CCNA_01795	phosphopyruvate hydratase	+	1921831	taaggc	gttgcg	c	High_Fitness_Costs	Homolog
NC_011916.1	CCNA_01799	CCNA_01799	pyruvate dehydrogenase E1 component alpha subunit	+	1923694	tattac		c	High_Fitness_Costs	Homolog
NC_011916.1	CCNA_01804	CCNA_01804	glutathione peroxidase	+	1928187	gattga		a	NonEssential	Homolog
NC_011916.1	CCNA_01813	CCNA_01813	tRNA-dihydrouridine synthase	+	1937687	taaaaa	tttact	a	NonEssential	Homolog
NC_011916.1	CCNA_01814	CCNA_01814	nitrogen regulation protein ntrB	+	1938501	catcac		c	NonEssential	Homolog
NC_011916.1	CCNA_01819	CCNA_01819	RNA-binding protein, Hfq family	+	1945909	tagcat	tgtcgc	t	Essential	Homolog
NC_011916.1	CCNA_01822	CCNA_01822	melibiose carrier protein	-	1949821	cacact	tggcgc	t	NonEssential	Homolog
NC_011916.1	CCNA_01826	CCNA_01826	vitamin B12 receptor	+	1950985	tagctc	ttgacc	c	NonEssential	No Homolog
NC_011916.1	CCNA_01829	CCNA_01829	SalR-family ligand-binding transcriptional regulator	+	1955473	catctt		t	NonEssential	Homolog
NC_011916.1	CCNA_01830	CCNA_01830	TonB-dependent receptor	+	1956586	caattg	cttgac	g	NonEssential	No Homolog
NC_011916.1	CCNA_01840	CCNA_01840	MerR-family transcriptional regulator	-	1972416	gatgga		a	NonEssential	Homolog
NC_011916.1	CCNA_01852	CCNA_01852	major facilitator superfamily transporter	+	1983929	catgct	tgccta	t	NonEssential	Homolog
NC_011916.1	CCNA_01853	CCNA_01853	hypothetical protein	+	1985425	tacgag	cttggc	g	NonEssential	No Homolog
NC_011916.1	CCNA_01861	CCNA_01861	hypothetical protein	+	1995226	tatgta		a	NonEssential	No Homolog
NC_011916.1	CCNA_01864	CCNA_01864	TetR-family transcriptional regulator	+	1998726	taattt	ttgtca	t	Essential	Homolog
NC_011916.1	CCNA_01868	CCNA_01868	2H phosphodiesterase family protein	-	2006112	tacacc		c	NonEssential	No Homolog
NC_011916.1	CCNA_01870	CCNA_01870	NagC-family transcriptional regulator	-	2009972	taccga		a	NonEssential	No Homolog
NC_011916.1	CCNA_01901	CCNA_01901	lipoprotein	-	2044398	caagat		t	NonEssential	Homolog
NC_011916.1	CCNA_01910	CCNA_01910	ABC transporter substrate-binding protein	-	2055457	caaatg	ttactc	g	NonEssential	No Homolog
NC_011916.1	CCNA_01913	CCNA_01913	MarR-family transcriptional regulator	+	2056508	tatggt	attgat	t	NonEssential	Homolog
NC_011916.1	CCNA_01913	CCNA_01913	MarR-family transcriptional regulator	+	2056542	taatat		t	NonEssential	Homolog
NC_011916.1	CCNA_01917	CCNA_01917	alpha-methylacyl-CoA racemase	-	2061153	tactgc		c	NonEssential	Homolog
NC_011916.1	CCNA_01919	CCNA_01919	FrnE protein	+	2062714	tatatg	cttggg	g	NonEssential	No Homolog
NC_011916.1	CCNA_01922	CCNA_01922	SAM-dependent methyltransferase	-	2068147	cattac		c	NonEssential	No Homolog
NC_011916.1	CCNA_01923	CCNA_01923	ATP-dependent RNA helicase	+	2068086	tattta	ttgact	a	NonEssential	Homolog
NC_011916.1	CCNA_01925	CCNA_01925	coniferyl aldehyde dehydrogenase	-	2072478	catggt	tgcgtc	t	NonEssential	Homolog
NC_011916.1	CCNA_01929	CCNA_01929	hypothetical protein	-	2075485	tacgga		a	NonEssential	No Homolog
NC_011916.1	CCNA_01930	CCNA_01930	ADP-heptose LPS heptosyltransferase	-	2076391	gacaca	attgac	a	NonEssential	No Homolog
NC_011916.1	CCNA_01931	CCNA_01931	TetR-family transcriptional regulator	+	2076486	gaagct		t	NonEssential	No Homolog
NC_011916.1	CCNA_01942	CCNA_01942	Rrf2 family protein	-	2085486	taaatc	ttgacc	c	High_Fitness_Costs	Homolog
NC_011916.1	CCNA_01943	CCNA_01943	alpha/beta hydrolase family protein	+	2085458	tacaag		g	NonEssential	Homolog
NC_011916.1	CCNA_01944	CCNA_01944	McrA-family restriction endonuclease	-	2086832	taagct		t	NonEssential	No Homolog
NC_011916.1	CCNA_01945	CCNA_01945	anhydro-N-acetylmuramic acid kinase	-	2088024	caacgg		g	NonEssential	Homolog
NC_011916.1	CCNA_01947	CCNA_01947	thioredoxin peroxidase	+	2089603	tagact	tggcgt	t	NonEssential	Homolog
NC_011916.1	CCNA_01948	CCNA_01948	peptidoglycan-specific endopeptidase, M23 family	+	2090336	catatc	ttgcgc	c	NonEssential	Homolog
NC_011916.1	CCNA_01952	CCNA_01952	N-acetylmuramoyl-L-alanine amidase	-	2097000	gatatt		t	Essential	Homolog
NC_011916.1	CCNA_01954	CCNA_01954	ribonuclease E	+	2097479	gagact		t	High_Fitness_Costs	Homolog
NC_011916.1	CCNA_01955	CCNA_01955	zinc metalloprotease	+	2100288	tagatt	tccctc	t	NonEssential	Homolog
NC_011916.1	CCNA_01959	CCNA_01959	3-dehydroquinate dehydratase	+	2103829	tataca	cttgtg	a	Essential	Homolog
NC_011916.1	CCNA_01964	CCNA_01964	NADH dehydrogenase	-	2107966	gagcaa		a	NonEssential	Homolog
NC_011916.1	CCNA_01964	CCNA_01964	NADH dehydrogenase	-	2107997	tatggt		t	NonEssential	Homolog
NC_011916.1	CCNA_01968	CCNA_01968	pentapeptide repeats containing protein	+	2111576	caaacc	tggtct	c	Essential	Homolog
NC_011916.1	CCNA_01969	CCNA_01969	aspartyl-tRNA synthetase	-	2114421	taccgc		c	Essential	Homolog
NC_011916.1	CCNA_01970	CCNA_01970	triosephosphate isomerase	-	2115410	gagcat	ttggcg	t	Essential	Homolog
NC_011916.1	CCNA_01971	CCNA_01971	peptidyl-prolyl cis-trans isomerase	+	2115364	tatacc	tgcccc	c	Essential	Homolog
NC_011916.1	CCNA_01973	CCNA_01973	hypothetical protein	-	2119154	catggg	gttaca	g	NonEssential	No Homolog
NC_011916.1	CCNA_01974	CCNA_01974	anthranilate synthase component II/para-aminobenzoate synthase glutamine amidotransferase component II	+	2119257	tagaac	tacaca	c	NonEssential	Homolog
NC_011916.1	CCNA_01977	CCNA_01977	1-acyl-sn-glycerol-3-phosphate acyltransferase	+	2121746	catcct	tggcgc	t	NonEssential	No Homolog
NC_011916.1	CCNA_01983	CCNA_01983	citrate synthase	+	2128784	tataac	gctagc	c	NonEssential	Homolog
NC_011916.1	CCNA_01985	CCNA_01985	ABC transporter ATP-binding protein	-	2132225	taacct		t	NonEssential	No Homolog
NC_011916.1	CCNA_01991	CCNA_01991	OmpH-like outer membrane protein	-	2137476	gatccg		g	Essential	Homolog
NC_011916.1	CCNA_01991	CCNA_01991	OmpH-like outer membrane protein	-	2137467	gaacat		t	Essential	Homolog
NC_011916.1	CCNA_01996	CCNA_01996	undecaprenyl pyrophosphate synthetase	-	2143721	catcgc		c	Essential	Homolog
NC_011916.1	CCNA_01997	CCNA_01997	ribosome recycling factor (RRF)	-	2144431	gacagc		c	Essential	Homolog
NC_011916.1	CCNA_02000	CCNA_02000	SSU ribosomal protein S2P	-	2147259	tatttg	tgcctt	g	Essential	Homolog
NC_011916.1	CCNA_02008	CCNA_02008	prolyl-tRNA synthetase	-	2157033	cacaaa		a	Essential	Homolog
NC_011916.1	CCNA_02008	CCNA_02008	prolyl-tRNA synthetase	-	2156896	caggcc		c	Essential	Homolog
NC_011916.1	CCNA_02008	CCNA_02008	prolyl-tRNA synthetase	-	2156903	tatctc		c	Essential	Homolog
NC_011916.1	CCNA_02011	CCNA_02011	methylmalonyl CoA epimerase	-	2158021	taggcc	ttccgc	c	NonEssential	Homolog
NC_011916.1	CCNA_02036	CCNA_02036	DNA-binding protein HU	-	2180981	cataat	ttgacg	t	NonEssential	Homolog
NC_011916.1	CCNA_02040	CCNA_02040	phosphoserine phosphatase	+	2185416	tattac	cttacg	c	Essential	Homolog
NC_011916.1	CCNA_02042	CCNA_02042	trigger factor chaperone	-	2188477	gacata	ttggat	a	High_Fitness_Costs	Homolog
NC_011916.1	CCNA_02052	CCNA_02052	topoisomerase IV subunit B	+	2200444	tagact		t	Essential	Homolog
NC_011916.1	CCNA_02054	CCNA_02054	methylmalonyl-CoA carboxylase, carboxyltransferase subunit	-	2204981	tacggc	ttgcgc	c	NonEssential	Homolog
NC_011916.1	CCNA_02056	CCNA_02056	ATP12 family chaperone protein	-	2206153	cattca	ttgcgc	a	Essential	Homolog
NC_011916.1	CCNA_02060	CCNA_02060	CrcB family protein	-	2210274	cataag	ttggcg	g	NonEssential	Homolog
NC_011916.1	CCNA_02062	CCNA_02062	DNA repair protein recN	-	2213484	gatctt	ttgaaa	t	NonEssential	Homolog
NC_011916.1	CCNA_02067	CCNA_02067	conserved membrane spanning protein	-	2219445	tatggt	tttgcc	t	NonEssential	No Homolog
NC_011916.1	CCNA_02071	CCNA_02071	protein translocase subunit YajC	-	2222954	catagc		c	Essential	Homolog
NC_011916.1	CCNA_02071	CCNA_02071	protein translocase subunit YajC	-	2222910	tattcg		g	Essential	Homolog
NC_011916.1	CCNA_02082	CCNA_02082	Sec-independent protein translocase protein tatA	-	2232757	taaagc	ttgtaa	c	Essential	Homolog
NC_011916.1	CCNA_02088	CCNA_02088	HesB protein family	+	2237620	gaaggt		t	NonEssential	Homolog
NC_011916.1	CCNA_02091	CCNA_02091	hypothetical protein	+	2239175	tagcct	ctgtcc	t	NonEssential	No Homolog
NC_011916.1	CCNA_02093	CCNA_02093	hypothetical protein	+	2240755	caaaca	tcgacg	a	NonEssential	No Homolog
NC_011916.1	CCNA_02094	CCNA_02094	MviM-like NAD-dependent oxidoreductase	-	2243642	tagaca	tctaag	a	Essential	Homolog
NC_011916.1	CCNA_02096	CCNA_02096	CusF-family protein	-	2245406	taggga	ttttcg	a	NonEssential	No Homolog
NC_011916.1	CCNA_02097	CCNA_02097	periplasmic glucan glucosyltransferase	+	2245379	cacgcc		c	Essential	Homolog
NC_011916.1	CCNA_02097	CCNA_02097	periplasmic glucan glucosyltransferase	+	2245388	tatcat		t	Essential	Homolog
NC_011916.1	CCNA_02098	CCNA_02098	molybdopterin-guanine dinucleotide biosynthesis protein A	+	2247560	tagaag	ctggtc	g	NonEssential	No Homolog
NC_011916.1	CCNA_02100	CCNA_02100	hypothetical protein	-	2250555	gatacc		c	NonEssential	No Homolog
NC_011916.1	CCNA_02104	CCNA_02104	GIY-YIG domain protein	-	2252952	taaata		a	NonEssential	No Homolog
NC_011916.1	CCNA_02105	CCNA_02105	hypothetical protein	-	2253424	cagact		t	NonEssential	No Homolog
NC_011916.1	CCNA_02111	CCNA_02111	pilF-related tetratricopeptide repeat protein	-	2261356	tatgat	ttagcc	t	NonEssential	No Homolog
NC_011916.1	CCNA_02119	CCNA_02119	hypothetical protein	-	2270477	gatgta		a	NonEssential	No Homolog
NC_011916.1	CCNA_02120	CCNA_02120	tetratricopeptide repeat family protein	-	2271207	tctggc		c	NonEssential	Homolog
NC_011916.1	CCNA_02124	CCNA_02124	hypothetical protein	-	2276144	caattc		c	NonEssential	No Homolog
NC_011916.1	CCNA_02124	CCNA_02124	hypothetical protein	-	2276075	taatag	tggacc	g	NonEssential	No Homolog
NC_011916.1	CCNA_02128	CCNA_02128	acyl-CoA dehydrogenase	+	2281423	tagtgt	cttgcc	t	NonEssential	Homolog
NC_011916.1	CCNA_02147	CCNA_02147	hypothetical protein	+	2304546	tacagt		t	NonEssential	No Homolog
NC_011916.1	CCNA_02151	CCNA_02151	exodeoxyribonuclease VII small subunit	-	2308468	taggct	tgcccg	t	High_Fitness_Costs	Homolog
NC_011916.1	CCNA_02152	CCNA_02152	phosphoglycerate mutase	-	2309254	tacgac		c	NonEssential	Homolog
NC_011916.1	CCNA_02155	CCNA_02155	hypothetical protein	+	2310825	gacaca	attgcg	a	NonEssential	No Homolog
NC_011916.1	CCNA_02155	CCNA_02155	hypothetical protein	+	2310568	tatggt		t	NonEssential	No Homolog
NC_011916.1	CCNA_02157	CCNA_02157	HipB-family transcriptional regulator	-	2313845	taacaa	tgttgc	a	NonEssential	No Homolog
NC_011916.1	CCNA_02160	CCNA_02160	hypothetical protein	-	2316118	taggct		t	NonEssential	No Homolog
NC_011916.1	CCNA_02161	CCNA_02161	TetR-family transcriptional regulator	+	2316208	taagac	ttgcgc	c	NonEssential	No Homolog
NC_011916.1	CCNA_02163	CCNA_02163	hypothetical protein	+	2317213	taacct	tgtaca	t	NonEssential	No Homolog
NC_011916.1	CCNA_02169	CCNA_02169	thioesterase superfamily protein	+	2322022	taactg	cttgcg	g	NonEssential	No Homolog
NC_011916.1	CCNA_02171	CCNA_02171	nucleoside permease nupC	-	2324630	caatca	tgcgtg	a	High_Fitness_Costs	Homolog
NC_011916.1	CCNA_02171	CCNA_02171	nucleoside permease nupC	-	2324664	tacgca		a	High_Fitness_Costs	Homolog
NC_011916.1	CCNA_02172	CCNA_02172	ABC-type transporter, permease component	+	2324863	cattgc	ttggcc	c	NonEssential	No Homolog
NC_011916.1	CCNA_02178	CCNA_02178	short-chain alcohol dehydrogenase	+	2328969	cacaaa	cttgac	a	NonEssential	Homolog
NC_011916.1	CCNA_02190	CCNA_02190	penicillin-binding protein	+	2340878	tacaca	gtttga	a	NonEssential	Homolog
NC_011916.1	CCNA_02191	CCNA_02191	hypothetical protein	+	2343102	cagatc		c	NonEssential	No Homolog
NC_011916.1	CCNA_02194	CCNA_02194	fumarate hydratase	+	2344513	tagacc	attgcc	c	Essential	Homolog
NC_011916.1	CCNA_02194	CCNA_02194	fumarate hydratase	+	2344519	gaccgt		t	Essential	Homolog
NC_011916.1	CCNA_02198	CCNA_02198	trans-isoprenyl diphosphate synthase	-	2348524	tatccc		c	Essential	Homolog
NC_011916.1	CCNA_02199	CCNA_02199	methyltransferase	+	2348552	cagggt		t	NonEssential	No Homolog
NC_011916.1	CCNA_02200	CCNA_02200	cytochrome c-family protein	-	2349727	catgtt		t	NonEssential	No Homolog
NC_011916.1	CCNA_02203	CCNA_02203	YceI-like domain protein	-	2351826	gaatgt	ttgcgc	t	NonEssential	Homolog
NC_011916.1	CCNA_02204	CCNA_02204	ketol-acid reductoisomerase/2-dehydropantoate 2-reductase	-	2353010	caaacg	cttgac	g	Essential	Homolog
NC_011916.1	CCNA_02205	CCNA_02205	hypothetical protein	-	2354232	cagaga		a	NonEssential	No Homolog
NC_011916.1	CCNA_02206	CCNA_02206	hypothetical protein	+	2354241	gatagc		c	NonEssential	No Homolog
NC_011916.1	CCNA_02207	CCNA_02207	hypothetical protein	+	2354892	gatagg	gtagcg	g	NonEssential	No Homolog
NC_011916.1	CCNA_02210	CCNA_02210	dihydrofolate reductase	+	2357949	taatca	atggcg	a	Essential	Homolog
NC_011916.1	CCNA_02211	CCNA_02211	zinc ribbon domain protein	+	2358535	tagggc		c	NonEssential	No Homolog
NC_011916.1	CCNA_02213	CCNA_02213	old yellow enzyme (OYE)-family NADH:flavin oxidoreductase	-	2361984	catctg	ttgccg	g	NonEssential	Homolog
NC_011916.1	CCNA_02214	CCNA_02214	hypothetical protein	+	2361988	gacaaa	cttgcg	a	NonEssential	No Homolog
NC_011916.1	CCNA_02217	CCNA_02217	hypothetical protein	-	2364406	cagttg	ttttca	g	NonEssential	No Homolog
NC_011916.1	CCNA_02218	CCNA_02218	DnaJ-like protein djlA	-	2365242	tagaag		g	NonEssential	No Homolog
NC_011916.1	CCNA_02225	CCNA_02225	ArsR family/SAM-dependent transcriptional regulator	-	2374657	tatgtc		c	NonEssential	No Homolog
NC_011916.1	CCNA_02225	CCNA_02225	ArsR family/SAM-dependent transcriptional regulator	-	2374841	gatggc		c	NonEssential	No Homolog
NC_011916.1	CCNA_02226	CCNA_02226	glyoxalase family protein	-	2375095	tatagt		t	NonEssential	No Homolog
NC_011916.1	CCNA_02231	CCNA_02231	ABC transporter ATP-binding protein	-	2379662	caatcc	tctgac	c	NonEssential	Homolog
NC_011916.1	CCNA_02231	CCNA_02231	ABC transporter ATP-binding protein	-	2379676	tatttc		c	NonEssential	Homolog
NC_011916.1	CCNA_02235	CCNA_02235	SGNH hydrolase family protein	+	2383552	tacaaa		a	NonEssential	No Homolog
NC_011916.1	CCNA_02237	CCNA_02237	Xaa-pro dipeptidyl-peptidase	+	2385974	catagc	tgacaa	c	NonEssential	Homolog
NC_011916.1	CCNA_02241	CCNA_02241	endoribonuclease L-PSP	-	2390968	taagca	tttgcc	a	NonEssential	No Homolog
NC_011916.1	CCNA_02242	CCNA_02242	PHB granule-associated protein, phasin2	-	2391632	caaacc	ttgact	c	NonEssential	No Homolog
NC_011916.1	CCNA_02248	CCNA_02248	hypothetical protein	-	2397182	gacgag		g	NonEssential	No Homolog
NC_011916.1	CCNA_02252	CCNA_02252	methylcrotonyl-CoA carboxylase carboxyl transferase subunit	-	2402321	taagcg	ttccgg	g	NonEssential	Homolog
NC_011916.1	CCNA_02252	CCNA_02252	methylcrotonyl-CoA carboxylase carboxyl transferase subunit	-	2402426	caactg		g	NonEssential	Homolog
NC_011916.1	CCNA_02260	CCNA_02260	hypothetical protein	-	2411346	tcggcg		g	NonEssential	No Homolog
NC_011916.1	CCNA_02260	CCNA_02260	hypothetical protein	-	2411359	tagatt		t	NonEssential	No Homolog
NC_011916.1	CCNA_02264	CCNA_02264	thiJ/PfpI family	-	2418642	catgaa	ttgaaa	a	NonEssential	No Homolog
NC_011916.1	CCNA_02270	CCNA_02270	MarR-family transcriptional regulator	-	2423769	gatcat		t	NonEssential	Homolog
NC_011916.1	CCNA_02275	CCNA_02275	ABC transporter, periplasmic component	-	2426638	taaagc	ttgatt	c	NonEssential	No Homolog
NC_011916.1	CCNA_02277	CCNA_02277	TonB-dependent outer membrane channel	+	2426721	taggcc	ttgacc	c	NonEssential	Homolog
NC_011916.1	CCNA_02278	CCNA_02278	hypothetical protein	+	2429056	tagcaa		a	NonEssential	No Homolog
NC_011916.1	CCNA_02283	CCNA_02283	HNH endonuclease family protein	-	2434069	catcct	ttggtt	t	NonEssential	No Homolog
NC_011916.1	CCNA_02286	CCNA_02286	hypothetical protein	-	2435662	tatcta	cttgac	a	NonEssential	No Homolog
NC_011916.1	CCNA_02287	CCNA_02287	TetR-family transcriptional regulator	+	2435739	tagaaa	ctttac	a	NonEssential	No Homolog
NC_011916.1	CCNA_02301	CCNA_02301	YdcF-like family protein	+	2447259	catcat		t	NonEssential	No Homolog
NC_011916.1	CCNA_02302	CCNA_02302	1-acyl-sn-glycerol-3-phosphate acyltransferase	+	2447881	gaagac		c	Essential	Homolog
NC_011916.1	CCNA_02303	CCNA_02303	cation transport protein chaC	-	2449306	tatggg	ttgcgg	g	NonEssential	No Homolog
NC_011916.1	CCNA_02305	CCNA_02305	chorismate mutase-family protein	+	2450419	tatggt	tattgc	t	NonEssential	Homolog
NC_011916.1	CCNA_02306	CCNA_02306	histidinol-phosphate aminotransferase	+	2451248	taagag	gctgca	g	NonEssential	Homolog
NC_011916.1	CCNA_02309	CCNA_02309	EF hand domain protein	+	2454489	caatca		a	NonEssential	No Homolog
NC_011916.1	CCNA_02312	CCNA_02312	TraB superfamily protein	-	2458404	cacttc	tgcgct	c	NonEssential	Homolog
NC_011916.1	CCNA_02320	CCNA_02320	2-deoxycytidine 5-triphosphate deaminase	-	2463361	gagtgt	ttgcgt	t	Essential	Homolog
NC_011916.1	CCNA_02321	CCNA_02321	O-succinylhomoserine sulfhydrylase	+	2463513	tatgcg		g	NonEssential	Homolog
NC_011916.1	CCNA_02326	CCNA_02326	acetylornithine aminotransferase/succinyldiaminopimelate aminotransferase	-	2469275	gacaac		c	High_Fitness_Costs	Homolog
NC_011916.1	CCNA_02327	CCNA_02327	ABC transporter permease protein	-	2470214	cacatg		g	NonEssential	Homolog
NC_011916.1	CCNA_02329	CCNA_02329	exodeoxyribonuclease VII large subunit	+	2471231	tagata	gtgacc	a	High_Fitness_Costs	Homolog
NC_011916.1	CCNA_02330	CCNA_02330	hypothetical protein	+	2472776	tagaat		t	NonEssential	No Homolog
NC_011916.1	CCNA_02332	CCNA_02332	chemotaxis receiver protein cheYIII	+	2473898	gatatc		c	NonEssential	Homolog
NC_011916.1	CCNA_02333	CCNA_02333	lipid A biosynthesis lauroyl acyltransferase	-	2475422	taagac	tgcgcg	c	Essential	Homolog
NC_011916.1	CCNA_02337	CCNA_02337	nonspecific lipid-transfer protein	-	2478126	catcaa	ttatcc	a	NonEssential	No Homolog
NC_011916.1	CCNA_02339	CCNA_02339	methyltransferase	-	2479804	caagcc		c	NonEssential	No Homolog
NC_011916.1	CCNA_02339	CCNA_02339	methyltransferase	-	2479823	gatgac		c	NonEssential	No Homolog
NC_011916.1	CCNA_02339	CCNA_02339	methyltransferase	-	2479793	gacttt	ctgcgc	t	NonEssential	No Homolog
NC_011916.1	CCNA_02340	CCNA_02340	methyltransferase	-	2480674	taaggt	tttgac	t	NonEssential	No Homolog
NC_011916.1	CCNA_02342	CCNA_02342	hypothetical protein with pentapeptide repeats	-	2482715	tagagt		t	NonEssential	Homolog
NC_011916.1	CCNA_02344	CCNA_02344	phosphoglycerate mutase	-	2484878	tagccc	ttgacg	c	High_Fitness_Costs	Homolog
NC_011916.1	CCNA_02345	CCNA_02345	hypothetical protein	+	2484992	tatagg	cctccc	g	High_Fitness_Costs	No Homolog
NC_011916.1	CCNA_02353	CCNA_02353	membrane-bound aldehyde dehydrogenase iron-sulfur protein	-	2493318	caaatt	tttcaa	t	NonEssential	Homolog
NC_011916.1	CCNA_02354	CCNA_02354	phosphohydrolase, MutT/nudix family protein	+	2493450	taaggg		g	NonEssential	No Homolog
NC_011916.1	CCNA_02358	CCNA_02358	FMN reductase	-	2498597	cactgc	ttgccc	c	NonEssential	Homolog
NC_011916.1	CCNA_02363	CCNA_02363	hypothetical protein	+	2502371	gacggt	tccgcc	t	NonEssential	No Homolog
NC_011916.1	CCNA_02364	CCNA_02364	methyl-accepting chemotaxis protein	-	2505113	gaactt		t	NonEssential	Homolog
NC_011916.1	CCNA_02377	CCNA_02377	hypothetical protein	-	2521312	taattc	ctgtca	c	NonEssential	No Homolog
NC_011916.1	CCNA_02377	CCNA_02377	hypothetical protein	-	2521324	tagttc		c	NonEssential	No Homolog
NC_011916.1	CCNA_02381	CCNA_02381	hypothetical protein	+	2523514	taaggt		t	High_Fitness_Costs	No Homolog
NC_011916.1	CCNA_02384	CCNA_02384	very-long-chain acyl-CoA synthetase	-	2527826	caatgg		g	NonEssential	Homolog
NC_011916.1	CCNA_02385	CCNA_02385	3-deoxy-7-phosphoheptulonate synthase	-	2529411	tatcta		a	NonEssential	Homolog
NC_011916.1	CCNA_02390	CCNA_02390	phosphoglycolate phosphatase	+	2534303	gaaagg		g	High_Fitness_Costs	No Homolog
NC_011916.1	CCNA_02395	CCNA_02395	hypothetical protein	-	2538508	gacttc		c	NonEssential	No Homolog
NC_011916.1	CCNA_02400	CCNA_02400	transporter, major facilitator superfamily	-	2543376	cagtgt	ttgtgt	t	NonEssential	No Homolog
NC_011916.1	CCNA_02401	CCNA_02401	SalR-family ligand-binding transcriptional regulator	+	2543475	taggct	tttcct	t	NonEssential	Homolog
NC_011916.1	CCNA_02405	CCNA_02405	ABC membrane transporter, periplasmic component	+	2548297	gaacac		c	NonEssential	No Homolog
NC_011916.1	CCNA_02409	CCNA_02409	hybrid sensor histidine kinase/receiver protein	+	2551997	taatct		t	NonEssential	Homolog
NC_011916.1	CCNA_02413	CCNA_02413	acyl-CoA dehydrogenase	-	2558195	gagaag		g	NonEssential	Homolog
NC_011916.1	CCNA_02413	CCNA_02413	acyl-CoA dehydrogenase	-	2558254	tatctg		g	NonEssential	Homolog
NC_011916.1	CCNA_02413	CCNA_02413	acyl-CoA dehydrogenase	-	2558267	gacatg		g	NonEssential	Homolog
NC_011916.1	CCNA_02414	CCNA_02414	DadA-related amino acid oxidase	-	2559354	tataga		a	NonEssential	Homolog
NC_011916.1	CCNA_02415	CCNA_02415	Xre-family transcriptional regulator	+	2559378	tatatc	tgacga	c	NonEssential	No Homolog
NC_011916.1	CCNA_02416	CCNA_02416	DNA-binding protein HU	+	2560107	caggct	gtgaca	t	NonEssential	Homolog
NC_011916.1	CCNA_02423	CCNA_02423	hypothetical protein	-	2567822	catatt	tgacgc	t	NonEssential	No Homolog
NC_011916.1	CCNA_02424	CCNA_02424	TetR-family transcriptional regulator	+	2567881	catttt	gtagac	t	NonEssential	No Homolog
NC_011916.1	CCNA_02428	CCNA_02428	translation initiation factor 1 (IF-1)	-	2570970	tataga		a	Essential	Homolog
NC_011916.1	CCNA_02430	CCNA_02430	conserved hypothetical cytosolic protein	-	2571934	gaacct	gttgcc	t	NonEssential	No Homolog
NC_011916.1	CCNA_02433	CCNA_02433	hypothetical protein	-	2575102	taacct	ttcgcc	t	NonEssential	No Homolog
NC_011916.1	CCNA_02438	CCNA_02438	quinone oxidoreductase	+	2578777	gatttt		t	NonEssential	Homolog
NC_011916.1	CCNA_02443	CCNA_02443	carboxymethylenebutenolidase	-	2585456	taaaca		a	NonEssential	No Homolog
NC_011916.1	CCNA_02448	CCNA_02448	hypothetical protein	-	2589827	caggat	ttgccc	t	NonEssential	Homolog
NC_011916.1	CCNA_02452	CCNA_02452	hypothetical protein	+	2591894	tacttg	attgac	g	NonEssential	No Homolog
NC_011916.1	CCNA_02455	CCNA_02455	conserved integral membrane protein	-	2597453	taaacg	ttgacc	g	NonEssential	No Homolog
NC_011916.1	CCNA_02458	CCNA_02458	methylmalonyl-CoA mutase beta subunit	+	2599561	catcac		c	NonEssential	Homolog
NC_011916.1	CCNA_02460	CCNA_02460	hypothetical protein	-	2603805	tatttc		c	NonEssential	No Homolog
NC_011916.1	CCNA_02461	CCNA_02461	hypothetical protein	-	2604192	cagatt	ttcctg	t	NonEssential	No Homolog
NC_011916.1	CCNA_02462	CCNA_02462	hypothetical protein	+	2604333	taagtt	ctcgcg	t	NonEssential	Homolog
NC_011916.1	CCNA_02464	CCNA_02464	UDP-glucose 6-dehydrogenase	-	2607381	tataca		a	NonEssential	Homolog
NC_011916.1	CCNA_02464	CCNA_02464	UDP-glucose 6-dehydrogenase	-	2607397	catgcc		c	NonEssential	Homolog
NC_011916.1	CCNA_02465	CCNA_02465	UDP-glucose 6-dehydrogenase	-	2609899	tattca	tggcga	a	NonEssential	Homolog
NC_011916.1	CCNA_02465	CCNA_02465	UDP-glucose 6-dehydrogenase	-	2609906	cacgac		c	NonEssential	Homolog
NC_011916.1	CCNA_02466	CCNA_02466	UDP-glucose 4-epimerase	-	2611053	gacaat		t	NonEssential	Homolog
NC_011916.1	CCNA_02474	CCNA_02474	MarR-family transcriptional regulator	-	2619984	catcgc		c	NonEssential	No Homolog
NC_011916.1	CCNA_02482	CCNA_02482	AraC-family transcriptional regulator	-	2630321	tataag		g	NonEssential	No Homolog
NC_011916.1	CCNA_02483	CCNA_02483	4-coumarate--CoA ligase	-	2631905	taagga		a	NonEssential	Homolog
NC_011916.1	CCNA_02486	CCNA_02486	AraC-family transcriptional regulator	-	2635093	gacttt		t	NonEssential	Homolog
NC_011916.1	CCNA_02498	CCNA_02498	YjbJ-related lytic transglycosylase	+	2647851	gacttg		g	NonEssential	Homolog
NC_011916.1	CCNA_02498	CCNA_02498	YjbJ-related lytic transglycosylase	+	2647863	gacgct		t	NonEssential	Homolog
NC_011916.1	CCNA_02516	CCNA_02516	glutathione S-transferase	-	2666910	gaacaa	ggcgcg	a	NonEssential	Homolog
NC_011916.1	CCNA_02516	CCNA_02516	glutathione S-transferase	-	2666918	catgtt		t	NonEssential	Homolog
NC_011916.1	CCNA_02520	CCNA_02520	aspartyl/glutamyl-tRNA(Asn/Gln) amidotransferase subunit C	-	2670975	taccca		a	High_Fitness_Costs	Homolog
NC_011916.1	CCNA_02521	CCNA_02521	endonuclease involved in recombination	+	2670966	gataaa	atggcc	a	High_Fitness_Costs	Homolog
NC_011916.1	CCNA_02521	CCNA_02521	endonuclease involved in recombination	+	2671117	taaaag		g	High_Fitness_Costs	Homolog
NC_011916.1	CCNA_02522	CCNA_02522	hypothetical protein	+	2671671	taatgt	tttgcg	t	NonEssential	No Homolog
NC_011916.1	CCNA_02523	CCNA_02523	hypothetical protein	+	2672303	taaggt		t	NonEssential	No Homolog
NC_011916.1	CCNA_02528	CCNA_02528	PlsY-like acyl-phosphate glycerol 3-phosphate acyltransferase	+	2676573	tagggt	gttgaa	t	Essential	Homolog
NC_011916.1	CCNA_02531	CCNA_02531	proline-rich hypothetical protein	-	2680406	cacagg		g	High_Fitness_Costs	No Homolog
NC_011916.1	CCNA_02534	CCNA_02534	hypothetical protein	-	2681158	gacact		t	NonEssential	No Homolog
NC_011916.1	CCNA_02535	CCNA_02535	DNA topoisomerase I	+	2681291	cagggc		c	Essential	Homolog
NC_011916.1	CCNA_02535	CCNA_02535	DNA topoisomerase I	+	2681269	cacttt	ttgaca	t	Essential	Homolog
NC_011916.1	CCNA_02539	CCNA_02539	aspartate aminotransferase	+	2688132	tatgca		a	NonEssential	Homolog
NC_011916.1	CCNA_02540	CCNA_02540	N-acyl-L-amino acid amidohydrolase	-	2690727	caatct	tgaccc	t	NonEssential	Homolog
NC_011916.1	CCNA_02545	CCNA_02545	alkaline phosphatase	-	2694497	gacatc	tgcgcg	c	NonEssential	Homolog
NC_011916.1	CCNA_02549	CCNA_02549	glucokinase	+	2696954	gaaaga		a	NonEssential	Homolog
NC_011916.1	CCNA_02549	CCNA_02549	glucokinase	+	2696934	cagctc		c	NonEssential	Homolog
NC_011916.1	CCNA_02554	CCNA_02554	hypothetical protein	+	2702239	tagcgt	gtggac	t	NonEssential	No Homolog
NC_011916.1	CCNA_02555	CCNA_02555	adenosine 5-monophosphoramidase	-	2703112	taccac	tttgcg	c	NonEssential	Homolog
NC_011916.1	CCNA_02563	CCNA_02563	acyl-CoA dehydrogenase	-	2712103	tattac		c	NonEssential	Homolog
NC_011916.1	CCNA_02564	CCNA_02564	acyl-CoA dehydrogenase, short-chain specific	-	2713165	cagtgt	ttccct	t	NonEssential	Homolog
NC_011916.1	CCNA_02565	CCNA_02565	hypothetical protein	+	2713242	tatgcc		c	NonEssential	No Homolog
NC_011916.1	CCNA_02569	CCNA_02569	glutathione S-transferase	-	2721236	taagcc	gttgag	c	NonEssential	No Homolog
NC_011916.1	CCNA_02571	CCNA_02571	major facilitator superfamily transporter	+	2722817	cacagt	ctggcg	t	NonEssential	Homolog
NC_011916.1	CCNA_02572	CCNA_02572	adenylosuccinate lyase	+	2724537	gaaacg	ttgact	g	High_Fitness_Costs	Homolog
NC_011916.1	CCNA_02575	CCNA_02575	hypothetical protein	-	2727659	tatatg	ttgcag	g	NonEssential	No Homolog
NC_011916.1	CCNA_02576	CCNA_02576	phosphoribosylamidoimidazole-succinocarboxamide synthase	+	2727681	catata		a	NonEssential	Homolog
NC_011916.1	CCNA_02576	CCNA_02576	phosphoribosylamidoimidazole-succinocarboxamide synthase	+	2727713	gataag		g	NonEssential	Homolog
NC_011916.1	CCNA_02576	CCNA_02576	phosphoribosylamidoimidazole-succinocarboxamide synthase	+	2727764	tagttt		t	NonEssential	Homolog
NC_011916.1	CCNA_02576	CCNA_02576	phosphoribosylamidoimidazole-succinocarboxamide synthase	+	2727792	tacggt		t	NonEssential	Homolog
NC_011916.1	CCNA_02581	CCNA_02581	hypothetical protein	+	2731667	gaacct	gttgac	t	NonEssential	No Homolog
NC_011916.1	CCNA_02583	CCNA_02583	phosphoribosylformylglycinamidine synthase I	+	2732389	tacacg	tgacat	g	NonEssential	Homolog
NC_011916.1	CCNA_02586	CCNA_02586	phosphoribosylformylglycinamidine synthase II	+	2734094	tagaac		c	NonEssential	Homolog
NC_011916.1	CCNA_02588	CCNA_02588	aminopeptidase	-	2739206	catgta		a	NonEssential	No Homolog
NC_011916.1	CCNA_02589	CCNA_02589	BolA-related transcriptional regulator	+	2739286	tataac		c	NonEssential	No Homolog
NC_011916.1	CCNA_02589	CCNA_02589	BolA-related transcriptional regulator	+	2739298	taacct		t	NonEssential	No Homolog
NC_011916.1	CCNA_02591	CCNA_02591	glutaredoxin	+	2740538	tagctg	cttgac	g	NonEssential	Homolog
NC_011916.1	CCNA_02595	CCNA_02595	Zn finger TFIIB-family transcription factor	-	2743618	taattg	ttgaac	g	NonEssential	No Homolog
NC_011916.1	CCNA_02596	CCNA_02596	SSU ribosomal protein S4P	-	2744457	cataaa		a	Essential	Homolog
NC_011916.1	CCNA_02596	CCNA_02596	SSU ribosomal protein S4P	-	2744422	gatgac	cttcac	c	Essential	Homolog
NC_011916.1	CCNA_02599	CCNA_02599	antitoxin protein relB-2	-	2745402	tatgct	attgag	t	NonEssential	No Homolog
NC_011916.1	CCNA_02601	CCNA_02601	glutathione-dependent formaldehyde dehydrogenase	-	2747566	taccaa		a	NonEssential	Homolog
NC_011916.1	CCNA_02606	CCNA_02606	hybrid sensor histidine kinase/receiver domain protein	-	2753841	gaccgg		g	NonEssential	Homolog
NC_011916.1	CCNA_02606	CCNA_02606	hybrid sensor histidine kinase/receiver domain protein	-	2753826	tagact	gcggcg	t	NonEssential	Homolog
NC_011916.1	CCNA_02607	CCNA_02607	isocitrate dehydrogenase	+	2753851	tatagc	cttttc	c	Essential	Homolog
NC_011916.1	CCNA_02608	CCNA_02608	hypothetical protein	+	2755270	tatccg	ttgcga	g	NonEssential	No Homolog
NC_011916.1	CCNA_02612	CCNA_02612	alanyl-tRNA synthetase	-	2761128	tattca		a	Essential	Homolog
NC_011916.1	CCNA_02612	CCNA_02612	alanyl-tRNA synthetase	-	2761162	tatgca		a	Essential	Homolog
NC_011916.1	CCNA_02614	CCNA_02614	fumarylacetoacetase superfamily protein	-	2762714	gatggc		c	NonEssential	Homolog
NC_011916.1	CCNA_02619	CCNA_02619	stomatin/prohibitin-related protein	+	2767181	taccat	ttgcgc	t	NonEssential	Homolog
NC_011916.1	CCNA_02621	CCNA_02621	CAAX amino terminal protease family	+	2768558	gacgag	gttccc	g	NonEssential	No Homolog
NC_011916.1	CCNA_02627	CCNA_02627	aminopeptidase	-	2778327	tatgac	ctcccc	c	NonEssential	No Homolog
NC_011916.1	CCNA_02632	CCNA_02632	SOUL domain heme-binding protein	+	2782082	cagttc		c	NonEssential	No Homolog
NC_011916.1	CCNA_02632	CCNA_02632	SOUL domain heme-binding protein	+	2782070	taaggt		t	NonEssential	No Homolog
NC_011916.1	CCNA_02632	CCNA_02632	SOUL domain heme-binding protein	+	2782097	tagcgt		t	NonEssential	No Homolog
NC_011916.1	CCNA_02633	CCNA_02633	membrane-bound glycosyl hydrolase	-	2785185	tctttt		t	NonEssential	No Homolog
NC_011916.1	CCNA_02637	CCNA_02637	PAS-family sensor histidine kinase	+	2788076	gatcat	cttgta	t	NonEssential	Homolog
NC_011916.1	CCNA_02640	CCNA_02640	phospho-N-acetylmuramoyl-pentapeptide- transferase	-	2793649	tacgcg		g	Essential	Homolog
NC_011916.1	CCNA_02653	CCNA_02653	hypothetical protein	+	2807026	caaggt		t	NonEssential	No Homolog
NC_011916.1	CCNA_02658	CCNA_02658	3-hydroxybutyryl-CoA dehydratase	-	2811605	gaaaat		t	NonEssential	Homolog
NC_011916.1	CCNA_02661	CCNA_02661	M16 family peptidase	+	2812857	tacggt	ttgcca	t	NonEssential	Homolog
NC_011916.1	CCNA_02662	CCNA_02662	M28-family zinc peptidase	-	2817327	gaaagt	tgccag	t	NonEssential	No Homolog
NC_011916.1	CCNA_02669	CCNA_02669	hypothetical protein	-	2822731	tatgac		c	NonEssential	No Homolog
NC_011916.1	CCNA_02671	CCNA_02671	hypothetical protein	-	2824573	catccg		g	NonEssential	No Homolog
NC_011916.1	CCNA_02672	CCNA_02672	hypothetical protein	-	2825121	caagat	gttgcc	t	NonEssential	No Homolog
NC_011916.1	CCNA_02673	CCNA_02673	excinuclease ABC subunit A	+	2825320	tacata		a	NonEssential	Homolog
NC_011916.1	CCNA_02676	CCNA_02676	hypothetical protein	-	2830189	taggcc		c	NonEssential	No Homolog
NC_011916.1	CCNA_02679	CCNA_02679	conserved transmembrane protein	-	2832646	tagatt		t	High_Fitness_Costs	No Homolog
NC_011916.1	CCNA_02686	CCNA_02686	N-carbamoyl-L-amino acid hydrolase	+	2839034	tagggt		t	NonEssential	Homolog
NC_011916.1	CCNA_02693	CCNA_02693	M10 peptidase-related protein	-	2848045	taggtc	acggcc	c	NonEssential	Homolog
NC_011916.1	CCNA_02698	CCNA_02698	Inosine-uridine nucleoside N-ribohydrolase	+	2851489	tagagc	ctcgcc	c	High_Fitness_Costs	Homolog
NC_011916.1	CCNA_02704	CCNA_02704	NADP-dependent malic enzyme	+	2859382	tagcaa	tggaat	a	Essential	Homolog
NC_011916.1	CCNA_02709	CCNA_02709	CBS domain containing protein	-	2869567	gaccct		t	NonEssential	No Homolog
NC_011916.1	CCNA_02715	CCNA_02715	MASE1-family sensor histidine kinase	+	2875106	gatcac		c	NonEssential	Homolog
NC_011916.1	CCNA_02715	CCNA_02715	MASE1-family sensor histidine kinase	+	2875084	taatgt	ggcccc	t	NonEssential	Homolog
NC_011916.1	CCNA_02716	CCNA_02716	ABC transporter substrate-binding protein	+	2877358	taactt	cttgga	t	NonEssential	Homolog
NC_011916.1	CCNA_02722	CCNA_02722	hypothetical protein	-	2885684	taaccg	ggccgc	g	NonEssential	No Homolog
NC_011916.1	CCNA_02725	CCNA_02725	choline dehydrogenase	-	2889018	taacaa		a	NonEssential	Homolog
NC_011916.1	CCNA_02726	CCNA_02726	gamma carbonic anhydrase family protein	-	2889874	tacaat		t	NonEssential	Homolog
NC_011916.1	CCNA_02728	CCNA_02728	hypothetical protein	+	2891064	gaaagt		t	NonEssential	No Homolog
NC_011916.1	CCNA_02732	CCNA_02732	hypothetical protein	-	2895210	tagttt	ttgccg	t	NonEssential	No Homolog
NC_011916.1	CCNA_02734	CCNA_02734	serine acetyltransferase	-	2897172	catatg		g	NonEssential	Homolog
NC_011916.1	CCNA_02737	CCNA_02737	queuosine biosynthesis protein QueF	-	2898928	taaatc	ttgtct	c	NonEssential	Homolog
NC_011916.1	CCNA_02741	CCNA_02741	hypothetical protein	+	2901515	caacta		a	NonEssential	No Homolog
NC_011916.1	CCNA_02747	CCNA_02747	ABC transporter substrate-binding protein	-	2910147	caaaac	ttccct	c	NonEssential	Homolog
NC_011916.1	CCNA_02752	CCNA_02752	GAF/PAS-family histidine kinase/receiver protein	-	2914898	tagtgt	ttgtgt	t	NonEssential	Homolog
NC_011916.1	CCNA_02754	CCNA_02754	L-lysine/L-arginine carboxypeptidase	-	2919278	tagcgt	ctcgac	t	NonEssential	No Homolog
NC_011916.1	CCNA_02758	CCNA_02758	hypothetical protein	+	2921741	taaccc		c	NonEssential	No Homolog
NC_011916.1	CCNA_02759	CCNA_02759	methionine aminopeptidase	+	2922255	gacata		a	Essential	Homolog
NC_011916.1	CCNA_02759	CCNA_02759	methionine aminopeptidase	+	2922245	tatgat		t	Essential	Homolog
NC_011916.1	CCNA_02760	CCNA_02760	hypothetical protein	+	2923175	gataga		a	NonEssential	No Homolog
NC_011916.1	CCNA_02760	CCNA_02760	hypothetical protein	+	2923161	catttt	agggcg	t	NonEssential	No Homolog
NC_011916.1	CCNA_02760	CCNA_02760	hypothetical protein	+	2923196	gatcct		t	NonEssential	No Homolog
NC_011916.1	CCNA_02764	CCNA_02764	hypothetical protein	-	2926657	tagcct		t	NonEssential	No Homolog
NC_011916.1	CCNA_02774	CCNA_02774	hypothetical protein	+	2933639	tacact	cttccc	t	NonEssential	No Homolog
NC_011916.1	CCNA_02776	CCNA_02776	cobyric acid synthase CobQ	-	2936239	taagct		t	NonEssential	Homolog
NC_011916.1	CCNA_02779	CCNA_02779	LysM family peptidoglycan binding protein	+	2936654	catagt		t	NonEssential	Homolog
NC_011916.1	CCNA_02783	CCNA_02783	two-component response regulator	+	2940490	taggga	ttcctg	a	NonEssential	No Homolog
NC_011916.1	CCNA_02783	CCNA_02783	two-component response regulator	+	2940595	gatcga		a	NonEssential	No Homolog
NC_011916.1	CCNA_02787	CCNA_02787	hypothetical protein	+	2944559	caagct		t	NonEssential	No Homolog
NC_011916.1	CCNA_02791	CCNA_02791	FecR family protein	+	2946560	gatgtt		t	NonEssential	Homolog
NC_011916.1	CCNA_02802	CCNA_02802	hypothetical protein	+	2959337	cattca	ttgcgc	a	NonEssential	Homolog
NC_011916.1	CCNA_02817	CCNA_02817	hypothetical protein	-	2974312	tacggc		c	NonEssential	No Homolog
NC_011916.1	CCNA_02818	CCNA_02818	hypothetical protein	+	2974830	tatgtc		c	High_Fitness_Costs	No Homolog
NC_011916.1	CCNA_02836	CCNA_02836	hypothetical protein	-	2990119	gatggc		c	High_Fitness_Costs	No Homolog
NC_011916.1	CCNA_02836	CCNA_02836	hypothetical protein	-	2990138	caatat		t	High_Fitness_Costs	No Homolog
NC_011916.1	CCNA_02840	CCNA_02840	MecR1 antirepressor protein	+	2994266	taacca	cttgac	a	NonEssential	No Homolog
NC_011916.1	CCNA_02845	CCNA_02845	two-component response regulator	-	2998264	tatcaa		a	NonEssential	Homolog
NC_011916.1	CCNA_02845	CCNA_02845	two-component response regulator	-	2998223	gaacgt		t	NonEssential	Homolog
NC_011916.1	CCNA_02846	CCNA_02846	DegP/HtrA-family serine protease	-	3000314	taaata		a	NonEssential	Homolog
NC_011916.1	CCNA_02846	CCNA_02846	DegP/HtrA-family serine protease	-	3000365	caagaa		a	NonEssential	Homolog
NC_011916.1	CCNA_02846	CCNA_02846	DegP/HtrA-family serine protease	-	3000301	taggtt		t	NonEssential	Homolog
NC_011916.1	CCNA_02850	CCNA_02850	cytochrome c-type biogenesis protein ccmI	-	3004585	taacac		c	NonEssential	No Homolog
NC_011916.1	CCNA_02856	CCNA_02856	hypothetical protein	-	3010116	catctg	gttgat	g	NonEssential	No Homolog
NC_011916.1	CCNA_02860	CCNA_02860	DnaJ-class molecular chaperone	-	3013084	taccca	ctggac	a	NonEssential	Homolog
NC_011916.1	CCNA_02866	CCNA_02866	hypothetical protein	+	3018943	taagac		c	High_Fitness_Costs	No Homolog
NC_011916.1	CCNA_02873	CCNA_02873	glyoxalase/bleomycin resistance protein, dioxygenase superfamily	+	3023436	gaagct	cttggc	t	NonEssential	No Homolog
NC_011916.1	CCNA_02889	CCNA_02889	peptidyl-prolyl cis-trans isomerase	-	3038002	caagga		a	NonEssential	Homolog
NC_011916.1	CCNA_02892	CCNA_02892	hypothetical protein	+	3039989	tagacg	gaggcg	g	NonEssential	No Homolog
NC_011916.1	CCNA_02895	CCNA_02895	TonB-dependent receptor	-	3047025	catcgt		t	NonEssential	No Homolog
NC_011916.1	CCNA_02901	CCNA_02901	methyl-accepting chemotaxis protein	-	3056212	cattaa		a	NonEssential	Homolog
NC_011916.1	CCNA_02910	CCNA_02910	TonB-dependent receptor	-	3069410	tcctgc		c	NonEssential	Homolog
NC_011916.1	CCNA_02912	CCNA_02912	prolyl 4-hydroxylase, alpha subunit	+	3069882	gaatag	ttgcgc	g	NonEssential	No Homolog
NC_011916.1	CCNA_02914	CCNA_02914	zinc metalloprotease	+	3071572	cagaac	tgacct	c	NonEssential	Homolog
NC_011916.1	CCNA_02922	CCNA_02922	hypothetical protein	-	3082478	caagct		t	NonEssential	No Homolog
NC_011916.1	CCNA_02924	CCNA_02924	hypothetical protein	-	3086642	tatggt		t	NonEssential	Homolog
NC_011916.1	CCNA_02925	CCNA_02925	carbamoyl-phosphate synthase small chain	+	3086778	tagaca	ttgacc	a	NonEssential	Homolog
NC_011916.1	CCNA_02926	CCNA_02926	hypothetical protein	+	3088290	caccct		t	NonEssential	No Homolog
NC_011916.1	CCNA_02931	CCNA_02931	flgE-related flagellar hook protein	-	3091871	gataac		c	NonEssential	No Homolog
NC_011916.1	CCNA_02933	CCNA_02933	aminopeptidase	+	3092164	gacatg		g	NonEssential	No Homolog
NC_011916.1	CCNA_02935	CCNA_02935	methyl-accepting chemotaxis protein	-	3097187	tctcgc		c	NonEssential	Homolog
NC_011916.1	CCNA_02939	CCNA_02939	hypothetical protein	+	3099386	cataac		c	NonEssential	No Homolog
NC_011916.1	CCNA_02944	CCNA_02944	hypothetical protein	+	3103926	taaaac		c	NonEssential	No Homolog
NC_011916.1	CCNA_02954	CCNA_02954	11-cis retinol dehydrogenase	+	3113527	catctt	ctagcg	t	NonEssential	Homolog
NC_011916.1	CCNA_02961	CCNA_02961	NeuB-family N-acetylneuraminate synthase	-	3118670	taatgt	cgtctc	t	NonEssential	Homolog
NC_011916.1	CCNA_02962	CCNA_02962	HicB-family RNAse H fold protein	+	3119009	tatatt		t	NonEssential	No Homolog
NC_011916.1	CCNA_02966	CCNA_02966	non-specific DNA-binding protein Dps/iron-binding ferritin-like antioxidant protein/ferroxidase	-	3122738	taagac	cttgcc	c	NonEssential	Homolog
NC_011916.1	CCNA_02971	CCNA_02971	membrane permease	-	3128095	tagagc		c	NonEssential	Homolog
NC_011916.1	CCNA_02976	CCNA_02976	MCP-signal associated domain protein	-	3131862	caaaac		c	NonEssential	No Homolog
NC_011916.1	CCNA_02978	CCNA_02978	two-component sensor histidine kinase	+	3132835	gatagg	ttcccc	g	NonEssential	Homolog
NC_011916.1	CCNA_02980	CCNA_02980	tryptophan 2,3-dioxygenase	-	3136372	taaggt		t	NonEssential	No Homolog
NC_011916.1	CCNA_02983	CCNA_02983	polyprenyl-phosphate beta-D-glucosyltransferase	+	3138328	taaacc	ttcccc	c	NonEssential	Homolog
NC_011916.1	CCNA_02986	CCNA_02986	hypothetical protein	-	3142459	tagtaa		a	NonEssential	No Homolog
NC_011916.1	CCNA_02994	CCNA_02994	carbamoyl-phosphate synthase large chain	-	3150221	tacacg		g	NonEssential	Homolog
NC_011916.1	CCNA_03001	CCNA_03001	hypothetical protein	-	3155538	taatgg	gtaacc	g	NonEssential	No Homolog
NC_011916.1	CCNA_03002	CCNA_03002	CDP-diacylglycerol--glycerol-3-phosphate 3-phosphatidyltransferase	-	3156322	tatgaa	atccct	a	Essential	Homolog
NC_011916.1	CCNA_03003	CCNA_03003	two component sensor histidine kinase	+	3156442	gatata		a	NonEssential	Homolog
NC_011916.1	CCNA_03006	CCNA_03006	quinolinate synthetase A	+	3159561	tatatg	tttgca	g	Essential	Homolog
NC_011916.1	CCNA_03008	CCNA_03008	putative PD-(D/E)xK nuclease protein	+	3162456	tacgtt	ttgcga	t	NonEssential	No Homolog
NC_011916.1	CCNA_03010	CCNA_03010	MAPEG family protein	-	3164513	gatccc	tttagc	c	NonEssential	No Homolog
NC_011916.1	CCNA_03012	CCNA_03012	peroxiredoxin	+	3165236	tataga	ttggat	a	NonEssential	Homolog
NC_011916.1	CCNA_03014	CCNA_03014	hypothetical protein	-	3168464	cacatc		c	NonEssential	No Homolog
NC_011916.1	CCNA_03024	CCNA_03024	branched-chain amino acid aminotransferase	-	3180223	taagaa	ttgacg	a	NonEssential	Homolog
NC_011916.1	CCNA_03029	CCNA_03029	3-deoxy-manno-octulosonate cytidylyltransferase	-	3184722	taccgc	tgcgct	c	Essential	Homolog
NC_011916.1	CCNA_03030	CCNA_03030	cytochrome c2	+	3184755	taagag	ttgcgc	g	NonEssential	No Homolog
NC_011916.1	CCNA_03033	CCNA_03033	Flp pilus assembly protein TadD	+	3188051	gatgat		t	NonEssential	No Homolog
NC_011916.1	CCNA_03044	CCNA_03044	CpaC-related secretion pathway protein	+	3198994	gatgct		t	NonEssential	No Homolog
NC_011916.1	CCNA_03048	CCNA_03048	para-aminobenzoate synthetase component I	-	3203051	gactgt		t	NonEssential	Homolog
NC_011916.1	CCNA_03050	CCNA_03050	protein tyrosine phosphatase	-	3205394	cacctg	ttcagt	g	NonEssential	No Homolog
NC_011916.1	CCNA_03056	CCNA_03056	limonene-1,2-epoxide hydrolase	-	3210677	tagtct	cttgta	t	NonEssential	No Homolog
NC_011916.1	CCNA_03060	CCNA_03060	hypothetical protein	+	3212691	gaggct	ttgaca	t	NonEssential	No Homolog
NC_011916.1	CCNA_03060	CCNA_03060	hypothetical protein	+	3212717	gaagtt		t	NonEssential	No Homolog
NC_011916.1	CCNA_03062	CCNA_03062	cell wall hydrolase family protein	-	3215042	cataag	cttgcg	g	NonEssential	No Homolog
NC_011916.1	CCNA_03064	CCNA_03064	PadR-family transcriptional regulator	-	3216806	gacata		a	NonEssential	No Homolog
NC_011916.1	CCNA_03066	CCNA_03066	GAF/PAS-family sensor histidine kinase	-	3219449	taccaa	tcccat	a	NonEssential	Homolog
NC_011916.1	CCNA_03066	CCNA_03066	GAF/PAS-family sensor histidine kinase	-	3219463	tatggc		c	NonEssential	Homolog
NC_011916.1	CCNA_03071	CCNA_03071	flagellar hook-associated protein FlgL	+	3221463	caaaaa		a	NonEssential	No Homolog
NC_011916.1	CCNA_03072	CCNA_03072	TetR-family transcriptional regulator	+	3222851	tatctt	tttgcg	t	NonEssential	No Homolog
NC_011916.1	CCNA_03082	CCNA_03082	hypothetical protein	-	3230740	tatgac		c	NonEssential	No Homolog
NC_011916.1	CCNA_03082	CCNA_03082	hypothetical protein	-	3230751	tagtcc		c	NonEssential	No Homolog
NC_011916.1	CCNA_03082	CCNA_03082	hypothetical protein	-	3230646	catcgg		g	NonEssential	No Homolog
NC_011916.1	CCNA_03082	CCNA_03082	hypothetical protein	-	3230664	tattcg		g	NonEssential	No Homolog
NC_011916.1	CCNA_03084	CCNA_03084	hypothetical protein	-	3234414	tacaaa	tcccgc	a	NonEssential	No Homolog
NC_011916.1	CCNA_03089	CCNA_03089	hypothetical protein	-	3239253	caatag		g	NonEssential	No Homolog
NC_011916.1	CCNA_03090	CCNA_03090	acetyl-coenzyme A carboxylase carboxyl transferase subunit alpha	-	3240247	taggtt	ttccct	t	Essential	Homolog
NC_011916.1	CCNA_03092	CCNA_03092	cytochrome P450 family protein	+	3240757	tagggt		t	NonEssential	Homolog
NC_011916.1	CCNA_03094	CCNA_03094	citrate lyase beta subunit	-	3243963	catggt	ttgacg	t	NonEssential	Homolog
NC_011916.1	CCNA_03095	CCNA_03095	small-conductance mechanosensitive channel	-	3245026	cacact		t	NonEssential	Homolog
NC_011916.1	CCNA_03097	CCNA_03097	aldo/keto reductase family protein	-	3249241	catctg	tgtcgc	g	NonEssential	Homolog
NC_011916.1	CCNA_03098	CCNA_03098	hypothetical protein	+	3249364	gaaagt		t	NonEssential	No Homolog
NC_011916.1	CCNA_03099	CCNA_03099	hypothetical protein	-	3251103	taggtc		c	NonEssential	No Homolog
NC_011916.1	CCNA_03100	CCNA_03100	alkylphosphonate utilization operon protein PhnA	-	3251405	taggaa		a	NonEssential	Homolog
NC_011916.1	CCNA_03103	CCNA_03103	shikimate kinase	+	3253923	taaacc	tggcgc	c	Essential	Homolog
NC_011916.1	CCNA_03105	CCNA_03105	DnaJ domain protein	-	3256478	tagacg	ttgaac	g	NonEssential	No Homolog
NC_011916.1	CCNA_03106	CCNA_03106	BolA protein	+	3256513	tatttg		g	NonEssential	No Homolog
NC_011916.1	CCNA_03106	CCNA_03106	BolA protein	+	3256497	tagagt	ctcgaa	t	NonEssential	No Homolog
NC_011916.1	CCNA_03108	CCNA_03108	TonB-dependent outer membrane receptor	-	3260928	taacgt	ttctag	t	NonEssential	No Homolog
NC_011916.1	CCNA_03110	CCNA_03110	two-component receiver domain protein	-	3261779	tatgat	tatccg	t	NonEssential	No Homolog
NC_011916.1	CCNA_03119	CCNA_03119	hypothetical protein	-	3267934	gatcgt		t	NonEssential	No Homolog
NC_011916.1	CCNA_03131	CCNA_03131	LytR/AlgR-family transcriptional regulator	-	3280865	tatacc	gcgccg	c	NonEssential	No Homolog
NC_011916.1	CCNA_03139	CCNA_03139	dihydroxy-acid dehydratase	-	3290345	taaaag		g	NonEssential	Homolog
NC_011916.1	CCNA_03146	CCNA_03146	M61 glycyl aminopeptidase	+	3298806	cacaaa	tcgaca	a	NonEssential	No Homolog
NC_011916.1	CCNA_03155	CCNA_03155	PepSY-associated transmembrane protein	+	3311266	taagga	cttgaa	a	NonEssential	No Homolog
NC_011916.1	CCNA_03164	CCNA_03164	protein translocase subunit secA	+	3320579	taagtc	ttgaca	c	Essential	Homolog
NC_011916.1	CCNA_03168	CCNA_03168	hypothetical protein	-	3327748	tagggt	cttgct	t	NonEssential	No Homolog
NC_011916.1	CCNA_03169	CCNA_03169	SH3 domain protein	+	3327890	catggt	ggcgcc	t	NonEssential	No Homolog
NC_011916.1	CCNA_03178	CCNA_03178	MerR-family transcriptional regulator	-	3338109	cacctt	tgacct	t	NonEssential	Homolog
NC_011916.1	CCNA_03181	CCNA_03181	alcohol dehydrogenase	+	3340268	cagcgt	cttgcc	t	NonEssential	Homolog
NC_011916.1	CCNA_03182	CCNA_03182	hypothetical protein	-	3342315	tacgac		c	NonEssential	No Homolog
NC_011916.1	CCNA_03191	CCNA_03191	PAS-family GGDEF/EAL family protein	-	3353688	tctgct		t	NonEssential	Homolog
NC_011916.1	CCNA_03194	CCNA_03194	conserved inner membrane protein	-	3355485	taatgt	ttgaag	t	NonEssential	No Homolog
NC_011916.1	CCNA_03198	CCNA_03198	two-component response regulator	-	3358604	tagggt		t	NonEssential	No Homolog
NC_011916.1	CCNA_03200	CCNA_03200	hybrid sensor histidine kinase/receiver domain protein	-	3361660	taactc		c	NonEssential	Homolog
NC_011916.1	CCNA_03201	CCNA_03201	adenylosuccinate synthetase	-	3363139	tacgcc		c	NonEssential	Homolog
NC_011916.1	CCNA_03203	CCNA_03203	threo-3-hydroxyaspartate ammonia-lyase	+	3363862	tagcct	gtttcg	t	NonEssential	Homolog
NC_011916.1	CCNA_03204	CCNA_03204	alanine racemase	+	3364842	caaatc	gttgtt	c	NonEssential	No Homolog
NC_011916.1	CCNA_03205	CCNA_03205	M28-family zinc peptidase	+	3366384	caacga		a	NonEssential	No Homolog
NC_011916.1	CCNA_03205	CCNA_03205	M28-family zinc peptidase	+	3366372	tagggt	ctagcc	t	NonEssential	No Homolog
NC_011916.1	CCNA_03213	CCNA_03213	polyhydroxyalkanoic acid system protein	+	3375420	catttc	attgaa	c	Essential	Homolog
NC_011916.1	CCNA_03216	CCNA_03216	hypothetical protein	-	3377926	tagagc		c	NonEssential	No Homolog
NC_011916.1	CCNA_03218	CCNA_03218	periplasmic multidrug efflux lipoprotein precursor	+	3378652	gataac		c	NonEssential	Homolog
NC_011916.1	CCNA_03224	CCNA_03224	hypothetical protein	-	3386990	catgtc		c	NonEssential	No Homolog
NC_011916.1	CCNA_03224	CCNA_03224	hypothetical protein	-	3386972	catgct		t	NonEssential	No Homolog
NC_011916.1	CCNA_03224	CCNA_03224	hypothetical protein	-	3387038	cattgt		t	NonEssential	No Homolog
NC_011916.1	CCNA_03227	CCNA_03227	TonB-dependent receptor	-	3392151	gaacat	tgccca	t	NonEssential	No Homolog
NC_011916.1	CCNA_03246	CCNA_03246	hypothetical protein	-	3413590	catagt	ggcgcc	t	NonEssential	No Homolog
NC_011916.1	CCNA_03247	CCNA_03247	methyl-accepting chemotaxis protein	+	3413676	tatagg		g	NonEssential	Homolog
NC_011916.1	CCNA_03247	CCNA_03247	methyl-accepting chemotaxis protein	+	3413599	tctggt		t	NonEssential	Homolog
NC_011916.1	CCNA_03255	CCNA_03255	PemK-family protein	-	3427074	taaagt	ttgcga	t	NonEssential	No Homolog
NC_011916.1	CCNA_03256	CCNA_03256	chorismate synthase	+	3427166	tagaag	ttgccc	g	Essential	Homolog
NC_011916.1	CCNA_03263	CCNA_03263	TonB-dependent receptor	+	3431848	tatgca		a	NonEssential	No Homolog
NC_011916.1	CCNA_03266	CCNA_03266	hypothetical protein	-	3436996	cagcct	tgccag	t	NonEssential	No Homolog
NC_011916.1	CCNA_03267	CCNA_03267	HipB-related transcriptional regulatory protein	+	3437306	catttt	cttcca	t	NonEssential	No Homolog
NC_011916.1	CCNA_03269	CCNA_03269	glucokinase	+	3438217	taattg	tgggtc	g	NonEssential	No Homolog
NC_011916.1	CCNA_03269	CCNA_03269	glucokinase	+	3438263	gatggt		t	NonEssential	No Homolog
NC_011916.1	CCNA_03269	CCNA_03269	glucokinase	+	3438335	caacct		t	NonEssential	No Homolog
NC_011916.1	CCNA_03272	CCNA_03272	two-component sensor histidine kinase	+	3441211	gatacg		g	NonEssential	Homolog
NC_011916.1	CCNA_03278	CCNA_03278	aminobutyraldehyde dehydrogenase	-	3446265	taaggt	ctggaa	t	NonEssential	No Homolog
NC_011916.1	CCNA_03281	CCNA_03281	AsnC-family transcriptional regulator	+	3451002	tataga	cttctc	a	NonEssential	Homolog
NC_011916.1	CCNA_03283	CCNA_03283	TIM-barrel metal-dependent hydrolase	-	3453744	taaaga		a	NonEssential	No Homolog
NC_011916.1	CCNA_03288	CCNA_03288	YcfA superfamily protein	+	3456818	taatac	tgactc	c	NonEssential	Homolog
NC_011916.1	CCNA_03294	CCNA_03294	beta-lactamase family protein	-	3464543	caatcg	tgccca	g	NonEssential	Homolog
NC_011916.1	CCNA_03296	CCNA_03296	TetR-family transcriptional regulator	+	3466625	tagatt	ctttaa	t	NonEssential	No Homolog
NC_011916.1	CCNA_03299	CCNA_03299	outer membrane protein oprM	+	3472678	taagtg	tttccc	g	NonEssential	Homolog
NC_011916.1	CCNA_03308	CCNA_03308	hypothetical protein	+	3484384	tagcgt		t	NonEssential	No Homolog
NC_011916.1	CCNA_03313	CCNA_03313	hypothetical protein	-	3488390	cagact	tgccgc	t	NonEssential	No Homolog
NC_011916.1	CCNA_03316	CCNA_03316	UDP-N-acetylglucosamine 4,6-dehydratase/UDP-D-quinovosamine 4-dehydrogenase	+	3491075	gacctt		t	NonEssential	Homolog
NC_011916.1	CCNA_03325	CCNA_03325	hypothetical protein	-	3506537	tacctt		t	NonEssential	No Homolog
NC_011916.1	CCNA_03331	CCNA_03331	phosphomethylpyrimidine kinase/hydroxymethylpyrimidine kinase	-	3511381	taagaa	tttgtg	a	Essential	Homolog
NC_011916.1	CCNA_03332	CCNA_03332	dihydropteroate synthase	-	3512258	taaggc		c	Essential	Homolog
NC_011916.1	CCNA_03347	CCNA_03347	N-acyl-L-amino acid amidohydrolase	+	3526456	tctgct		t	NonEssential	No Homolog
NC_011916.1	CCNA_03348	CCNA_03348	hypothetical protein	+	3528025	tagagg		g	NonEssential	No Homolog
NC_011916.1	CCNA_03348	CCNA_03348	hypothetical protein	+	3527996	taaatt	ttgcca	t	NonEssential	No Homolog
NC_011916.1	CCNA_03352	CCNA_03352	YebC/PmpR transcriptional regulator	-	3531240	taaaag	tgtcaa	g	NonEssential	Homolog
NC_011916.1	CCNA_03355	CCNA_03355	acylamino-acid-releasing enzyme	-	3535125	tatcgt	tgtgct	t	NonEssential	Homolog
NC_011916.1	CCNA_03357	CCNA_03357	hypothetical protein	-	3535969	catcgc		c	High_Fitness_Costs	No Homolog
NC_011916.1	CCNA_03357	CCNA_03357	hypothetical protein	-	3535977	tatggg		g	High_Fitness_Costs	No Homolog
NC_011916.1	CCNA_03358	CCNA_03358	glyceraldehyde 3-phosphate dehydrogenase	+	3536061	caaaac	ttgact	c	High_Fitness_Costs	Homolog
NC_011916.1	CCNA_03363	CCNA_03363	hypothetical protein	+	3541950	gaactc		c	NonEssential	No Homolog
NC_011916.1	CCNA_03369	CCNA_03369	hypothetical protein	-	3546114	catgat	ttgcgt	t	NonEssential	No Homolog
NC_011916.1	CCNA_03371	CCNA_03371	bacterioferritin	-	3547229	cagtac	tgtttc	c	NonEssential	No Homolog
NC_011916.1	CCNA_03371	CCNA_03371	bacterioferritin	-	3547236	cacggt		t	NonEssential	No Homolog
NC_011916.1	CCNA_03372	CCNA_03372	bacterioferritin-associated ferredoxin	-	3547570	tagatg	ttgcaa	g	High_Fitness_Costs	No Homolog
NC_011916.1	CCNA_03373	CCNA_03373	thiamin-phosphate pyrophosphorylase	+	3547674	taaagc	gtcgca	c	Essential	Homolog
NC_011916.1	CCNA_03374	CCNA_03374	hypothetical protein	+	3548375	tagcgt	ttgtga	t	NonEssential	No Homolog
NC_011916.1	CCNA_03378	CCNA_03378	inositol monophosphatase family protein	+	3550766	ccgcgc		c	Essential	Homolog
NC_011916.1	CCNA_03378	CCNA_03378	inositol monophosphatase family protein	+	3550759	taggtt	cttgcc	t	Essential	Homolog
NC_011916.1	CCNA_03383	CCNA_03383	multidrug/protein/lipid ABC transporter family, ATP-binding and permease protein	-	3557108	tataaa	tggccc	a	NonEssential	Homolog
NC_011916.1	CCNA_03383	CCNA_03383	multidrug/protein/lipid ABC transporter family, ATP-binding and permease protein	-	3557206	catggc		c	NonEssential	Homolog
NC_011916.1	CCNA_03384	CCNA_03384	LSU ribosomal protein L31P	+	3557132	tatagc	ttgcca	c	Essential	Homolog
NC_011916.1	CCNA_03385	CCNA_03385	flagellin N-methylase	-	3558134	taggac	ttggtc	c	NonEssential	Homolog
NC_011916.1	CCNA_03387	CCNA_03387	aspartate racemase	-	3561234	tagagc	tctgta	c	NonEssential	No Homolog
NC_011916.1	CCNA_03395	CCNA_03395	two-component receiver domain protein	+	3566429	gaccct		t	NonEssential	Homolog
NC_011916.1	CCNA_03397	CCNA_03397	conserved coiled-coil domain protein	-	3568858	tatcta	tttacc	a	NonEssential	Homolog
NC_011916.1	CCNA_03398	CCNA_03398	hypothetical protein	-	3569503	caaacc		c	NonEssential	No Homolog
NC_011916.1	CCNA_03400	CCNA_03400	hypothetical protein	+	3570100	cacttt		t	NonEssential	No Homolog
NC_011916.1	CCNA_03401	CCNA_03401	conserved hypothetical cytosolic protein	-	3571141	tatagc		c	Essential	Homolog
NC_011916.1	CCNA_03402	CCNA_03402	NAD(P)H quinone oxidoreductase, PIG3 family	-	3572233	taggcc	ttttcc	c	NonEssential	Homolog
NC_011916.1	CCNA_03403	CCNA_03403	small coiled-coil domain protein	+	3572263	cagatg	ttgcct	g	NonEssential	No Homolog
NC_011916.1	CCNA_03405	CCNA_03405	rpsU-divergently transcribed protein	-	3573867	tagact	cgacgc	t	Essential	Homolog
NC_011916.1	CCNA_03408	CCNA_03408	ABC transporter ATP-binding protein	-	3576727	gataca	ccgacg	a	NonEssential	Homolog
NC_011916.1	CCNA_03409	CCNA_03409	alpha/beta hydrolase family protein	-	3577696	tacatt	tcgacc	t	NonEssential	No Homolog
NC_011916.1	CCNA_03410	CCNA_03410	peptidoglycan-specific endopeptidase, M23 family	-	3578625	caaaac		c	NonEssential	Homolog
NC_011916.1	CCNA_03415	CCNA_03415	aa3 type cytochrome c oxidase subunit IV-related protein	-	3582735	tatcgg		g	NonEssential	No Homolog
NC_011916.1	CCNA_03415	CCNA_03415	aa3 type cytochrome c oxidase subunit IV-related protein	-	3582723	tagact		t	NonEssential	No Homolog
NC_011916.1	CCNA_03421	CCNA_03421	2-polyprenylphenol 6-hydroxylase accessory protein ubiB	-	3587997	tatgtc		c	NonEssential	Homolog
NC_011916.1	CCNA_03423	CCNA_03423	hypothetical protein	-	3590131	taagac		c	NonEssential	No Homolog
NC_011916.1	CCNA_03423	CCNA_03423	hypothetical protein	-	3590219	catgcc		c	NonEssential	No Homolog
NC_011916.1	CCNA_03423	CCNA_03423	hypothetical protein	-	3590120	taacag	tcgcga	g	NonEssential	No Homolog
NC_011916.1	CCNA_03423	CCNA_03423	hypothetical protein	-	3590244	cattgg		g	NonEssential	No Homolog
NC_011916.1	CCNA_03426	CCNA_03426	MarR family repressor protein	-	3592579	taggat		t	NonEssential	No Homolog
NC_011916.1	CCNA_03428	CCNA_03428	conserved hypothetical cytosolic protein	-	3593296	taggtt	tcccag	t	Essential	Homolog
NC_011916.1	CCNA_03430	CCNA_03430	LSU ribosomal protein L36P	-	3594185	tatacg	ttgact	g	Essential	Homolog
NC_011916.1	CCNA_03431	CCNA_03431	membrane-bound lytic murein transglycosylase B	+	3594318	tagctt		t	NonEssential	Homolog
NC_011916.1	CCNA_03432	CCNA_03432	aldose 1-epimerase	-	3596477	taccga	ttggcc	a	NonEssential	Homolog
NC_011916.1	CCNA_03439	CCNA_03439	hypothetical protein	-	3603431	tacaac		c	NonEssential	No Homolog
NC_011916.1	CCNA_03443	CCNA_03443	hypothetical protein	-	3605856	tctgtt		t	NonEssential	Homolog
NC_011916.1	CCNA_03444	CCNA_03444	TonB-dependent receptor	+	3605938	taaccc	cttgcc	c	NonEssential	No Homolog
NC_011916.1	CCNA_03464	CCNA_03464	glycine cleavage system H protein	-	3628126	tacgtc		c	NonEssential	Homolog
NC_011916.1	CCNA_03464	CCNA_03464	glycine cleavage system H protein	-	3628203	caagct		t	NonEssential	Homolog
NC_011916.1	CCNA_03471	CCNA_03471	4-hydroxy-3-methylbut-2-enyl diphosphate reductase	+	3637666	taggtt	tggcga	t	Essential	Homolog
NC_011916.1	CCNA_03475	CCNA_03475	homoserine kinase	+	3639847	catccc	cttgac	c	NonEssential	Homolog
NC_011916.1	CCNA_03483	CCNA_03483	ABC transporter ATP-binding protein	-	3646554	tagcgc	ctgtta	c	NonEssential	Homolog
NC_011916.1	CCNA_03485	CCNA_03485	membrane protease family, stomatin/prohibitin-like protein	-	3648077	catcca		a	NonEssential	Homolog
NC_011916.1	CCNA_03486	CCNA_03486	hypothetical protein	-	3648524	gataac	gtgaca	c	NonEssential	No Homolog
NC_011916.1	CCNA_03488	CCNA_03488	hypothetical protein	-	3649471	caccct		t	NonEssential	No Homolog
NC_011916.1	CCNA_03491	CCNA_03491	gluconate 5-dehydrogenase (Ga5DH)-related protein	-	3651680	caaaca	ttcggc	a	NonEssential	Homolog
NC_011916.1	CCNA_03493	CCNA_03493	ADP-ribose pyrophosphatase, nudix family	-	3653120	taaagg		g	NonEssential	Homolog
NC_011916.1	CCNA_03495	CCNA_03495	D-beta-hydroxybutyrate dehydrogenase	-	3655137	tatcga	cgcccg	a	NonEssential	Homolog
NC_011916.1	CCNA_03497	CCNA_03497	hypothetical protein	+	3656039	tatgac	tgccaa	c	NonEssential	No Homolog
NC_011916.1	CCNA_03500	CCNA_03500	FAD/FMN-containing dehydrogenase	-	3658564	tatgat	tatgtc	t	NonEssential	Homolog
NC_011916.1	CCNA_03501	CCNA_03501	SUA5 translation factor-related protein	-	3659596	taacca		a	Essential	Homolog
NC_011916.1	CCNA_03503	CCNA_03503	YceI-family periplasmic protein	-	3661494	tagatc		c	NonEssential	Homolog
NC_011916.1	CCNA_03503	CCNA_03503	YceI-family periplasmic protein	-	3661505	gagtac		c	NonEssential	Homolog
NC_011916.1	CCNA_03505	CCNA_03505	peroxiredoxin	-	3663995	tattcg	ttggcg	g	NonEssential	Homolog
NC_011916.1	CCNA_03506	CCNA_03506	putative transcriptional regulator	+	3664090	caatgc	cttgaa	c	NonEssential	Homolog
NC_011916.1	CCNA_03515	CCNA_03515	hypothetical protein	-	3672713	ccttgg		g	NonEssential	No Homolog
NC_011916.1	CCNA_03519	CCNA_03519	PadR-family transcriptional regulator	+	3676797	tacaag		g	NonEssential	No Homolog
NC_011916.1	CCNA_03527	CCNA_03527	glutamate-cysteine ligase family 2	-	3684904	caactg	cttgag	g	Essential	Homolog
NC_011916.1	CCNA_03533	CCNA_03533	multidrug resistance ABC transporter, ATP-binding and permease components	-	3692168	tatctc	tgacgc	c	NonEssential	Homolog
NC_011916.1	CCNA_03538	CCNA_03538	NADH-ubiquinone oxidoreductase	-	3697019	tatagg	gggcaa	g	NonEssential	No Homolog
NC_011916.1	CCNA_03543	CCNA_03543	gamma-glutamyl phosphate reductase	+	3700034	taggta	gtttca	a	NonEssential	Homolog
NC_011916.1	CCNA_03545	CCNA_03545	iojap protein family	+	3702049	tataag	ctcacg	g	NonEssential	Homolog
NC_011916.1	CCNA_03548	CCNA_03548	carboxy-terminal processing protease precursor	+	3704185	taatta		a	High_Fitness_Costs	Homolog
NC_011916.1	CCNA_03548	CCNA_03548	carboxy-terminal processing protease precursor	+	3704094	tatatg		g	High_Fitness_Costs	Homolog
NC_011916.1	CCNA_03553	CCNA_03553	diadenosine tetraphosphate (Ap4A) hydrolase	+	3710008	taagct	tggcgc	t	NonEssential	Homolog
NC_011916.1	CCNA_03555	CCNA_03555	esterase lipase family protein	+	3711859	taggct	tcgccc	t	NonEssential	No Homolog
NC_011916.1	CCNA_03557	CCNA_03557	hypothetical protein	-	3713873	taatca		a	NonEssential	No Homolog
NC_011916.1	CCNA_03557	CCNA_03557	hypothetical protein	-	3713862	cataag		g	NonEssential	No Homolog
NC_011916.1	CCNA_03563	CCNA_03563	ATP synthase delta chain	-	3719376	tatcag	ttgcga	g	Essential	Homolog
NC_011916.1	CCNA_03564	CCNA_03564	PaaI-family thioesterase-like protein	-	3719677	tagttg	tttttc	g	NonEssential	No Homolog
NC_011916.1	CCNA_03565	CCNA_03565	hypothetical protein	-	3720281	taagcg	cttgcg	g	NonEssential	No Homolog
NC_011916.1	CCNA_03568	CCNA_03568	LemA protein	+	3722307	tatcta	tgacgc	a	NonEssential	Homolog
NC_011916.1	CCNA_03573	CCNA_03573	D-aminoacylase	-	3727648	cacctt		t	NonEssential	No Homolog
NC_011916.1	CCNA_03574	CCNA_03574	TonB-dependent receptor	-	3730192	gaaccc		c	NonEssential	No Homolog
NC_011916.1	CCNA_03575	CCNA_03575	3-ketoacyl-CoA thiolase	+	3730387	caaact		t	NonEssential	Homolog
NC_011916.1	CCNA_03577	CCNA_03577	DNA polymerase I	-	3734884	tatgtt	tcccga	t	High_Fitness_Costs	Homolog
NC_011916.1	CCNA_03579	CCNA_03579	hypothetical protein	+	3736878	gagttc		c	NonEssential	No Homolog
NC_011916.1	CCNA_03581	CCNA_03581	transporter, drug/metabolite exporter family	+	3737998	taaaga	ctggcc	a	NonEssential	No Homolog
NC_011916.1	CCNA_03583	CCNA_03583	hypothetical protein	-	3739859	tatgga	ttcatc	a	NonEssential	No Homolog
NC_011916.1	CCNA_03585	CCNA_03585	chemotaxis receiver domain protein CheYIV	+	3740751	catggt		t	NonEssential	Homolog
NC_011916.1	CCNA_03587	CCNA_03587	entericidin B-like protein	-	3742209	caaggg		g	High_Fitness_Costs	No Homolog
NC_011916.1	CCNA_03593	CCNA_03593	ferritin-like superfamily protein	-	3747843	gacact		t	NonEssential	No Homolog
NC_011916.1	CCNA_03600	CCNA_03600	integral membrane protein	+	3754120	taatcc	cttggg	c	NonEssential	No Homolog
NC_011916.1	CCNA_03601	CCNA_03601	hemolysin III-related membrane protein	+	3754959	tatatg		g	NonEssential	Homolog
NC_011916.1	CCNA_03604	CCNA_03604	hypothetical protein	-	3759238	caagcc		c	NonEssential	No Homolog
NC_011916.1	CCNA_03604	CCNA_03604	hypothetical protein	-	3759323	gatatc		c	NonEssential	No Homolog
NC_011916.1	CCNA_03605	CCNA_03605	hypothetical protein	-	3760267	caggat		t	NonEssential	No Homolog
NC_011916.1	CCNA_03607	CCNA_03607	ribonucleoside-diphosphate reductase alpha chain	-	3762321	catatt		t	Essential	Homolog
NC_011916.1	CCNA_03609	CCNA_03609	outer membrane protein	-	3764139	gaaccc	ttgcgc	c	NonEssential	Homolog
NC_011916.1	CCNA_03610	CCNA_03610	methyltransferase	-	3765182	tatccc	ttgcgg	c	NonEssential	Homolog
NC_011916.1	CCNA_03612	CCNA_03612	HTH XRE-family transcriptional regulator	-	3767304	taatca	ttgacg	a	NonEssential	No Homolog
NC_011916.1	CCNA_03619	CCNA_03619	zinc metalloprotease	+	3773464	cagatt		t	NonEssential	Homolog
NC_011916.1	CCNA_03622	CCNA_03622	beta-lactamase repressor	+	3777488	caacgt	gttgac	t	NonEssential	No Homolog
NC_011916.1	CCNA_03624	CCNA_03624	sodium bicarbonate cotransporter	-	3780218	tagagg		g	NonEssential	No Homolog
NC_011916.1	CCNA_03645	CCNA_03645	nucleotide-sugar pyrophosphatase	-	3804564	gacgcg		g	NonEssential	No Homolog
NC_011916.1	CCNA_03648	CCNA_03648	YjeE family ATPase	+	3806432	gaggtc		c	Essential	Homolog
NC_011916.1	CCNA_03653	CCNA_03653	thioredoxin	+	3815351	tacatc	gttgcc	c	High_Fitness_Costs	Homolog
NC_011916.1	CCNA_03656	CCNA_03656	acetyl-coenzyme A carboxylase carboxyl transferase subunit beta	-	3818454	taaggc		c	Essential	Homolog
NC_011916.1	CCNA_03658	CCNA_03658	tryptophan synthase beta chain	-	3820558	taaagg		g	NonEssential	Homolog
NC_011916.1	CCNA_03659	CCNA_03659	N-(5-phosphoribosyl)anthranilate isomerase	-	3821174	taactc	tgcgcg	c	NonEssential	Homolog
NC_011916.1	CCNA_03660	CCNA_03660	Usg protein	-	3821519	caaatc	ttgagc	c	NonEssential	No Homolog
NC_011916.1	CCNA_03663	CCNA_03663	NADP-dependent malic enzyme	-	3824817	tacggt	ttgtga	t	NonEssential	Homolog
NC_011916.1	CCNA_03666	CCNA_03666	YnbE-like lipoprotein	+	3829041	gagccg		g	NonEssential	No Homolog
NC_011916.1	CCNA_03666	CCNA_03666	YnbE-like lipoprotein	+	3829074	gacccg		g	NonEssential	No Homolog
NC_011916.1	CCNA_03668	CCNA_03668	hypothetical protein	-	3830272	cagagg		g	NonEssential	No Homolog
NC_011916.1	CCNA_03669	CCNA_03669	outer membrane protein	-	3830759	tagctg		g	NonEssential	No Homolog
NC_011916.1	CCNA_03672	CCNA_03672	superoxide dismutase	-	3833215	tagatg	tacgct	g	NonEssential	Homolog
NC_011916.1	CCNA_03674	CCNA_03674	hypothetical protein	-	3834178	gacggt	tggaac	t	NonEssential	No Homolog
NC_011916.1	CCNA_03674	CCNA_03674	hypothetical protein	-	3834204	taactt		t	NonEssential	No Homolog
NC_011916.1	CCNA_03675	CCNA_03675	PAS-family sensor histidine kinase	+	3834296	taaggt	ctcgcg	t	NonEssential	Homolog
NC_011916.1	CCNA_03677	CCNA_03677	CoA-transferase family III protein	-	3837889	tagtga	tgtctt	a	NonEssential	Homolog
NC_011916.1	CCNA_03678	CCNA_03678	putative outer membrane protein	+	3837865	tcttgc		c	NonEssential	No Homolog
NC_011916.1	CCNA_03681	CCNA_03681	ABC transporter ATP-binding protein	-	3843788	catctc	tgccgc	c	High_Fitness_Costs	Homolog
NC_011916.1	CCNA_03681	CCNA_03681	ABC transporter ATP-binding protein	-	3843816	cacttg		g	High_Fitness_Costs	Homolog
NC_011916.1	CCNA_03684	CCNA_03684	carbonic anhydrase	+	3845303	gaacgc		c	NonEssential	Homolog
NC_011916.1	CCNA_03686	CCNA_03686	alpha2 macroglobulin domain-containing extracellular protein	-	3853337	caagtc	ttgacc	c	NonEssential	No Homolog
NC_011916.1	CCNA_03688	CCNA_03688	AsnC-family transcriptional regulator	-	3854765	tatggt	gttgat	t	NonEssential	Homolog
NC_011916.1	CCNA_03689	CCNA_03689	alanine dehydrogenase	+	3854862	catgat		t	NonEssential	No Homolog
NC_011916.1	CCNA_03693	CCNA_03693	creatinine amidohydrolase family protein	-	3859858	taaagc	tgccaa	c	NonEssential	Homolog
NC_011916.1	CCNA_03695	CCNA_03695	aldehyde dehydrogenase	+	3861069	caagct	gcgcca	t	NonEssential	Homolog
NC_011916.1	CCNA_03699	CCNA_03699	peptidase, M16 family	+	3865623	tatcgg		g	NonEssential	Homolog
NC_011916.1	CCNA_03700	CCNA_03700	large-conductance mechanosensitive channel	-	3869142	cagctt	tgaccc	t	NonEssential	Homolog
NC_011916.1	CCNA_03702	CCNA_03702	SSU ribosomal protein S1P	-	3871602	tataga		a	Essential	Homolog
NC_011916.1	CCNA_03704	CCNA_03704	3-phosphoshikimate 1-carboxyvinyltransferase	-	3873677	caaaag	ttgcca	g	Essential	Homolog
NC_011916.1	CCNA_03704	CCNA_03704	3-phosphoshikimate 1-carboxyvinyltransferase	-	3873745	caagtt		t	Essential	Homolog
NC_011916.1	CCNA_03705	CCNA_03705	hypothetical protein	+	3873722	caagtc	tttgac	c	NonEssential	No Homolog
NC_011916.1	CCNA_03706	CCNA_03706	small heat shock protein	+	3874615	catgtc	ttgaac	c	NonEssential	No Homolog
NC_011916.1	CCNA_03710	CCNA_03710	nitrogen regulatory IIA protein	-	3877095	taggaa		a	NonEssential	Homolog
NC_011916.1	CCNA_03711	CCNA_03711	ribosome-associated factor Y	-	3877617	catatc		c	NonEssential	No Homolog
NC_011916.1	CCNA_03712	CCNA_03712	ExoD-family ABC transport membrane permease	-	3878405	caagta		a	NonEssential	No Homolog
NC_011916.1	CCNA_03712	CCNA_03712	ExoD-family ABC transport membrane permease	-	3878398	gagagg		g	NonEssential	No Homolog
NC_011916.1	CCNA_03713	CCNA_03713	RNA polymerase sigma-54 factor rpoN	-	3879854	gaaagt		t	High_Fitness_Costs	Homolog
NC_011916.1	CCNA_03715	CCNA_03715	OstA-like protein	-	3881401	gatcgc		c	Essential	Homolog
NC_011916.1	CCNA_03715	CCNA_03715	OstA-like protein	-	3881424	tactcc		c	Essential	Homolog
NC_011916.1	CCNA_03715	CCNA_03715	OstA-like protein	-	3881413	tatatg		g	Essential	Homolog
NC_011916.1	CCNA_03718	CCNA_03718	NADH-ubiquinone oxidoreductase subunit	+	3882985	taattc	tgcgaa	c	NonEssential	No Homolog
NC_011916.1	CCNA_03726	CCNA_03726	3-amino-5-hydroxybenzoic acid synthase family	-	3895557	tacatc	tgcctg	c	Essential	Homolog
NC_011916.1	CCNA_03728	CCNA_03728	hypothetical protein	-	3897026	tagagg	ttcgca	g	NonEssential	No Homolog
NC_011916.1	CCNA_03731	CCNA_03731	histidinol phosphatase-family protein	-	3899293	tagtgc		c	Essential	Homolog
NC_011916.1	CCNA_03732	CCNA_03732	N-acyl-D-glucosamine 2-epimerase	+	3899376	tagaag	ttggcc	g	Essential	Homolog
NC_011916.1	CCNA_03733	CCNA_03733	mannose-1-phosphate guanylyltransferase	-	3901894	taagca		a	NonEssential	Homolog
NC_011916.1	CCNA_03735	CCNA_03735	transketolase	+	3904139	gagtgc		c	Essential	Homolog
NC_011916.1	CCNA_03736	CCNA_03736	YGGT family membrane protein	+	3906611	caagaa		a	NonEssential	No Homolog
NC_011916.1	CCNA_03738	CCNA_03738	hybrid histidine kinase/receiver domain protein	+	3907386	tagggt		t	NonEssential	Homolog
NC_011916.1	CCNA_03740	CCNA_03740	cysteine synthase	-	3910618	tagggt	tgacag	t	NonEssential	Homolog
NC_011916.1	CCNA_03745	CCNA_03745	formyltetrahydrofolate deformylase	-	3915606	tagagg	ttttct	g	NonEssential	Homolog
NC_011916.1	CCNA_03746	CCNA_03746	acetylornithine deacetylase	+	3915780	taggct	tggccg	t	NonEssential	Homolog
NC_011916.1	CCNA_03748	CCNA_03748	dTDP-4-dehydrorhamnose 3,5-epimerase	+	3918127	catcgg	cttgtg	g	NonEssential	Homolog
NC_011916.1	CCNA_03750	CCNA_03750	threonine dehydratase	+	3919777	tagagg		g	NonEssential	Homolog
NC_011916.1	CCNA_03751	CCNA_03751	peptidyl-prolyl cis-trans isomerase	-	3921562	tagctg	gtggaa	g	NonEssential	Homolog
NC_011916.1	CCNA_03752	CCNA_03752	UTP-glucose-1-phosphate uridylyltransferase	+	3921682	tagaaa	ggtggc	a	Essential	Homolog
NC_011916.1	CCNA_03760	CCNA_03760	PaaI-family thioesterase	+	3930444	tagacg	tcccac	g	NonEssential	No Homolog
NC_011916.1	CCNA_03762	CCNA_03762	acetolactate synthase-related protein	+	3931538	tatatc		c	NonEssential	No Homolog
NC_011916.1	CCNA_03769	CCNA_03769	hypothetical protein	-	3937760	tatctg	ttcccg	g	NonEssential	No Homolog
NC_011916.1	CCNA_03771	CCNA_03771	dehydrogenase with MaoC-like domain/dehydrogenase with MaoC-like domain	+	3938947	caaaga	tttccc	a	NonEssential	No Homolog
NC_011916.1	CCNA_03777	CCNA_03777	Tas protein	-	3944537	tacaac	tgcgag	c	NonEssential	Homolog
NC_011916.1	CCNA_03779	CCNA_03779	hypothetical protein	-	3945886	tagatt	gttcca	t	NonEssential	No Homolog
NC_011916.1	CCNA_03803	CCNA_03803	cellulose biosynthesis protein CelD	+	3968733	cagagt		t	NonEssential	No Homolog
NC_011916.1	CCNA_03806	CCNA_03806	outer membrane lipoprotein	+	3971028	cacatc	ttccag	c	NonEssential	Homolog
NC_011916.1	CCNA_03821	CCNA_03821	exodeoxyribonuclease III	+	3987369	gataga	ctttcc	a	NonEssential	Homolog
NC_011916.1	CCNA_03826	CCNA_03826	hypothetical protein	-	3992352	catcaa	tcgact	a	NonEssential	No Homolog
NC_011916.1	CCNA_03827	CCNA_03827	bifunctional phosphopantothenoylcysteine decarboxylase/phosphopantothenate synthase	+	3992451	catgtg		g	Essential	Homolog
NC_011916.1	CCNA_03830	CCNA_03830	multidrug resistance protein A, efflux pump	+	3994572	tatccc		c	NonEssential	Homolog
NC_011916.1	CCNA_03830	CCNA_03830	multidrug resistance protein A, efflux pump	+	3994607	tatccg		g	NonEssential	Homolog
NC_011916.1	CCNA_03835	CCNA_03835	3-oxoacyl-(acyl-carrier-protein) synthase	-	4002139	gaagtg		g	Essential	Homolog
NC_011916.1	CCNA_03836	CCNA_03836	3-hydroxydecanoyl-(acyl-carrier-protein) dehydratase	-	4002472	tagggc		c	Essential	Homolog
NC_011916.1	CCNA_03837	CCNA_03837	bacterial SH3 domain protein	-	4003137	gaaaag		g	Essential	Homolog
NC_011916.1	CCNA_03838	CCNA_03838	gluconate 2-dehydrogenase/glyoxylate reductase/hydroxypyruvate reductase	+	4003129	tacagc	cttggc	c	NonEssential	Homolog
NC_011916.1	CCNA_03850	CCNA_03850	imidazoleglycerol-phosphate dehydratase	+	4015812	caatac		c	NonEssential	Homolog
NC_011916.1	CCNA_03857	CCNA_03857	Tim44-like domain protein	-	4021675	tagaac		c	NonEssential	Homolog
NC_011916.1	CCNA_03858	CCNA_03858	protein translocase subunit secB	+	4021668	tagcag	cgttgc	g	NonEssential	Homolog
NC_011916.1	CCNA_03863	CCNA_03863	hypothetical protein	-	4025268	tatatg		g	NonEssential	No Homolog
NC_011916.1	CCNA_03863	CCNA_03863	hypothetical protein	-	4025293	taatcg		g	NonEssential	No Homolog
NC_011916.1	CCNA_03864	CCNA_03864	hypothetical protein	+	4025441	tataga		a	NonEssential	No Homolog
NC_011916.1	CCNA_03873	CCNA_03873	hypothetical protein	-	4036592	cataac	tctacc	c	NonEssential	Homolog
NC_011916.1	CCNA_03873	CCNA_03873	hypothetical protein	-	4036613	taccct		t	NonEssential	Homolog
NC_011916.1	CCNA_03874	CCNA_03874	carboxymethylenebutenolidase	+	4036636	tagagc	tggggc	c	NonEssential	No Homolog
NC_011916.1	CCNA_03885	CCNA_03885	Abi superfamily/CAAX amino terminal protease	+	527256	cacctg	attgac	g	Essential	No Homolog
NC_011916.1	CCNA_03887	CCNA_03887	hypothetical protein	+	634996	gatgat	cttgtc	t	Essential	No Homolog
NC_011916.1	CCNA_03889	CCNA_03889	hypothetical protein	+	946673	tagagt		t	Not Essential	No Homolog
NC_011916.1	CCNA_03892	CCNA_03892	HD family metal-dependent phosphohydrolase	-	1628204	cagtca	ttgatc	a	Essential	No Homolog
NC_011916.1	CCNA_03893	CCNA_03893	hypothetical protein	+	1848095	taccag		g	Essential	No Homolog
NC_011916.1	CCNA_03897	CCNA_03897	hypothetical protein	-	2321942	catggc	cgcgtt	c	Not Essential	No Homolog
NC_011916.1	CCNA_03899	CCNA_03899	hypothetical protein	-	2673478	catact	cttgtt	t	Not Essential	No Homolog
NC_011916.1	CCNA_03900	CCNA_03900	hypothetical protein	+	2684051	tagact	ctgttc	t	High_Fitness_Costs	No Homolog
NC_011916.1	CCNA_03904	CCNA_03904	hypothetical protein	+	3153160	cattct		t	Essential	No Homolog
NC_011916.1	CCNA_03905	CCNA_03905	hypothetical protein	-	3540545	catgaa	ttgaca	a	Essential	No Homolog
NC_011916.1	CCNA_03909	CCNA_03909	hypothetical protein	-	3637582	tatcag	gttgcg	g	High_Fitness_Costs	No Homolog
NC_011916.1	CCNA_03910	CCNA_03910	hypothetical protein	-	3816154	taaggc		c	Not Essential	No Homolog
NC_011916.1	CCNA_03911	CCNA_03911	hypothetical protein	-	20778	catcct	tggacg	t	Not Essential	No Homolog
NC_011916.1	CCNA_03912	CCNA_03912	hypothetical protein	-	35689	gacagt	ttgccg	t	Not Essential	No Homolog
NC_011916.1	CCNA_03913	CCNA_03913	hypothetical protein	-	64487	taacca	ttgccc	a	Not Essential	No Homolog
NC_011916.1	CCNA_03915	CCNA_03915	hypothetical protein	+	177823	taacgc	gttcaa	c	Not Essential	No Homolog
NC_011916.1	CCNA_03915	CCNA_03915	hypothetical protein	+	177930	tacatc		c	Not Essential	No Homolog
NC_011916.1	CCNA_03917	CCNA_03917	hypothetical protein	-	256376	caaacg		g	High_Fitness_Costs	No Homolog
NC_011916.1	CCNA_03917	CCNA_03917	hypothetical protein	-	256357	caaatt	tgcgcc	t	Essential	No Homolog
NC_011916.1	CCNA_03919	CCNA_03919	hypothetical protein	-	433197	taaagg	ttgcga	g	Essential	No Homolog
NC_011916.1	CCNA_03930	CCNA_03930	hypothetical protein	-	772904	cattta		a	Essential	No Homolog
NC_011916.1	CCNA_03934	CCNA_03934	hypothetical protein	-	796828	tatccc	tgcgcg	c	Essential	No Homolog
NC_011916.1	CCNA_03945	CCNA_03945	hypothetical protein	+	1145417	tatcct	ctgtcg	t	Not Essential	No Homolog
NC_011916.1	CCNA_03946	CCNA_03946	hypothetical protein	+	1266870	gaatgc		c	Not Essential	No Homolog
NC_011916.1	CCNA_03948	CCNA_03948	hypothetical protein	+	1486089	gatatg	ggcggc	g	High_Fitness_Costs	No Homolog
NC_011916.1	CCNA_03949	CCNA_03949	hypothetical protein	-	1529754	caaatg	ttgata	g	High_Fitness_Costs	No Homolog
NC_011916.1	CCNA_03950	CCNA_03950	hypothetical protein	+	1529735	caaagg		g	Not Essential	No Homolog
NC_011916.1	CCNA_03951	CCNA_03951	hypothetical protein	-	1571956	taggct	gtgaca	t	Not Essential	No Homolog
NC_011916.1	CCNA_03955	CCNA_03955	hypothetical protein	+	1730240	tagaaa	ttgctc	a	Not Essential	No Homolog
NC_011916.1	CCNA_03958	CCNA_03958	hypothetical protein	+	2088068	taggcc	ttgact	c	Not Essential	No Homolog
NC_011916.1	CCNA_03962	CCNA_03962	hypothetical protein	+	2335854	catgac	ttgacg	c	Not Essential	No Homolog
NC_011916.1	CCNA_03966	CCNA_03966	hypothetical protein	+	2465215	tagagc		c	Not Essential	No Homolog
NC_011916.1	CCNA_03970	CCNA_03970	hypothetical protein	-	2733390	tctctc		c	Not Essential	No Homolog
NC_011916.1	CCNA_03971	CCNA_03971	hypothetical protein	-	2773216	tatgca	tcgacc	a	Not Essential	No Homolog
NC_011916.1	CCNA_03973	CCNA_03973	hypothetical protein	+	2889891	cattgt		t	Not Essential	No Homolog
NC_011916.1	CCNA_03977	CCNA_03977	HTH transcriptional regulator	+	2959897	caaggt	cttgcg	t	Not Essential	No Homolog
NC_011916.1	CCNA_03980	CCNA_03980	hypothetical protein	-	2984834	gataat		t	Not Essential	No Homolog
NC_011916.1	CCNA_03981	CCNA_03981	hypothetical protein	+	3103501	caatgt	ttgcgg	t	Not Essential	No Homolog
NC_011916.1	CCNA_03982	CCNA_03982	hypothetical protein	+	3103715	tacatc	ttgtct	c	Not Essential	No Homolog
NC_011916.1	CCNA_03983	CCNA_03983	HicA-related toxin-antitoxin protein	+	3118708	tagacg		g	Not Essential	No Homolog
NC_011916.1	CCNA_03983	CCNA_03983	HicA-related toxin-antitoxin protein	+	3118694	taacct		t	Not Essential	No Homolog
NC_011916.1	CCNA_03984	CCNA_03984	hypothetical protein	-	3119822	gattct		t	Not Essential	No Homolog
NC_011916.1	CCNA_03986	CCNA_03986	hypothetical protein	-	3285917	cattcc		c	Not Essential	No Homolog
NC_011916.1	CCNA_03986	CCNA_03986	hypothetical protein	-	3285826	cagact	tgacca	t	Not Essential	No Homolog
NC_011916.1	CCNA_03989	CCNA_03989	MarR-family HTH transcriptional regulator / N-acyltransferase	-	3423190	tatata	tgcgcc	a	Essential	No Homolog
NC_011916.1	CCNA_03990	CCNA_03990	hypothetical protein	+	3428389	tatccc	tgaccc	c	Not Essential	No Homolog
NC_011916.1	CCNA_03993	CCNA_03993	hypothetical protein	-	3720825	tacact		t	Essential	No Homolog
NC_011916.1	CCNA_03995	CCNA_03995	hypothetical protein	+	3752731	tagaag	tttacg	g	Essential	No Homolog
NC_011916.1	CCNA_03997	CCNA_03997	amelogenin/CpxP-related protein	+	3952613	caagct		t	Essential	No Homolog
NC_011916.1	CCNA_R0001	CCNA_R0001	ncRNA	+	76114	taaata		a	Not Essential	No Homolog
NC_011916.1	CCNA_R0003	CCNA_R0003	ncRNA	-	200231	taagac		c	Not Essential	No Homolog
NC_011916.1	CCNA_R0004	CCNA_R0004	ncRNA	-	210993	tatcct		t	Not Essential	No Homolog
NC_011916.1	CCNA_R0005	CCNA_R0005	ncRNA	+	281946	gatata		a	Not Essential	No Homolog
NC_011916.1	CCNA_R0007	CCNA_R0007	ncRNA	-	499216	taggta		a	Not Essential	No Homolog
NC_011916.1	CCNA_R0008	CCNA_R0008	ncRNA	+	582014	tatctc		c	Not Essential	No Homolog
NC_011916.1	CCNA_R0009	CCNA_R0009	ncRNA	+	708218	taacgc		c	Essential	No Homolog
NC_011916.1	CCNA_R0010	CCNA_R0010	ncRNA	-	720456	tattga		a	Not Essential	No Homolog
NC_011916.1	CCNA_R0015	CCNA_R0015	ncRNA	+	842257	tatacc		c	Not Essential	No Homolog
NC_011916.1	CCNA_R0016	CCNA_R0016	ncRNA	+	844332	tagctc		c	High_Fitness_Costs	No Homolog
NC_011916.1	CCNA_R0018	CCNA_R0018	ncRNA	+	920425	tatatc		c	Not Essential	No Homolog
NC_011916.1	CCNA_R0018	CCNA_R0018	ncRNA	+	920433	taactt		t	Not Essential	No Homolog
NC_011916.1	CCNA_R0019	CCNA_R0019	ncRNA	-	920752	tatacc		c	Essential	No Homolog
NC_011916.1	CCNA_R0021	CCNA_R0021	ncRNA	-	1057044	tataag		g	Not Essential	No Homolog
NC_011916.1	CCNA_R0022	CCNA_R0022	ncRNA	+	1057167	tatctc		c	Essential	No Homolog
NC_011916.1	CCNA_R0023	CCNA_R0023	ncRNA	-	1094537	tataag		g	Essential	No Homolog
NC_011916.1	CCNA_R0023	CCNA_R0023	ncRNA	-	1094627	tacgct		t	Not Essential	No Homolog
NC_011916.1	CCNA_R0024	CCNA_R0024	ncRNA	+	1141857	tatatt		t	Not Essential	No Homolog
NC_011916.1	CCNA_R0026	CCNA_R0026	ncRNA	+	1213649	cataag		g	Essential	No Homolog
NC_011916.1	CCNA_R0028	CCNA_R0028	ncRNA	-	1291707	tatgtt		t	High_Fitness_Costs	No Homolog
NC_011916.1	CCNA_R0030	CCNA_R0030	ncRNA	+	1423140	gataaa		a	High_Fitness_Costs	No Homolog
NC_011916.1	CCNA_R0030	CCNA_R0030	ncRNA	+	1423003	tataag		g	Not Essential	No Homolog
NC_011916.1	CCNA_R0031	CCNA_R0031	ncRNA	+	1423343	gacccc		c	Not Essential	No Homolog
NC_011916.1	CCNA_R0031	CCNA_R0031	ncRNA	+	1423354	cagatg		g	Not Essential	No Homolog
NC_011916.1	CCNA_R0033	CCNA_R0033	ncRNA	+	1491757	tatcac		c	Essential	No Homolog
NC_011916.1	CCNA_R0034	CCNA_R0034	ncRNA	+	1491967	tatcac		c	Not Essential	No Homolog
NC_011916.1	CCNA_R0035	CCNA_R0035	ncRNA	+	1549356	tataag		g	Not Essential	No Homolog
NC_011916.1	CCNA_R0036	CCNA_R0036	ncRNA	+	1564861	tataca		a	Not Essential	No Homolog
NC_011916.1	CCNA_R0038	CCNA_R0038	ncRNA	+	1566409	tagagc		c	Not Essential	No Homolog
NC_011916.1	CCNA_R0041	CCNA_R0041	ncRNA	+	1782009	tatgtt		t	Not Essential	No Homolog
NC_011916.1	CCNA_R0043	CCNA_R0043	ncRNA	+	2044466	gatata		a	Not Essential	No Homolog
NC_011916.1	CCNA_R0045	CCNA_R0045	ncRNA	+	2177628	cagacg		g	Not Essential	No Homolog
NC_011916.1	CCNA_R0047	CCNA_R0047	ncRNA	-	2180551	gataga		a	Not Essential	No Homolog
NC_011916.1	CCNA_R0048	CCNA_R0048	ncRNA	-	2188650	taatgc		c	Not Essential	No Homolog
NC_011916.1	CCNA_R0049	CCNA_R0049	ncRNA	+	2338502	tatatt		t	Essential	No Homolog
NC_011916.1	CCNA_R0050	CCNA_R0050	ncRNA	+	2397735	tatccc		c	Not Essential	No Homolog
NC_011916.1	CCNA_R0051	CCNA_R0051	ncRNA	+	2404309	caatat		t	Not Essential	No Homolog
NC_011916.1	CCNA_R0052	CCNA_R0052	ncRNA	-	2408993	taccag		g	Not Essential	No Homolog
NC_011916.1	CCNA_R0053	CCNA_R0053	ncRNA	-	2421905	taggaa		a	Not Essential	No Homolog
NC_011916.1	CCNA_R0055	CCNA_R0055	ncRNA	-	2521571	taatcc		c	High_Fitness_Costs	No Homolog
NC_011916.1	CCNA_R0056	CCNA_R0056	ncRNA	+	2535025	tatagc		c	Not Essential	No Homolog
NC_011916.1	CCNA_R0058	CCNA_R0058	ncRNA	-	2568784	tataga		a	Not Essential	No Homolog
NC_011916.1	CCNA_R0059	CCNA_R0059	ncRNA	+	2577616	tatacg		g	Not Essential	No Homolog
NC_011916.1	CCNA_R0060	CCNA_R0060	ncRNA	+	2607956	tatcga		a	Not Essential	No Homolog
NC_011916.1	CCNA_R0061	CCNA_R0061	ncRNA	-	2800722	caaaca		a	Not Essential	No Homolog
NC_011916.1	CCNA_R0069	CCNA_R0069	ncRNA	-	2868265	taatct		t	Not Essential	No Homolog
NC_011916.1	CCNA_R0071	CCNA_R0071	ncRNA	+	2919414	tatggg		g	High_Fitness_Costs	No Homolog
NC_011916.1	CCNA_R0075	CCNA_R0075	ncRNA	-	3443959	tatgac		c	Not Essential	No Homolog
NC_011916.1	CCNA_R0076	CCNA_R0076	ncRNA	-	3487601	taaatg		g	Essential	No Homolog
NC_011916.1	CCNA_R0077	CCNA_R0077	ncRNA	-	3533067	tatata		a	Essential	No Homolog
NC_011916.1	CCNA_R0083	CCNA_R0083	ncRNA	-	3792654	catggc		c	Essential	No Homolog
NC_011916.1	CCNA_R0087	CCNA_R0087	ncRNA	-	3797928	gataga		a	Essential	No Homolog
NC_011916.1	CCNA_R0087	CCNA_R0087	ncRNA	-	3798024	tagaag		g	Essential	No Homolog
NC_011916.1	CCNA_R0089	CCNA_R0089	ncRNA	+	3874359	taggtt		t	Not Essential	No Homolog
NC_011916.1	CCNA_R0090	CCNA_R0090	ncRNA	-	3882882	taaacg		g	High_Fitness_Costs	No Homolog
NC_011916.1	CCNA_R0091	CCNA_R0091	ncRNA	-	3906567	caagca		a	Not Essential	No Homolog
NC_011916.1	CCNA_R0091	CCNA_R0091	ncRNA	-	3906530	tatctc		c	Not Essential	No Homolog
NC_011916.1	CCNA_R0094	CCNA_R0094	ncRNA	-	182	tctggg		g	Essential	No Homolog
NC_011916.1	CCNA_R0095	CCNA_R0095	ncRNA	-	4950	cattgg		g	High_Fitness_Costs	No Homolog
NC_011916.1	CCNA_R0104	CCNA_R0104	ncRNA	-	362212	taaacc		c	Not Essential	No Homolog
NC_011916.1	CCNA_R0111	CCNA_R0111	ncRNA	+	622892	tataaa		a	Not Essential	No Homolog
NC_011916.1	CCNA_R0112	CCNA_R0112	ncRNA	+	626656	gatata		a	Essential	No Homolog
NC_011916.1	CCNA_R0116	CCNA_R0116	ncRNA	-	757263	tacaat		t	Not Essential	No Homolog
NC_011916.1	CCNA_R0117	CCNA_R0117	ncRNA	+	772628	gatagt		t	Not Essential	No Homolog
NC_011916.1	CCNA_R0123	CCNA_R0123	ncRNA	-	921719	caaacc		c	High_Fitness_Costs	No Homolog
NC_011916.1	CCNA_R0124	CCNA_R0124	ncRNA	+	938932	taaagc		c	Essential	No Homolog
NC_011916.1	CCNA_R0126	CCNA_R0126	ncRNA	-	1081336	caaaac		c	Not Essential	No Homolog
NC_011916.1	CCNA_R0134	CCNA_R0134	ncRNA	+	1294595	gagttt		t	Not Essential	No Homolog
NC_011916.1	CCNA_R0137	CCNA_R0137	ncRNA	-	1387892	tacagg		g	Not Essential	No Homolog
NC_011916.1	CCNA_R0139	CCNA_R0139	ncRNA	+	1523958	catccc		c	Essential	No Homolog
NC_011916.1	CCNA_R0141	CCNA_R0141	ncRNA	-	1607996	tacgct		t	High_Fitness_Costs	No Homolog
NC_011916.1	CCNA_R0145	CCNA_R0145	ncRNA	+	1911195	catggt		t	Not Essential	No Homolog
NC_011916.1	CCNA_R0147	CCNA_R0147	ncRNA	+	1986625	gacccg		g	Essential	No Homolog
NC_011916.1	CCNA_R0152	CCNA_R0152	ncRNA	+	2086425	tataca		a	Essential	No Homolog
NC_011916.1	CCNA_R0159	CCNA_R0159	ncRNA	+	2434068	cattcc		c	Not Essential	No Homolog
NC_011916.1	CCNA_R0163	CCNA_R0163	ncRNA	-	2560042	taaaat		t	Essential	No Homolog
NC_011916.1	CCNA_R0164	CCNA_R0164	ncRNA	-	2608458	tagatg		g	Essential	No Homolog
NC_011916.1	CCNA_R0165	CCNA_R0165	ncRNA	-	2672357	tagttt		t	High_Fitness_Costs	No Homolog
NC_011916.1	CCNA_R0170	CCNA_R0170	ncRNA	+	2778348	cataac		c	Essential	No Homolog
NC_011916.1	CCNA_R0171	CCNA_R0171	ncRNA	+	2800063	gataca		a	Not Essential	No Homolog
NC_011916.1	CCNA_R0172	CCNA_R0172	ncRNA	-	2940670	taatga		a	Not Essential	No Homolog
NC_011916.1	CCNA_R0173	CCNA_R0173	ncRNA	-	2967588	taaggt		t	Not Essential	No Homolog
NC_011916.1	CCNA_R0174	CCNA_R0174	ncRNA	+	2977449	taggct		t	Not Essential	No Homolog
NC_011916.1	CCNA_R0176	CCNA_R0176	ncRNA	-	3091482	gagact		t	Not Essential	No Homolog
NC_011916.1	CCNA_R0182	CCNA_R0182	ncRNA	+	3288242	taggat		t	Not Essential	No Homolog
NC_011916.1	CCNA_R0183	CCNA_R0183	ncRNA	+	3294320	caagga		a	Essential	No Homolog
NC_011916.1	CCNA_R0188	CCNA_R0188	ncRNA	+	3462949	caaatt		t	Essential	No Homolog
NC_011916.1	CCNA_R0193	CCNA_R0193	ncRNA	+	3699499	tacgtg		g	Not Essential	No Homolog
NC_011916.1	CCNA_R0199	CCNA_R0199	ncRNA	+	3987216	catatt		t	Not Essential	No Homolog
NC_011916.1	CCNA_03734	nadE	glutamine-dependent NAD synthetase	-	3904020	tatagg	atgcaa	g	Essential	Homolog
NC_011916.1	CCNA_00455	nagA	N-acetyl-glucosamine/N-acetyl-chitin oligosaccharide outer membrane transporter nagA	+	461880	cacagt	ttgtca	t	NonEssential	No Homolog
NC_011916.1	CCNA_03302	narX	nitrate/nitrite sensor histidine kinase narX	-	3479477	tatcgc	atccgc	c	NonEssential	No Homolog
NC_011916.1	CCNA_00459	nhaA	Na+/H+ antiporter nhaA	+	471473	gatagg	cttgcc	g	High_Fitness_Costs	Homolog
NC_011916.1	CCNA_03091	nstA	redox cell cycle regulatory protein NstA	+	3240348	gatccc	tgctgt	c	NonEssential	No Homolog
NC_011916.1	CCNA_03091	nstA	redox cell cycle regulatory protein NstA	+	3240415	tatgtt		t	NonEssential	No Homolog
NC_011916.1	CCNA_02024	nuoF	NADH-quinone oxidoreductase chain F	-	2172765	gatccg		g	Essential	Homolog
NC_011916.1	CCNA_00576	oppA	oligopeptide-binding protein oppA	+	599974	tacctg		g	NonEssential	No Homolog
NC_011916.1	CCNA_03337	pal	peptidoglycan-associated lipoprotein pal	-	3519219	tatgga		a	Essential	Homolog
NC_011916.1	CCNA_03869	parA	chromosome partitioning protein ParA	-	4032449	tatctg		g	Essential	Homolog
NC_011916.1	CCNA_00917	parD-1	antitoxin protein parD-1	-	995262	tataag	ttgaat	g	NonEssential	Homolog
NC_011916.1	CCNA_01106	parD-2	antitoxin protein parD-2	+	1212076	tatggt		t	NonEssential	No Homolog
NC_011916.1	CCNA_02844	parD-3	antitoxin protein parD-3	-	2997483	taggat	taggcg	t	Essential	Homolog
NC_011916.1	CCNA_03080	parD-4	antitoxin protein parD-4	-	3228841	catcgt		t	High_Fitness_Costs	No Homolog
NC_011916.1	CCNA_00252	pbpX	multimodular transpeptidase-transglycosylase PbpX	-	265795	taaacc	tcgcgc	c	High_Fitness_Costs	Homolog
NC_011916.1	CCNA_01951	pbpY	multimodular transpeptidase-transglycosylase PbpY	-	2095736	taatca	ttcccc	a	NonEssential	Homolog
NC_011916.1	CCNA_03507	pdeA	GGDEF/EAL phosphodiesterase PdeA	-	3666472	gagatc		c	NonEssential	Homolog
NC_011916.1	CCNA_01365	perP	aspartyl protease perP	-	1481752	tattca		a	NonEssential	No Homolog
NC_011916.1	CCNA_03474	phd	SpoVT-AbrB family transcription factor, phd antitoxin	-	3639786	tataac	tggcgg	c	Essential	Homolog
NC_011916.1	CCNA_00291	phoR	phosphate regulon sensor protein phoR	+	304431	catatc		c	NonEssential	Homolog
NC_011916.1	CCNA_03591	phyR	anti-anti sigma factor/receiver protein PhyR	+	3744910	tatcga		a	NonEssential	Homolog
NC_011916.1	CCNA_03591	phyR	anti-anti sigma factor/receiver protein PhyR	+	3744944	tagtta		a	NonEssential	Homolog
NC_011916.1	CCNA_03591	phyR	anti-anti sigma factor/receiver protein PhyR	+	3744861	cataag		g	NonEssential	Homolog
NC_011916.1	CCNA_03043	pilA	type IV pilin protein pilA	-	3198774	gaaatt		t	NonEssential	Homolog
NC_011916.1	CCNA_02567	pleC	sensory transduction histidine kinase pleC	+	2716613	tagatt	gtgacg	t	NonEssential	Homolog
NC_011916.1	CCNA_02125	podJ	polar development protein podJ	-	2279316	tacaga		a	NonEssential	Homolog
NC_011916.1	CCNA_02125	podJ	polar development protein podJ	-	2279218	tagcgt	ttacac	t	NonEssential	Homolog
NC_011916.1	CCNA_01918	popA	cyclic di-GMP effector protein PopA	+	2061285	tatggt		t	NonEssential	No Homolog
NC_011916.1	CCNA_01380	popZ	pole-organizing protein popZ	+	1494759	catcgc	cttgct	c	Essential	Homolog
NC_011916.1	CCNA_03529	ppk2	polyphosphate kinase 2	+	3685728	taggct		t	NonEssential	Homolog
NC_011916.1	CCNA_01123	prfC	peptide chain release factor RF-3	+	1227687	taggtc		c	NonEssential	Homolog
NC_011916.1	CCNA_00165	pssY	polyisoprenylphosphate hexose-1-phosphotransferase pssY	-	177798	tatggg		g	NonEssential	Homolog
NC_011916.1	CCNA_00292	pstC	phosphate transport system permease protein pstC	+	305769	caccgg		g	NonEssential	Homolog
NC_011916.1	CCNA_00892	ptsP	phosphoenolpyruvate-protein phosphotransferase PtsP	+	970233	tagccc	ctggtc	c	High_Fitness_Costs	Homolog
NC_011916.1	CCNA_00084	purH	phosphoribosylaminoimidazolecarboxamide formyltransferase/IMP cyclohydrolase	+	88951	tatttt	attgac	t	NonEssential	Homolog
NC_011916.1	CCNA_03404	rcdA	regulator of CtrA degradation RcdA	+	3572525	tactgg		g	NonEssential	Homolog
NC_011916.1	CCNA_03404	rcdA	regulator of CtrA degradation RcdA	+	3572550	tagggg		g	NonEssential	Homolog
NC_011916.1	CCNA_03404	rcdA	regulator of CtrA degradation RcdA	+	3572562	tagtag		g	NonEssential	Homolog
NC_011916.1	CCNA_03404	rcdA	regulator of CtrA degradation RcdA	+	3572626	cagtcg		g	NonEssential	Homolog
NC_011916.1	CCNA_01141	recA	RecA protein	+	1245084	tacgcc	ttgcga	c	NonEssential	Homolog
NC_011916.1	CCNA_00845	relB-1	antitoxin protein relB-1	-	917262	gactct	ttgacg	t	High_Fitness_Costs	No Homolog
NC_011916.1	CCNA_00932	ribH	6,7-dimethyl-8-ribityllumazine synthase	+	1008004	tatctc		c	NonEssential	Homolog
NC_011916.1	CCNA_01325	rplO	LSU ribosomal protein L15P	+	1440332	taagcg	gttttc	g	Essential	Homolog
NC_011916.1	CCNA_03142	rpoD	RNA polymerase sigma factor rpoD	-	3294538	cacatg		g	Essential	Homolog
NC_011916.1	CCNA_03142	rpoD	RNA polymerase sigma factor rpoD	-	3294260	caacat		t	Essential	Homolog
NC_011916.1	CCNA_01328	rpsM	SSU ribosomal protein S13P	+	1443306	tataac	gttgac	c	Essential	Homolog
NC_011916.1	CCNA_03406	rpsU	SSU ribosomal protein S21P	+	3573942	tatcag	atggac	g	Essential	Homolog
NC_011916.1	CCNA_01059	rsaA	S-layer protein rsaA	+	1159633	tatagc	ttgtcg	c	NonEssential	No Homolog
NC_011916.1	CCNA_01060	rsaD	type I protein secretion ATP-binding protein RsaD	+	1162960	gagacg		g	High_Fitness_Costs	Homolog
NC_011916.1	CCNA_01067	rsaFa	type I secretion outer membrane protein RsaFa	+	1171122	gaagac		c	NonEssential	Homolog
NC_011916.1	CCNA_01379	rsaFb	type I secretion outer membrane protein rsaFb	+	1493203	catatt	ctggcg	t	NonEssential	Homolog
NC_011916.1	CCNA_00783	sapA	secreted protease precursor sapA	-	846445	catact	ttgcag	t	NonEssential	No Homolog
NC_011916.1	CCNA_00948	sciP	CtrA inhibitory protein SciP	+	1026407	tatagt		t	Essential	Homolog
NC_011916.1	CCNA_00137	shkA	hybrid two-component histidine kinase/receiver protein ShkA	-	148530	tatccc		c	High_Fitness_Costs	Homolog
NC_011916.1	CCNA_01171	shpA	histidine phosphotransferase ShpA	+	1291673	tataca	gtcagc	a	NonEssential	No Homolog
NC_011916.1	CCNA_00560	sixA	phosphohistidine phosphatase SixA	+	575815	tatgga	cttcct	a	NonEssential	No Homolog
NC_011916.1	CCNA_03630	socA	antitoxin protein SocA	-	3786919	taagga		a	Essential	Homolog
NC_011916.1	CCNA_03629	socB	DNA replication inhibitor toxin SocB	-	3786307	gataag		g	NonEssential	No Homolog
NC_011916.1	CCNA_00247	spdR	two-component receiver protein SpdR	-	259482	gaaagt	ttgagt	t	NonEssential	Homolog
NC_011916.1	CCNA_01280	spmY	cell development regulator SpmY	-	1406957	caaggt		t	High_Fitness_Costs	No Homolog
NC_011916.1	CCNA_03768	srp	signal recognition particle GTPase, SRP	-	3937043	cataag		g	Essential	Homolog
NC_011916.1	CCNA_02187	sspB	adapter for ClpXP proteolysis of tmRNA-tagged proteins SspB	+	2339064	gaatct		t	NonEssential	No Homolog
NC_011916.1	CCNA_02562	stpA	stalk cross-band protein StpA	-	2710554	cacatg	cttgac	g	NonEssential	No Homolog
NC_011916.1	CCNA_01296	stpX	stalk-specific protein X	-	1422126	gatttc		c	NonEssential	No Homolog
NC_011916.1	CCNA_01114	sufE	cysteine desulfurase subunit SufE	-	1219504	taaacg	ttgcct	g	Essential	Homolog
NC_011916.1	CCNA_03424	tacA	AAA-family response regulator tacA	+	3590205	tatcac		c	High_Fitness_Costs	Homolog
NC_011916.1	CCNA_02109	thiC	thiamine biosynthesis protein thiC	-	2260265	tagtgt	ttgacc	t	NonEssential	Homolog
NC_011916.1	CCNA_01957	thiG	thiazole biosynthesis protein ThiG	-	2103425	taaacc	ttgaaa	c	Essential	Homolog
NC_011916.1	CCNA_01958	thiS	ThiaminS ubiquitin-like sulfur carrier protein ThiS	-	2103786	cacaag	ttgtat	g	Essential	Homolog
NC_011916.1	CCNA_00747	tipF	cyclic-di-GMP phosphodiesterase, flagellum assembly factor TipF	-	804963	tatgct		t	NonEssential	No Homolog
NC_011916.1	CCNA_03338	tolB	TolB protein	-	3520741	caaaac		c	Essential	Homolog
NC_011916.1	CCNA_03341	tolQ	TolQ protein	-	3522811	catacg	ttcacc	g	Essential	Homolog
NC_011916.1	CCNA_02419	tonB1	TonB1 protein	-	2564507	gatcaa		a	High_Fitness_Costs	No Homolog
NC_011916.1	CCNA_03823	ubiE	ubiquinone/menaquinone biosynthesis methyltransferase UbiE	+	3989104	taatag	atgacg	g	Essential	Homolog
NC_011916.1	CCNA_01555	uxaA	altronate dehydratase	-	1672248	catact		t	NonEssential	Homolog
NC_011916.1	CCNA_02476	vanA	vanillate demethylase oxygenase subunit A vanA	+	2620875	caagat	cttgac	t	NonEssential	Homolog
NC_011916.1	CCNA_02475	vanR	transcriptional regulator vanR	-	2620783	tagagt	tgtgag	t	NonEssential	No Homolog
NC_011916.1	CCNA_00032	vapB	antitoxin protein VapB	-	34955	tatata	cttggc	a	NonEssential	No Homolog
NC_011916.1	CCNA_00863	xylC	xylonolactonase xylC	-	942431	catccc	tggcgt	c	NonEssential	No Homolog
NC_011916.1	CCNA_03161	xylR	transcriptional regulator xylR	+	3316680	tagtgt	tccaag	t	NonEssential	Homolog
NC_011916.1	CCNA_00806	yidC	inner membrane protein translocase component yidC	-	871734	gataag		g	Essential	Homolog
NC_011916.1	CCNA_00806	yidC	inner membrane protein translocase component yidC	-	871636	cacagt		t	Essential	Homolog
NC_011916.1	CCNA_02136	zwf	glucose-6-phosphate 1-dehydrogenase	-	2294326	tagagc		c	NonEssential	Homolog
NC_011916.1	CCNA_02136	zwf	glucose-6-phosphate 1-dehydrogenase	-	2294254	catgat	ttgcct	t	NonEssential	Homolog

## Sheet: N. aromaticivorans
Chromosome	Locus_Tag	Old_Locus_Tag	GeneName	Product	TSS_Position	Strand	Predicted_-10	Predicted_-35	Minus7	DEG
NC_007794.1	SARO_RS00005	Saro_0001	SARO_RS00005	chromosomal replication initiator protein DnaA	2	+	caggca		a	Homolog
NC_007794.1	SARO_RS00010	Saro_0002	SARO_RS00010	HesA/MoeB/ThiF family protein	1629	+	tagatg	tcgcct	g	Homolog
NC_007794.1	SARO_RS00015	Saro_0003	SARO_RS00015	NAD-dependent deacylase	3123	-	catggt		t	No Homolog
NC_007794.1	SARO_RS00020	Saro_0004	SARO_RS00020	4-hydroxy-tetrahydrodipicolinate reductase	3141	+	catgaa	ttgcgc	a	Homolog
NC_007794.1	SARO_RS00030	Saro_0006	nth	endonuclease III	5012	+	tatccc		c	Homolog
NC_007794.1	SARO_RS00040	Saro_0008	SARO_RS00040	dicarboxylate/amino acid:cation symporter	7619	-	tagtct	gagccg	t	Homolog
NC_007794.1	SARO_RS00045	Saro_0009	SARO_RS00045	chorismate synthase	8762	-	caaagg		g	Homolog
NC_007794.1	SARO_RS00050	Saro_0010	SARO_RS00050	antibiotic biosynthesis monooxygenase	8836	+	tagaga	ttgggc	a	Homolog
NC_007794.1	SARO_RS00070	Saro_0014	SARO_RS00070	biopolymer transporter ExbD	11111	-	taagcc		c	Homolog
NC_007794.1	SARO_RS00090	Saro_0018	SARO_RS00090	hypothetical protein	13522	+	tatcgg		g	No Homolog
NC_007794.1	SARO_RS00095	Saro_0019	SARO_RS00095	homoserine dehydrogenase	14552	+	taaggc	ttgccc	c	Homolog
NC_007794.1	SARO_RS00100	Saro_0019	SARO_RS00100	hypothetical protein	16492	-	caggac		c	No Homolog
NC_007794.1	SARO_RS00100	Saro_0019	SARO_RS00100	hypothetical protein	16412	-	caggtg		g	No Homolog
NC_007794.1	SARO_RS00105	Saro_0021	glpX	class II fructose-bisphosphatase	16407	+	tagtgc		c	Homolog
NC_007794.1	SARO_RS00110	Saro_0022	SARO_RS00110	hypothetical protein	17710	+	tatgtt		t	No Homolog
NC_007794.1	SARO_RS00120	Saro_0024	rpoB	DNA-directed RNA polymerase subunit beta	28191	-	tatatg		g	Homolog
NC_007794.1	SARO_RS00145	Saro_0029	SARO_RS00145	50S ribosomal protein L10	30492	+	cagagg		g	Homolog
NC_007794.1	SARO_RS00155	Saro_0031	SARO_RS00155	HAMP domain-containing histidine kinase	33140	-	cagcgt		t	Homolog
NC_007794.1	SARO_RS00165	Saro_0033	SARO_RS00165	MATE family efflux transporter	33842	+	tatggc	tttcct	c	Homolog
NC_007794.1	SARO_RS00170	Saro_0034	SARO_RS00170	co-chaperone GroES	35296	+	catgac		c	Homolog
NC_007794.1	SARO_RS00170	Saro_0034	SARO_RS00170	co-chaperone GroES	35311	+	tatccg	ttgacg	g	Homolog
NC_007794.1	SARO_RS00200	Saro_0040	SARO_RS00200	efflux RND transporter periplasmic adaptor subunit	45464	-	tagcac	gcggca	c	No Homolog
NC_007794.1	SARO_RS00200	Saro_0040	SARO_RS00200	efflux RND transporter periplasmic adaptor subunit	45531	-	tattgc	gctact	c	No Homolog
NC_007794.1	SARO_RS00200	Saro_0040	SARO_RS00200	efflux RND transporter periplasmic adaptor subunit	45575	-	taagtc		c	No Homolog
NC_007794.1	SARO_RS00205	Saro_0041	SARO_RS00205	DUF1153 domain-containing protein	46357	-	tagacc	ggacct	c	Homolog
NC_007794.1	SARO_RS00205	Saro_0041	SARO_RS00205	DUF1153 domain-containing protein	46058	-	cagcgg		g	Homolog
NC_007794.1	SARO_RS00215	Saro_0043	SARO_RS00215	tRNA 2-thiouridine(34) synthase MnmA	46499	+	tatggg	ttgccc	g	Homolog
NC_007794.1	SARO_RS00235	Saro_0047	fieF	cation diffusion facilitator family transporter	50994	-	taaggc		c	Homolog
NC_007794.1	SARO_RS00240	Saro_0048	pdxH	pyridoxamine 5-phosphate oxidase	51760	-	tagtcc		c	Homolog
NC_007794.1	SARO_RS00245	Saro_0049	SARO_RS00245	DnaJ domain-containing protein	51839	+	tatggc	ttgcgg	c	Homolog
NC_007794.1	SARO_RS00255	Saro_0051	SARO_RS00255	enoyl-ACP reductase FabI	53729	+	taggga		a	Homolog
NC_007794.1	SARO_RS00260	Saro_0052	SARO_RS00260	hypothetical protein	55338	-	tatatc		c	No Homolog
NC_007794.1	SARO_RS00270	Saro_0054	SARO_RS00270	disulfide bond formation protein B	56421	-	taggtc	gcggcg	c	No Homolog
NC_007794.1	SARO_RS00275	Saro_0055	SARO_RS00275	S41 family peptidase	57827	-	tataga		a	Homolog
NC_007794.1	SARO_RS00285	Saro_0057	SARO_RS00285	23S rRNA (pseudouridine(1915)-N(3))-methyltransferase RlmH	59606	-	tagacc	tcaatt	c	Homolog
NC_007794.1	SARO_RS00290	Saro_0058	rsfS	ribosome silencing factor	60093	-	catttc	tgactc	c	Homolog
NC_007794.1	SARO_RS00300	Saro_0060	SARO_RS00300	glutamate-5-semialdehyde dehydrogenase	62130	-	tagggc		c	Homolog
NC_007794.1	SARO_RS00305	Saro_0061	SARO_RS00305	peptidoglycan DD-metalloendopeptidase family protein	62316	+	tagttc	tcgcct	c	Homolog
NC_007794.1	SARO_RS00310	Saro_0062	SARO_RS00310	polymer-forming cytoskeletal protein	63391	+	caagat	tggacg	t	No Homolog
NC_007794.1	SARO_RS00315	Saro_0063	SARO_RS00315	DUF1013 domain-containing protein	63946	+	tacatc		c	Homolog
NC_007794.1	SARO_RS00320	Saro_0064	SARO_RS00320	zinc-binding dehydrogenase	65824	-	tagcca	ctgtca	a	Homolog
NC_007794.1	SARO_RS00325	Saro_0064	SARO_RS00325	DUF1192 family protein	65888	+	cattgt		t	No Homolog
NC_007794.1	SARO_RS00330	Saro_0066	clpA	ATP-dependent Clp protease ATP-binding subunit ClpA	66167	+	tatcgg	ttcctt	g	Homolog
NC_007794.1	SARO_RS00370	Saro_0073	SARO_RS00370	porphobilinogen synthase	74723	-	tagtca	gcgggg	a	Homolog
NC_007794.1	SARO_RS00375	Saro_0074	SARO_RS00375	M23 family metallopeptidase	76341	-	cagtcc		c	Homolog
NC_007794.1	SARO_RS00375	Saro_0074	SARO_RS00375	M23 family metallopeptidase	76322	-	tacagg		g	Homolog
NC_007794.1	SARO_RS00380	Saro_0075	SARO_RS00380	DUF3667 domain-containing protein	76434	+	tatgct		t	No Homolog
NC_007794.1	SARO_RS00385	Saro_0076	SARO_RS00385	ATP-dependent metallopeptidase FtsH/Yme1/Tma family protein	79620	-	tacatt	gcgatt	t	Homolog
NC_007794.1	SARO_RS00395	Saro_0078	SARO_RS00395	tetratricopeptide repeat protein	81733	-	caatca		a	No Homolog
NC_007794.1	SARO_RS00405	Saro_0080	ptsP	phosphoenolpyruvate--protein phosphotransferase	85179	-	taatcg		g	Homolog
NC_007794.1	SARO_RS00410	Saro_0082	SARO_RS00410	DUF465 domain-containing protein	85691	+	tatctt	ttgtca	t	Homolog
NC_007794.1	SARO_RS00445	Saro_0089	SARO_RS00445	quinolinate synthase NadA	91999	+	taagtc	ttgcgg	c	Homolog
NC_007794.1	SARO_RS00455	Saro_0091	SARO_RS00455	alkene reductase	94087	+	taatcc		c	Homolog
NC_007794.1	SARO_RS00460	Saro_0092	SARO_RS00460	CoA ester lyase	95220	+	tatacc	tggtat	c	Homolog
NC_007794.1	SARO_RS00470	Saro_0094	SARO_RS00470	lipoyl(octanoyl) transferase LipB	97104	-	cattcg		g	Homolog
NC_007794.1	SARO_RS00475	Saro_0095	SARO_RS00475	hypothetical protein	97182	+	tagtaa	tcgaca	a	No Homolog
NC_007794.1	SARO_RS00480	Saro_0096	SARO_RS00480	methyltransferase domain-containing protein	98711	-	tatgcc		c	No Homolog
NC_007794.1	SARO_RS00485	Saro_0097	SARO_RS00485	MFS transporter	98734	+	cataac	ttgcaa	c	No Homolog
NC_007794.1	SARO_RS00495	Saro_0099	SARO_RS00495	CDP-alcohol phosphatidyltransferase family protein	102645	-	tagccg		g	No Homolog
NC_007794.1	SARO_RS00500	Saro_0100	SARO_RS00500	CDP-alcohol phosphatidyltransferase family protein	102672	+	tatata	ttggcg	a	No Homolog
NC_007794.1	SARO_RS00505	Saro_0101	SARO_RS00505	inositol-3-phosphate synthase	103965	+	ttttgg		g	Homolog
NC_007794.1	SARO_RS00515	Saro_0103	SARO_RS00515	DUF2141 domain-containing protein	106611	-	tatgcc		c	No Homolog
NC_007794.1	SARO_RS00515	Saro_0103	SARO_RS00515	DUF2141 domain-containing protein	106637	-	taagcg		g	No Homolog
NC_007794.1	SARO_RS00520	Saro_0104	SARO_RS00520	ribulose-phosphate 3-epimerase	106815	+	taagcg	ttgttc	g	Homolog
NC_007794.1	SARO_RS00530	Saro_0106	SARO_RS00530	bifunctional phosphoribosylaminoimidazolecarboxamide formyltransferase/IMP cyclohydrolase	109228	+	tatcga	ttgcga	a	Homolog
NC_007794.1	SARO_RS00540	Saro_0108	SARO_RS00540	cell wall hydrolase	113747	-	taaagg		g	No Homolog
NC_007794.1	SARO_RS00555	Saro_0111	SARO_RS00555	PTS transporter subunit EIIA	115106	-	catggc	gcgttc	c	Homolog
NC_007794.1	SARO_RS00565	Saro_0113	dnaQ	DNA polymerase III subunit epsilon	116566	-	tatcct		t	Homolog
NC_007794.1	SARO_RS00590	Saro_0118	SARO_RS00590	uroporphyrinogen decarboxylase	119768	+	cagagc	tggaag	c	Homolog
NC_007794.1	SARO_RS00595	Saro_0119	SARO_RS00595	CopD family protein	120925	+	tagccc		c	Homolog
NC_007794.1	SARO_RS00600	Saro_0120	rho	transcription termination factor Rho	121685	+	tatccc	ttgact	c	Homolog
NC_007794.1	SARO_RS00605	Saro_0121	SARO_RS00605	helicase	123183	+	cattcc	ttgttt	c	No Homolog
NC_007794.1	SARO_RS00610	Saro_0123	SARO_RS00610	ferredoxin family protein	126021	+	tagcac		c	Homolog
NC_007794.1	SARO_RS00615	Saro_0124	SARO_RS00615	CarD family transcriptional regulator	126547	+	tataag	tggtaa	g	Homolog
NC_007794.1	SARO_RS00620	Saro_0125	SARO_RS00620	DUF2807 domain-containing protein	127402	+	tatatc	tggccc	c	No Homolog
NC_007794.1	SARO_RS00625	Saro_0126	SARO_RS00625	threonylcarbamoyl-AMP synthase	129161	-	tatagc	tggcgc	c	Homolog
NC_007794.1	SARO_RS00630	Saro_0127	SARO_RS00630	acyl-CoA dehydrogenase	129182	+	tatagg	ttgtcg	g	Homolog
NC_007794.1	SARO_RS00645	Saro_0130	SARO_RS00645	GAF domain-containing protein	133354	+	tagacg	gcgact	g	Homolog
NC_007794.1	SARO_RS00655	Saro_0132	SARO_RS00655	acyl-CoA dehydrogenase	135972	-	taggct		t	Homolog
NC_007794.1	SARO_RS00665	Saro_0134	SARO_RS00665	ParA family protein	137963	-	catgaa		a	Homolog
NC_007794.1	SARO_RS00675	Saro_0136	SARO_RS00675	tRNA uridine-5-carboxymethylaminomethyl(34) synthesis enzyme MnmG	140359	-	tatcgc	tgaccg	c	Homolog
NC_007794.1	SARO_RS00690	Saro_0139	SARO_RS00690	dienelactone hydrolase family protein	141968	+	tatcga		a	No Homolog
NC_007794.1	SARO_RS00690	Saro_0139	SARO_RS00690	dienelactone hydrolase family protein	142128	+	caacat	ttggca	t	No Homolog
NC_007794.1	SARO_RS00700	Saro_0141	SARO_RS00700	DNA-directed RNA polymerase subunit omega	143775	-	tagctg		g	Homolog
NC_007794.1	SARO_RS00705	Saro_0142	SARO_RS00705	replicative DNA helicase	145358	-	caatgc		c	Homolog
NC_007794.1	SARO_RS00725	Saro_0146	SARO_RS00725	dCTP deaminase	147157	+	caatct	ttgccc	t	Homolog
NC_007794.1	SARO_RS00730	Saro_0147	SARO_RS00730	saccharopine dehydrogenase	147869	+	caagct	ttgcaa	t	No Homolog
NC_007794.1	SARO_RS00750	Saro_0151	SARO_RS00750	adenosine kinase	150688	+	taggcc	ttgctg	c	Homolog
NC_007794.1	SARO_RS00760	Saro_0153	SARO_RS00760	CBS domain-containing protein	153718	-	catgat	ttgaca	t	Homolog
NC_007794.1	SARO_RS00765	Saro_0154	SARO_RS00765	hypothetical protein	153794	+	caaagg	ttgcca	g	No Homolog
NC_007794.1	SARO_RS00770	Saro_0155	SARO_RS00770	iron-sulfur cluster assembly accessory protein	154122	+	tatctt	ttgagg	t	Homolog
NC_007794.1	SARO_RS00780	Saro_0158	msrA	peptide-methionine (S)-S-oxide reductase MsrA	155380	+	catggc		c	No Homolog
NC_007794.1	SARO_RS00780	Saro_0158	msrA	peptide-methionine (S)-S-oxide reductase MsrA	155413	+	catccg		g	No Homolog
NC_007794.1	SARO_RS00785	Saro_0159	SARO_RS00785	transcriptional repressor	156327	+	tatcta	ttgcgc	a	No Homolog
NC_007794.1	SARO_RS00795	Saro_0161	SARO_RS00795	1-deoxy-D-xylulose-5-phosphate synthase	158147	+	taaggg	tcgaca	g	Homolog
NC_007794.1	SARO_RS00815	Saro_0165	SARO_RS00815	integration host factor subunit beta	163513	+	caggat		t	Homolog
NC_007794.1	SARO_RS00825	Saro_0166	SARO_RS00825	PilZ domain-containing protein	164382	+	tatggt		t	No Homolog
NC_007794.1	SARO_RS00830	Saro_0167	SARO_RS00830	sulfotransferase family protein	166605	-	cataga	tgccgc	a	No Homolog
NC_007794.1	SARO_RS00835	Saro_0168	SARO_RS00835	TonB-dependent receptor	170048	-	caaaca	tgaagg	a	No Homolog
NC_007794.1	SARO_RS00840	Saro_0169	SARO_RS00840	peptidoglycan DD-metalloendopeptidase family protein	171354	-	tacatt	tgttct	t	Homolog
NC_007794.1	SARO_RS00855	Saro_0172	SARO_RS00855	phosphoribosylamine--glycine ligase	172816	+	taggag	ttgtcg	g	Homolog
NC_007794.1	SARO_RS00910	Saro_0183	SARO_RS00910	ferredoxin	186999	-	caactg		g	No Homolog
NC_007794.1	SARO_RS00930	Saro_0187	SARO_RS00930	protein-L-isoaspartate O-methyltransferase	191718	-	caggca		a	Homolog
NC_007794.1	SARO_RS00935	Saro_0188	SARO_RS00935	fumarate hydratase	191796	+	tattgg	ttgctt	g	Homolog
NC_007794.1	SARO_RS00955	Saro_0191	SARO_RS00955	long-chain fatty acid--CoA ligase	198045	-	taggtt	tgccgt	t	Homolog
NC_007794.1	SARO_RS00970	Saro_0194	SARO_RS00970	SUF system Fe-S cluster assembly regulator	201165	+	taggag		g	Homolog
NC_007794.1	SARO_RS00970	Saro_0194	SARO_RS00970	SUF system Fe-S cluster assembly regulator	201304	+	taaccg	ttgtcg	g	Homolog
NC_007794.1	SARO_RS00975	Saro_0195	SARO_RS00975	Fe-S cluster assembly protein SufB	201643	+	catggc	ttgcgc	c	Homolog
NC_007794.1	SARO_RS01005	Saro_0201	SARO_RS01005	iron-sulfur cluster assembly accessory protein	207122	+	tatagg		g	Homolog
NC_007794.1	SARO_RS01020	Saro_0204	SARO_RS01020	threonine--tRNA ligase	211703	-	caaggc		c	Homolog
NC_007794.1	SARO_RS01020	Saro_0204	SARO_RS01020	threonine--tRNA ligase	211892	-	tagaag		g	Homolog
NC_007794.1	SARO_RS01025	Saro_0205	SARO_RS01025	SDR family NAD(P)-dependent oxidoreductase	211977	+	taagca	ttgctc	a	Homolog
NC_007794.1	SARO_RS01050	Saro_0210	SARO_RS01050	LLM class flavin-dependent oxidoreductase	215295	+	taaatc		c	Homolog
NC_007794.1	SARO_RS01080	Saro_0216	SARO_RS01080	pyridine nucleotide-disulfide oxidoreductase	224822	+	caaacc	ttgacg	c	Homolog
NC_007794.1	SARO_RS01090	Saro_0218	SARO_RS01090	ATP-binding cassette domain-containing protein	227195	+	taggcc	tcgctc	c	Homolog
NC_007794.1	SARO_RS01110	Saro_0222	SARO_RS01110	50S ribosomal protein L28	232041	-	cacttc		c	Homolog
NC_007794.1	SARO_RS01115	Saro_0223	SARO_RS01115	nucleoside deaminase	231976	+	tatacc	ttgaaa	c	Homolog
NC_007794.1	SARO_RS01130	Saro_0226	nadC	carboxylating nicotinate-nucleotide diphosphorylase	234471	-	tattgg		g	Homolog
NC_007794.1	SARO_RS01135	Saro_0227	SARO_RS01135	response regulator transcription factor	235694	-	cagtct		t	Homolog
NC_007794.1	SARO_RS01140	Saro_0228	SARO_RS01140	sensor histidine kinase	236642	-	tacagg	cttccg	g	Homolog
NC_007794.1	SARO_RS01150	Saro_0230	SARO_RS01150	M48 family metalloprotease	238908	-	tagtcc		c	Homolog
NC_007794.1	SARO_RS01155	Saro_0231	SARO_RS01155	alpha/beta hydrolase fold domain-containing protein	239893	-	tagccc	tcgcgc	c	Homolog
NC_007794.1	SARO_RS01160	Saro_0232	SARO_RS01160	hypothetical protein	241303	-	cagacc		c	No Homolog
NC_007794.1	SARO_RS01165	Saro_0233	SARO_RS01165	CoA ester lyase	242311	-	tatgcc	tgcctt	c	Homolog
NC_007794.1	SARO_RS01195	Saro_0240	SARO_RS01195	hypothetical protein	249522	-	tagcga		a	No Homolog
NC_007794.1	SARO_RS01200	Saro_0241	SARO_RS01200	TMEM165/GDT1 family protein	249580	+	tatcgg	ttgcgg	g	No Homolog
NC_007794.1	SARO_RS01205	Saro_0242	SARO_RS01205	MmcB family DNA repair protein	250407	+	taatct	tttacc	t	No Homolog
NC_007794.1	SARO_RS01235	Saro_0247	SARO_RS01235	bile acid:sodium symporter	256695	+	caatga	ttggca	a	No Homolog
NC_007794.1	SARO_RS01275	Saro_0255	SARO_RS01275	tyrosine-type recombinase/integrase	268306	+	taggtt	tggacg	t	No Homolog
NC_007794.1	SARO_RS01285	Saro_0257	SARO_RS01285	hypothetical protein	271536	-	cattcc		c	No Homolog
NC_007794.1	SARO_RS01290	Saro_0258	SARO_RS01290	hypothetical protein	272450	-	tattct	ttctca	t	No Homolog
NC_007794.1	SARO_RS01330	Saro_R0005	SARO_RS01330	tRNA-Gly	284674	-	cagaaa		a	No Homolog
NC_007794.1	SARO_RS01330	Saro_R0005	SARO_RS01330	tRNA-Gly	284718	-	tagagg		g	No Homolog
NC_007794.1	SARO_RS01335	Saro_0266	SARO_RS01335	tetratricopeptide repeat protein	284840	+	catggt		t	Homolog
NC_007794.1	SARO_RS01350	Saro_0269	SARO_RS01350	hypothetical protein	287892	-	tagaca		a	No Homolog
NC_007794.1	SARO_RS01360	Saro_0271	SARO_RS01360	ribonucleotide-diphosphate reductase subunit beta	289478	-	tacatt	tcgccc	t	Homolog
NC_007794.1	SARO_RS01375	Saro_0274	SARO_RS01375	ribonucleoside-diphosphate reductase subunit alpha	293335	-	tatggg		g	Homolog
NC_007794.1	SARO_RS01390	Saro_0277	SARO_RS01390	hypothetical protein	295554	+	gaaaag		g	No Homolog
NC_007794.1	SARO_RS01395	Saro_0278	SARO_RS01395	DNA polymerase I	299132	-	taacac		c	Homolog
NC_007794.1	SARO_RS01400	Saro_0279	SARO_RS01400	hypothetical protein	299348	+	taattg		g	No Homolog
NC_007794.1	SARO_RS01425	Saro_0284	SARO_RS01425	methionine adenosyltransferase	305754	-	taagcg		g	Homolog
NC_007794.1	SARO_RS01435	Saro_0286	SARO_RS01435	DUF4167 domain-containing protein	308524	-	taattg		g	No Homolog
NC_007794.1	SARO_RS01450	Saro_0289	SARO_RS01450	histidine--tRNA ligase	311927	-	taatcg		g	Homolog
NC_007794.1	SARO_RS01455	Saro_0290	SARO_RS01455	M61 family metallopeptidase	312028	+	catgac		c	No Homolog
NC_007794.1	SARO_RS01465	Saro_0292	SARO_RS01465	inorganic diphosphatase	314759	+	tagggg	ttgcgg	g	Homolog
NC_007794.1	SARO_RS01475	Saro_0294	SARO_RS01475	TldD/PmbA family protein	318115	-	tagacc	gctccc	c	Homolog
NC_007794.1	SARO_RS01485	Saro_0296	lptB	LPS export ABC transporter ATP-binding protein	318697	+	tattgg	tttgcc	g	Homolog
NC_007794.1	SARO_RS01510	Saro_0301	SARO_RS01510	cyclic nucleotide-binding domain-containing protein	327475	-	taaagt		t	Homolog
NC_007794.1	SARO_RS01515	Saro_0302	SARO_RS01515	tetratricopeptide repeat protein	327593	+	tatgcg		g	No Homolog
NC_007794.1	SARO_RS01515	Saro_0302	SARO_RS01515	tetratricopeptide repeat protein	327630	+	caggag		g	No Homolog
NC_007794.1	SARO_RS01530	Saro_0305	SARO_RS01530	tRNA (guanosine(46)-N7)-methyltransferase TrmB	330670	+	caaacg	tgaccc	g	Homolog
NC_007794.1	SARO_RS01535	Saro_0306	SARO_RS01535	site-specific integrase	331504	+	cagaaa		a	No Homolog
NC_007794.1	SARO_RS01610	Saro_0321	SARO_RS01610	hypothetical protein	346387	+	tagccg		g	No Homolog
NC_007794.1	SARO_RS01620	Saro_0323	SARO_RS01620	cobyric acid synthase	349111	-	tataat		t	Homolog
NC_007794.1	SARO_RS01690	Saro_0337	SARO_RS01690	cobalt-precorrin-6A reductase	359392	+	taatcg		g	Homolog
NC_007794.1	SARO_RS01735	Saro_0346	SARO_RS01735	hypothetical protein	372281	+	tagcat	ctgcgc	t	No Homolog
NC_007794.1	SARO_RS01785	Saro_0357	SARO_RS01785	Abi family protein	393319	+	cataca	ttttgt	a	No Homolog
NC_007794.1	SARO_RS01785	Saro_0357	SARO_RS01785	Abi family protein	393233	+	tatctg	ttgatt	g	No Homolog
NC_007794.1	SARO_RS01835	Saro_0367	SARO_RS01835	DUF2285 domain-containing protein	402008	-	taggga		a	Homolog
NC_007794.1	SARO_RS01840	Saro_0368	SARO_RS01840	helix-turn-helix transcriptional regulator	402133	+	taagct		t	Homolog
NC_007794.1	SARO_RS01870	Saro_0374	SARO_RS01870	SulP family inorganic anion transporter	405929	+	taaagg	ttgcac	g	Homolog
NC_007794.1	SARO_RS01910	Saro_0382	SARO_RS01910	TraR/DksA family transcriptional regulator	420158	-	cagact		t	No Homolog
NC_007794.1	SARO_RS01925	Saro_0385	SARO_RS01925	serine hydrolase	422876	+	caggcg		g	No Homolog
NC_007794.1	SARO_RS01935	Saro_0387	SARO_RS01935	DUF4118 domain-containing protein	426051	-	caagac	acgctg	c	Homolog
NC_007794.1	SARO_RS01940	Saro_0388	pal	peptidoglycan-associated lipoprotein Pal	426141	+	tagttc		c	Homolog
NC_007794.1	SARO_RS01970	Saro_0394	SARO_RS01970	DUF2062 domain-containing protein	431107	+	taacct		t	No Homolog
NC_007794.1	SARO_RS02000	Saro_0400	SARO_RS02000	universal stress protein	440336	-	tagaat		t	No Homolog
NC_007794.1	SARO_RS02005	Saro_0401	SARO_RS02005	nodulation protein NfeD	440453	+	tacaat		t	No Homolog
NC_007794.1	SARO_RS02025	Saro_0405	SARO_RS02025	SLC13/DASS family transporter	445023	-	tagagc	ctgaat	c	Homolog
NC_007794.1	SARO_RS02025	Saro_0405	SARO_RS02025	SLC13/DASS family transporter	445159	-	catggg		g	Homolog
NC_007794.1	SARO_RS02040	Saro_0408	SARO_RS02040	sulfite exporter TauE/SafE family protein	447775	+	cagcgc		c	No Homolog
NC_007794.1	SARO_RS02050	Saro_0410	SARO_RS02050	L-aspartate oxidase	450826	-	taggag	tccaag	g	Homolog
NC_007794.1	SARO_RS02055	Saro_0411	SARO_RS02055	ABC transporter ATP-binding protein	452222	-	cagcgg	gcgttt	g	Homolog
NC_007794.1	SARO_RS02060	Saro_0412	SARO_RS02060	zinc-finger domain-containing protein	452294	+	tagcgc	ttgtct	c	Homolog
NC_007794.1	SARO_RS02065	Saro_0413	SARO_RS02065	metalloprotease TldD	452563	+	tatatc	tggcct	c	Homolog
NC_007794.1	SARO_RS02075	Saro_0415	SARO_RS02075	hypothetical protein	454518	+	tatcga		a	No Homolog
NC_007794.1	SARO_RS02080	Saro_0416	SARO_RS02080	GNAT family N-acetyltransferase	455007	+	taaggg	tggaaa	g	Homolog
NC_007794.1	SARO_RS02085	Saro_0417	SARO_RS02085	flavodoxin-dependent (E)-4-hydroxy-3-methylbut-2-enyl-diphosphate synthase	455622	+	tataga	tttcag	a	Homolog
NC_007794.1	SARO_RS02095	Saro_0419	SARO_RS02095	YebC/PmpR family DNA-binding transcriptional regulator	457544	+	tagggg	ttgccc	g	Homolog
NC_007794.1	SARO_RS02110	Saro_0422	SARO_RS02110	Holliday junction branch migration protein RuvA	459269	+	catagg	tgcccc	g	Homolog
NC_007794.1	SARO_RS02125	Saro_0425	acnA	aconitate hydratase AcnA	465010	-	catcgc	acgagg	c	Homolog
NC_007794.1	SARO_RS02135	Saro_0427	SARO_RS02135	L,D-transpeptidase family protein	466171	+	caggac		c	No Homolog
NC_007794.1	SARO_RS02145	Saro_0428	SARO_RS02145	twin-arginine translocation pathway signal protein	468511	-	taaggc		c	No Homolog
NC_007794.1	SARO_RS02145	Saro_0428	SARO_RS02145	twin-arginine translocation pathway signal protein	468533	-	tagaat		t	No Homolog
NC_007794.1	SARO_RS02150	Saro_0429	SARO_RS02150	GNAT family N-acetyltransferase	469047	-	tagaag	ttgcaa	g	No Homolog
NC_007794.1	SARO_RS02150	Saro_0429	SARO_RS02150	GNAT family N-acetyltransferase	469351	-	tatcag	ccgaat	g	No Homolog
NC_007794.1	SARO_RS02160	Saro_0431	SARO_RS02160	DUF1244 domain-containing protein	469770	-	tatcat	tggcca	t	No Homolog
NC_007794.1	SARO_RS02165	Saro_0432	pyk	pyruvate kinase	469769	+	catagc		c	Homolog
NC_007794.1	SARO_RS02170	Saro_0433	SARO_RS02170	YggS family pyridoxal phosphate-dependent enzyme	471974	-	tatagc	gcgctt	c	Homolog
NC_007794.1	SARO_RS02175	Saro_0434	SARO_RS02175	thiamine phosphate synthase	471997	+	tatagc	ctgcct	c	Homolog
NC_007794.1	SARO_RS02180	Saro_0435	SARO_RS02180	DNA translocase FtsK	472603	+	catgat	ttgacg	t	Homolog
NC_007794.1	SARO_RS02190	Saro_0437	SARO_RS02190	S9 family peptidase	477478	-	tagatg		g	Homolog
NC_007794.1	SARO_RS02195	Saro_0438	SARO_RS02195	aminopeptidase P family protein	477501	+	tatgtt	tggcaa	t	Homolog
NC_007794.1	SARO_RS02200	Saro_0439	SARO_RS02200	VOC family protein	479379	+	tattgt	ttgtga	t	No Homolog
NC_007794.1	SARO_RS02250	Saro_0449	murA	UDP-N-acetylglucosamine 1-carboxyvinyltransferase	492766	-	taaacg	ttgcac	g	Homolog
NC_007794.1	SARO_RS02255	Saro_0450	galU	UTP--glucose-1-phosphate uridylyltransferase GalU	492871	+	cattgc		c	Homolog
NC_007794.1	SARO_RS02255	Saro_0450	galU	UTP--glucose-1-phosphate uridylyltransferase GalU	492906	+	tatcgc		c	Homolog
NC_007794.1	SARO_RS02260	Saro_0451	SARO_RS02260	TetR/AcrR family transcriptional regulator	494538	-	gagagg		g	No Homolog
NC_007794.1	SARO_RS02275	Saro_0454	SARO_RS02275	TonB-dependent receptor	497210	+	taaacg		g	No Homolog
NC_007794.1	SARO_RS02285	Saro_0456	SARO_RS02285	electron transfer flavoprotein subunit beta/FixA family protein	500536	+	catcgc	tggaca	c	Homolog
NC_007794.1	SARO_RS02340	Saro_0467	SARO_RS02340	prephenate dehydratase	511749	-	taacgc	tgcccg	c	Homolog
NC_007794.1	SARO_RS02345	Saro_0467	SARO_RS02345	cytochrome c family protein	511848	+	tagagc		c	No Homolog
NC_007794.1	SARO_RS02350	Saro_0469	SARO_RS02350	helix-turn-helix transcriptional regulator	513276	-	tatcga		a	Homolog
NC_007794.1	SARO_RS02370	Saro_0473	SARO_RS02370	exopolyphosphatase	516560	-	tagcat	gcggcg	t	Homolog
NC_007794.1	SARO_RS02375	Saro_R0006	SARO_RS02375	tRNA-Gln	516662	+	tagttg	ttgact	g	No Homolog
NC_007794.1	SARO_RS02395	Saro_0477	SARO_RS02395	LOG family protein	520686	+	tatgag		g	No Homolog
NC_007794.1	SARO_RS02415	Saro_0481	SARO_RS02415	phosphoglucosamine mutase	524423	-	taggcg	gcgctg	g	Homolog
NC_007794.1	SARO_RS02435	Saro_0485	SARO_RS02435	sigma-70 family RNA polymerase sigma factor	528722	-	tatcgt	gggaac	t	Homolog
NC_007794.1	SARO_RS02440	Saro_0487	SARO_RS02440	histidine kinase	528814	+	catgga	tttcct	a	Homolog
NC_007794.1	SARO_RS02485	Saro_0496	lptF	LPS export ABC transporter permease LptF	538904	-	tagtcc		c	Homolog
NC_007794.1	SARO_RS02495	Saro_0498	SARO_RS02495	ATP-dependent Clp protease adapter ClpS	539941	-	tattct		t	Homolog
NC_007794.1	SARO_RS02500	Saro_0499	SARO_RS02500	TIGR01841 family phasin	541041	-	tatttt		t	No Homolog
NC_007794.1	SARO_RS02505	Saro_0500	SARO_RS02505	class I poly(R)-hydroxyalkanoic acid synthase	543008	-	tatagt		t	Homolog
NC_007794.1	SARO_RS02510	Saro_0501	SARO_RS02510	LL-diaminopimelate aminotransferase	543117	+	taaggg	tttcca	g	Homolog
NC_007794.1	SARO_RS02525	Saro_R0007	SARO_RS02525	tRNA-Cys	546787	+	taaccg	ttgcgg	g	No Homolog
NC_007794.1	SARO_RS02580	Saro_0516	SARO_RS02580	TetR/AcrR family transcriptional regulator	557780	-	cagttg		g	No Homolog
NC_007794.1	SARO_RS02580	Saro_0516	SARO_RS02580	TetR/AcrR family transcriptional regulator	557822	-	caaacg		g	No Homolog
NC_007794.1	SARO_RS02605	Saro_0521	SARO_RS02605	TetR/AcrR family transcriptional regulator	563454	-	caaatg	tgacga	g	No Homolog
NC_007794.1	SARO_RS02610	Saro_0522	SARO_RS02610	LLM class flavin-dependent oxidoreductase	563601	+	catgta		a	No Homolog
NC_007794.1	SARO_RS02720	Saro_0546	SARO_RS02720	RNA polymerase sigma factor	598251	+	cagtca		a	Homolog
NC_007794.1	SARO_RS02725	Saro_0547	SARO_RS02725	hypothetical protein	598844	+	tatcaa		a	No Homolog
NC_007794.1	SARO_RS02740	Saro_0550	SARO_RS02740	glutamine-hydrolyzing GMP synthase	602241	-	tatcgg		g	Homolog
NC_007794.1	SARO_RS02745	Saro_0551	SARO_RS02745	tRNA glutamyl-Q(34) synthetase GluQRS	602369	+	tatttg		g	Homolog
NC_007794.1	SARO_RS02750	Saro_0552	SARO_RS02750	hypothetical protein	603507	+	tagatc	tggtat	c	No Homolog
NC_007794.1	SARO_RS02760	Saro_0554	SARO_RS02760	3-hydroxybutyryl-CoA dehydrogenase	604361	+	taggca	tggact	a	Homolog
NC_007794.1	SARO_RS02765	Saro_0555	SARO_RS02765	hypothetical protein	605307	+	tagtct		t	No Homolog
NC_007794.1	SARO_RS02770	Saro_0556	SARO_RS02770	hypothetical protein	606475	-	taagag		g	No Homolog
NC_007794.1	SARO_RS02785	Saro_0558	SARO_RS02785	TetR/AcrR family transcriptional regulator	607687	-	tacaat	gtttcc	t	No Homolog
NC_007794.1	SARO_RS02810	Saro_0563	SARO_RS02810	DUF983 domain-containing protein	611811	+	tatggg	ttgcct	g	No Homolog
NC_007794.1	SARO_RS02820	Saro_0565	SARO_RS02820	glutathione peroxidase	613607	-	caactc		c	Homolog
NC_007794.1	SARO_RS02835	Saro_0568	SARO_RS02835	CoA transferase subunit A	615833	-	taccag	tttcga	g	Homolog
NC_007794.1	SARO_RS02845	Saro_0570	SARO_RS02845	HAD-IA family hydrolase	617495	-	taaagg	tgccgg	g	No Homolog
NC_007794.1	SARO_RS02860	Saro_0573	SARO_RS02860	CDC48 family AAA ATPase	619302	+	catcgg	ttgaaa	g	Homolog
NC_007794.1	SARO_RS02865	Saro_0574	SARO_RS02865	signal transduction histidine kinase	623030	-	tagtca	tgcccc	a	No Homolog
NC_007794.1	SARO_RS02870	Saro_0575	SARO_RS02870	50S ribosomal protein L34	623059	+	taagcg		g	Homolog
NC_007794.1	SARO_RS02870	Saro_0575	SARO_RS02870	50S ribosomal protein L34	623133	+	tatcgg		g	Homolog
NC_007794.1	SARO_RS02885	Saro_0578	SARO_RS02885	membrane protein insertase YidC	624031	+	tattgc	tggctg	c	Homolog
NC_007794.1	SARO_RS02895	Saro_0580	SARO_RS02895	glutathione S-transferase family protein	626885	+	tacgcg	tcgaca	g	No Homolog
NC_007794.1	SARO_RS02915	Saro_0584	SARO_RS02915	Tim44/TimA family putative adaptor protein	631235	-	cacgtt		t	Homolog
NC_007794.1	SARO_RS02920	Saro_0586	SARO_RS02920	protein-export chaperone SecB	631441	+	taggcg		g	Homolog
NC_007794.1	SARO_RS02930	Saro_0588	trpS	tryptophan--tRNA ligase	633528	+	tatggg	tggtca	g	Homolog
NC_007794.1	SARO_RS02935	Saro_0589	SARO_RS02935	DUF4136 domain-containing protein	634724	+	taagta		a	No Homolog
NC_007794.1	SARO_RS02935	Saro_0589	SARO_RS02935	DUF4136 domain-containing protein	634740	+	taagca	tcccgt	a	No Homolog
NC_007794.1	SARO_RS02945	Saro_0591	SARO_RS02945	bifunctional phosphopantothenoylcysteine decarboxylase/phosphopantothenate--cysteine ligase CoaBC	637206	-	caagcg		g	Homolog
NC_007794.1	SARO_RS02950	Saro_0592	SARO_RS02950	hypothetical protein	637284	+	cagtcc	ttgcgt	c	No Homolog
NC_007794.1	SARO_RS02965	Saro_0595	ubiE	class I SAM-dependent methyltransferase	641269	-	taaagg		g	Homolog
NC_007794.1	SARO_RS02970	Saro_0596	SARO_RS02970	bifunctional DNA-formamidopyrimidine glycosylase/DNA-(apurinic or apyrimidinic site) lyase	641327	+	tagggg	ttgccc	g	Homolog
NC_007794.1	SARO_RS02975	Saro_0597	hppD	4-hydroxyphenylpyruvate dioxygenase	643325	-	tatcat	ggacca	t	Homolog
NC_007794.1	SARO_RS02985	Saro_0599	SARO_RS02985	LysR family transcriptional regulator	644010	+	tatctg		g	Homolog
NC_007794.1	SARO_RS03005	Saro_0603	SARO_RS03005	UrcA family protein	648012	+	tatgta	ttgaaa	a	No Homolog
NC_007794.1	SARO_RS03060	Saro_0613	SARO_RS03060	TonB-dependent receptor	659826	+	tagagc	ttgacc	c	No Homolog
NC_007794.1	SARO_RS03080	Saro_R0008	SARO_RS03080	tRNA-Gly	665523	-	caatcg	acgaag	g	No Homolog
NC_007794.1	SARO_RS03145	Saro_0630	SARO_RS03145	hypothetical protein	673730	+	tacgct	gttgcg	t	No Homolog
NC_007794.1	SARO_RS03160	Saro_0633	SARO_RS03160	helix-turn-helix domain-containing protein	675784	-	tacttc		c	Homolog
NC_007794.1	SARO_RS03345	Saro_0670	SARO_RS03345	hypothetical protein	707627	-	tatacc	tgatct	c	No Homolog
NC_007794.1	SARO_RS03350	Saro_0671	SARO_RS03350	hypothetical protein	707756	+	ttccgt		t	No Homolog
NC_007794.1	SARO_RS03385	Saro_0678	petA	ubiquinol-cytochrome c reductase iron-sulfur subunit	715455	-	caggcg		g	Homolog
NC_007794.1	SARO_RS03395	Saro_0680	SARO_RS03395	prolipoprotein diacylglyceryl transferase	717582	-	caatac		c	Homolog
NC_007794.1	SARO_RS03405	Saro_0682	SARO_RS03405	protein-PII uridylyltransferase	719450	+	taaagg	tggccg	g	Homolog
NC_007794.1	SARO_RS03410	Saro_0683	SARO_RS03410	YqgE/AlgH family protein	722249	+	tatctc	tcgcaa	c	Homolog
NC_007794.1	SARO_RS03415	Saro_0684	SARO_RS03415	homoserine O-succinyltransferase	722865	+	taaccc	ttgcaa	c	Homolog
NC_007794.1	SARO_RS03420	Saro_0685	SARO_RS03420	50S ribosomal protein L35	724041	+	taacgg		g	Homolog
NC_007794.1	SARO_RS03430	Saro_0687	SARO_RS03430	helix-turn-helix domain-containing protein	724808	+	tataaa		a	No Homolog
NC_007794.1	SARO_RS03435	Saro_0688	SARO_RS03435	phenylalanine--tRNA ligase subunit alpha	725769	+	tagcgg	ttgatt	g	Homolog
NC_007794.1	SARO_RS03450	Saro_0691	SARO_RS03450	alpha/beta hydrolase	730917	+	tagcct		t	Homolog
NC_007794.1	SARO_RS03470	Saro_0695	SARO_RS03470	histidinol-phosphate transaminase	734586	+	taaggc	ttgccg	c	Homolog
NC_007794.1	SARO_RS03500	Saro_0701	ftsE	cell division ATP-binding protein FtsE	740909	-	tatagc	tttcca	c	Homolog
NC_007794.1	SARO_RS03505	Saro_0702	SARO_RS03505	thioredoxin	741015	+	taaccc		c	No Homolog
NC_007794.1	SARO_RS03510	Saro_R0009	SARO_RS03510	tRNA-Leu	741977	+	tagggg		g	No Homolog
NC_007794.1	SARO_RS03560	Saro_0712	SARO_RS03560	FAD-dependent oxidoreductase	752407	+	taagca	tttatt	a	Homolog
NC_007794.1	SARO_RS03595	Saro_0719	bioB	biotin synthase BioB	759809	-	tatggg		g	Homolog
NC_007794.1	SARO_RS03660	Saro_0732	SARO_RS03660	NADH-quinone oxidoreductase subunit E	774584	+	cacacg		g	Homolog
NC_007794.1	SARO_RS03660	Saro_0732	SARO_RS03660	NADH-quinone oxidoreductase subunit E	774648	+	tatcct	ttgctt	t	Homolog
NC_007794.1	SARO_RS03690	Saro_0737	SARO_RS03690	response regulator	781417	-	tattct	tggaca	t	No Homolog
NC_007794.1	SARO_RS03775	Saro_0755	SARO_RS03775	LacI family DNA-binding transcriptional regulator	803699	-	tagacc		c	Homolog
NC_007794.1	SARO_RS03795	Saro_0759	SARO_RS03795	cytochrome P450	809203	-	tacggc	tcaacc	c	Homolog
NC_007794.1	SARO_RS03805	Saro_0762	SARO_RS03805	hypothetical protein	811985	+	catgct		t	No Homolog
NC_007794.1	SARO_RS03900	Saro_0781	SARO_RS03900	hypothetical protein	830410	+	tattcg	tttcgg	g	No Homolog
NC_007794.1	SARO_RS03940	Saro_0790	SARO_RS03940	DDE-type integrase/transposase/recombinase	839909	-	tatagc		c	No Homolog
NC_007794.1	SARO_RS03975	Saro_0796	SARO_RS03975	nuclear transport factor 2 family protein	845860	+	caattt		t	No Homolog
NC_007794.1	SARO_RS04010	Saro_0803	SARO_RS04010	MarR family transcriptional regulator	853718	+	taaccc	tggacg	c	No Homolog
NC_007794.1	SARO_RS04025	Saro_0806	SARO_RS04025	VOC family protein	857302	+	caggaa		a	No Homolog
NC_007794.1	SARO_RS04025	Saro_0806	SARO_RS04025	VOC family protein	857339	+	taaagg		g	No Homolog
NC_007794.1	SARO_RS04035	Saro_0808	SARO_RS04035	acyl-CoA carboxylase subunit beta	859554	+	caggtg	tggact	g	Homolog
NC_007794.1	SARO_RS04080	Saro_0817	SARO_RS04080	cytochrome c family protein	871094	+	tatggc		c	No Homolog
NC_007794.1	SARO_RS04080	Saro_0817	SARO_RS04080	cytochrome c family protein	871121	+	tacagc	tggcgc	c	No Homolog
NC_007794.1	SARO_RS04080	Saro_0817	SARO_RS04080	cytochrome c family protein	871138	+	catgcg		g	No Homolog
NC_007794.1	SARO_RS04090	Saro_0819	SARO_RS04090	galactose mutarotase	873642	+	tagccc	ttgcct	c	Homolog
NC_007794.1	SARO_RS04100	Saro_0821	SARO_RS04100	fatty acyl-AMP ligase	876964	-	taaatg	attcgt	g	Homolog
NC_007794.1	SARO_RS04110	Saro_0823	SARO_RS04110	DUF192 domain-containing protein	877575	+	gaatgc		c	No Homolog
NC_007794.1	SARO_RS04110	Saro_0823	SARO_RS04110	DUF192 domain-containing protein	877517	+	caggtg		g	No Homolog
NC_007794.1	SARO_RS04115	Saro_0824	SARO_RS04115	NADH:ubiquinone oxidoreductase subunit NDUFA12	878184	+	taagcg	tgccga	g	Homolog
NC_007794.1	SARO_RS04130	Saro_R0011	SARO_RS04130	tRNA-Trp	879904	+	taaggg	gcgctc	g	No Homolog
NC_007794.1	SARO_RS04135	Saro_0827	SARO_RS04135	nucleoside diphosphate kinase regulator	880097	+	caaggt		t	Homolog
NC_007794.1	SARO_RS04150	Saro_0830	SARO_RS04150	hypothetical protein	882625	-	catcgc		c	No Homolog
NC_007794.1	SARO_RS04155	Saro_0831	secE	preprotein translocase subunit SecE	882779	+	taaatg		g	Homolog
NC_007794.1	SARO_RS04165	Saro_0833	rplK	50S ribosomal protein L11	883701	+	taaccg		g	Homolog
NC_007794.1	SARO_RS04175	Saro_0835	SARO_RS04175	hypothetical protein	885047	+	taggag	tttttc	g	No Homolog
NC_007794.1	SARO_RS04195	Saro_0839	SARO_RS04195	competence/damage-inducible protein A	889425	-	tatccc	ttgcgc	c	No Homolog
NC_007794.1	SARO_RS04200	Saro_0840	SARO_RS04200	SidA/IucD/PvdA family monooxygenase	891014	-	taacat		t	Homolog
NC_007794.1	SARO_RS04205	Saro_0841	SARO_RS04205	magnesium and cobalt transport protein CorA	891079	+	cactga		a	No Homolog
NC_007794.1	SARO_RS04210	Saro_0842	SARO_RS04210	DUF47 domain-containing protein	892127	+	tagtgc	ttgtta	c	Homolog
NC_007794.1	SARO_RS04220	Saro_0844	SARO_RS04220	M20/M25/M40 family metallo-hydrolase	893936	+	caagat	ttggct	t	No Homolog
NC_007794.1	SARO_RS04230	Saro_0846	SARO_RS04230	30S ribosomal protein S12 methylthiotransferase RimO	898416	-	tatggg	acgcgc	g	Homolog
NC_007794.1	SARO_RS04235	Saro_0847	SARO_RS04235	DUF1761 domain-containing protein	898506	+	tagcaa	ttgcat	a	No Homolog
NC_007794.1	SARO_RS04250	Saro_0850	SARO_RS04250	serine--tRNA ligase	902018	-	tagccg		g	Homolog
NC_007794.1	SARO_RS04265	Saro_R0012	SARO_RS04265	tRNA-Val	904505	-	tagagg		g	No Homolog
NC_007794.1	SARO_RS04270	Saro_0853	SARO_RS04270	DUF3297 family protein	904571	+	taattg		g	No Homolog
NC_007794.1	SARO_RS04280	Saro_0855	mmsA	CoA-acylating methylmalonate-semialdehyde dehydrogenase	905896	+	catcac	ttgcct	c	Homolog
NC_007794.1	SARO_RS04320	Saro_0863	SARO_RS04320	ribosome biogenesis GTPase Der	913042	+	taaggg		g	Homolog
NC_007794.1	SARO_RS04360	Saro_0871	SARO_RS04360	hypothetical protein	926939	-	taccac	tccctt	c	No Homolog
NC_007794.1	SARO_RS04365	Saro_0872	SARO_RS04365	MFS transporter	928423	-	tagacc		c	Homolog
NC_007794.1	SARO_RS04375	Saro_0874	SARO_RS04375	S-(hydroxymethyl)glutathione dehydrogenase/class III alcohol dehydrogenase	929421	+	tattgc	tcgtct	c	Homolog
NC_007794.1	SARO_RS04375	Saro_0874	SARO_RS04375	S-(hydroxymethyl)glutathione dehydrogenase/class III alcohol dehydrogenase	929455	+	tatcgg	ttaaca	g	Homolog
NC_007794.1	SARO_RS04400	Saro_0879	SARO_RS04400	LemA family protein	934409	-	cattgc		c	Homolog
NC_007794.1	SARO_RS04405	Saro_0880	SARO_RS04405	large conductance mechanosensitive channel protein MscL	934513	+	caacca		a	Homolog
NC_007794.1	SARO_RS04430	Saro_0885	SARO_RS04430	malate synthase G	939647	+	tagcct		t	Homolog
NC_007794.1	SARO_RS04445	Saro_0888	SARO_RS04445	peptidyl-prolyl cis-trans isomerase	945211	-	cacaga	ttgggt	a	Homolog
NC_007794.1	SARO_RS04445	Saro_0888	SARO_RS04445	peptidyl-prolyl cis-trans isomerase	945241	-	cactca		a	Homolog
NC_007794.1	SARO_RS04450	Saro_0889	SARO_RS04450	LPS-assembly protein LptD	947557	-	taggca		a	Homolog
NC_007794.1	SARO_RS04455	Saro_0890	SARO_RS04455	leucyl aminopeptidase	947598	+	taactg	ttgcct	g	Homolog
NC_007794.1	SARO_RS04470	Saro_0894	SARO_RS04470	nucleoside-diphosphate kinase	950432	+	tagggg		g	Homolog
NC_007794.1	SARO_RS04475	Saro_0895	SARO_RS04475	TonB-dependent receptor	951094	+	tagagt	ttgaac	t	No Homolog
NC_007794.1	SARO_RS04495	Saro_0899	SARO_RS04495	phosphoribosylformylglycinamidine cyclo-ligase	956656	-	taggcg		g	Homolog
NC_007794.1	SARO_RS04500	Saro_0900	SARO_RS04500	heavy-metal-associated domain-containing protein	956719	+	caaaag	ttggat	g	No Homolog
NC_007794.1	SARO_RS04510	Saro_0902	SARO_RS04510	serine acetyltransferase	958644	+	taaatc	ttgacc	c	Homolog
NC_007794.1	SARO_RS04525	Saro_0905	SARO_RS04525	PaaI family thioesterase	960754	-	caggga		a	No Homolog
NC_007794.1	SARO_RS04560	Saro_0912	SARO_RS04560	orotate phosphoribosyltransferase	966129	-	catttg	gcccct	g	Homolog
NC_007794.1	SARO_RS04565	Saro_0913	coxB	cytochrome c oxidase subunit II	966299	+	tatagg	ttgagg	g	Homolog
NC_007794.1	SARO_RS04575	Saro_0915	SARO_RS04575	protoheme IX farnesyltransferase	969346	+	tatagg		g	Homolog
NC_007794.1	SARO_RS04585	Saro_0918	SARO_RS04585	cytochrome c oxidase subunit 3	971078	+	taaagg	tggacc	g	Homolog
NC_007794.1	SARO_RS04600	Saro_0921	SARO_RS04600	threonine synthase	973076	+	taaccg	ttgccc	g	Homolog
NC_007794.1	SARO_RS04610	Saro_0923	SARO_RS04610	dihydroneopterin aldolase	975431	+	caaaga		a	No Homolog
NC_007794.1	SARO_RS04640	Saro_0929	rplU	50S ribosomal protein L21	978943	+	tatccg		g	Homolog
NC_007794.1	SARO_RS04650	Saro_0931	SARO_RS04650	GNAT family N-acetyltransferase	979872	+	tagctg		g	No Homolog
NC_007794.1	SARO_RS04655	Saro_0932	SARO_RS04655	metal-dependent hydrolase	981409	-	tagatt	tgacat	t	No Homolog
NC_007794.1	SARO_RS04660	Saro_0933	SARO_RS04660	TetR/AcrR family transcriptional regulator	981392	+	tagtgc	ttgccg	c	No Homolog
NC_007794.1	SARO_RS04670	Saro_0935	SARO_RS04670	dihydroorotase	982797	+	taaggg	tggaag	g	Homolog
NC_007794.1	SARO_RS04675	Saro_0936	rarD	EamA family transporter RarD	984728	-	cagggg	tggcgc	g	No Homolog
NC_007794.1	SARO_RS04680	Saro_0937	SARO_RS04680	glycine zipper 2TM domain-containing protein	984873	+	taatcc		c	No Homolog
NC_007794.1	SARO_RS04685	Saro_0938	SARO_RS04685	hypothetical protein	985557	+	tacgga	gcgctt	a	No Homolog
NC_007794.1	SARO_RS04690	Saro_0939	astD	succinylglutamate-semialdehyde dehydrogenase	987266	-	taatcc		c	Homolog
NC_007794.1	SARO_RS04700	Saro_0941	SARO_RS04700	alpha/beta hydrolase	988742	+	tagtgg	ttgcgg	g	No Homolog
NC_007794.1	SARO_RS04710	Saro_0943	SARO_RS04710	tetratricopeptide repeat protein	990894	+	taaaca	ttgaaa	a	Homolog
NC_007794.1	SARO_RS04720	Saro_0945	SARO_RS04720	protein-S-isoprenylcysteine methyltransferase	993110	+	taggga		a	No Homolog
NC_007794.1	SARO_RS04725	Saro_0946	SARO_RS04725	hypothetical protein	994540	+	catccc	ttgcgg	c	No Homolog
NC_007794.1	SARO_RS04735	Saro_0948	SARO_RS04735	antibiotic biosynthesis monooxygenase	995416	-	catcac	tgatcg	c	No Homolog
NC_007794.1	SARO_RS04740	Saro_0949	SARO_RS04740	glutamate--cysteine ligase	996863	-	taacgg		g	Homolog
NC_007794.1	SARO_RS04745	Saro_0950	SARO_RS04745	16S rRNA (uracil(1498)-N(3))-methyltransferase	997706	-	taggcg		g	Homolog
NC_007794.1	SARO_RS04750	Saro_0951	SARO_RS04750	4-hydroxybenzoate octaprenyltransferase	997752	+	taaggg		g	Homolog
NC_007794.1	SARO_RS04765	Saro_0954	soxR	redox-sensitive transcriptional activator SoxR	999931	+	tagctt		t	Homolog
NC_007794.1	SARO_RS04775	Saro_0956	SARO_RS04775	thioredoxin domain-containing protein	1004704	-	tagcgt		t	Homolog
NC_007794.1	SARO_RS04780	Saro_0957	SARO_RS04780	GIY-YIG nuclease family protein	1005022	+	catgat		t	Homolog
NC_007794.1	SARO_RS04790	Saro_0959	SARO_RS04790	DUF721 domain-containing protein	1006845	-	catggc		c	Homolog
NC_007794.1	SARO_RS04795	Saro_0960	SARO_RS04795	A/G-specific adenine glycosylase	1006872	+	tagcgg	tttcca	g	No Homolog
NC_007794.1	SARO_RS04820	Saro_0965	mgtE	magnesium transporter	1012699	-	taaccc	ttgcaa	c	Homolog
NC_007794.1	SARO_RS04825	Saro_0966	SARO_RS04825	peptidylprolyl isomerase	1012790	+	tatatc	tgactt	c	Homolog
NC_007794.1	SARO_RS04845	Saro_0970	SARO_RS04845	NAD+ synthase	1017100	-	taacgc		c	Homolog
NC_007794.1	SARO_RS04850	Saro_0971	SARO_RS04850	ribose-phosphate pyrophosphokinase	1017173	+	taaggg		g	Homolog
NC_007794.1	SARO_RS04870	Saro_0975	SARO_RS04870	inositol monophosphatase family protein	1020437	+	caggca	ttgacg	a	Homolog
NC_007794.1	SARO_RS04890	Saro_0979	SARO_RS04890	HlyC/CorC family transporter	1023920	-	tatgcg	gctcat	g	Homolog
NC_007794.1	SARO_RS04905	Saro_0982	SARO_RS04905	tRNA (N6-isopentenyl adenosine(37)-C2)-methylthiotransferase MiaB	1026937	-	tatcgg		g	Homolog
NC_007794.1	SARO_RS04915	Saro_0984	SARO_RS04915	transcriptional repressor	1028176	-	tataga		a	Homolog
NC_007794.1	SARO_RS04920	Saro_0985	SARO_RS04920	MucR family transcriptional regulator	1028761	-	tactgc	tttcta	c	No Homolog
NC_007794.1	SARO_RS04935	Saro_0988	SARO_RS04935	NifU family protein	1030561	-	tacatg	ttgacc	g	Homolog
NC_007794.1	SARO_RS04940	Saro_0989	SARO_RS04940	FKBP-type peptidyl-prolyl cis-trans isomerase	1030696	+	taatga	tggcgc	a	Homolog
NC_007794.1	SARO_RS04950	Saro_0991	SARO_RS04950	3-deoxy-7-phosphoheptulonate synthase class II	1034307	+	tatggc	ttgcat	c	Homolog
NC_007794.1	SARO_RS04985	Saro_0998	SARO_RS04985	SDR family oxidoreductase	1042764	-	taagct	tgacgc	t	Homolog
NC_007794.1	SARO_RS04990	Saro_0999	SARO_RS04990	acyl-CoA dehydrogenase	1042908	+	taacct	tgccag	t	Homolog
NC_007794.1	SARO_RS05010	Saro_1003	SARO_RS05010	guanylate kinase	1047709	-	tagcgg		g	Homolog
NC_007794.1	SARO_RS05020	Saro_1005	SARO_RS05020	hypothetical protein	1048704	-	cagttg		g	No Homolog
NC_007794.1	SARO_RS05025	Saro_1006	SARO_RS05025	imidazoleglycerol-phosphate dehydratase HisB	1048788	+	tatagg		g	Homolog
NC_007794.1	SARO_RS05040	Saro_1009	hisA	1-(5-phosphoribosyl)-5-(5- phosphoribosylamino)methylideneaminoimidazole-4- carboxamide isomerase	1051232	+	taggcg		g	Homolog
NC_007794.1	SARO_RS05050	Saro_1011	SARO_RS05050	phosphoribosyl-ATP diphosphatase	1053185	+	cattgc	tgaccg	c	Homolog
NC_007794.1	SARO_RS05075	Saro_1016	SARO_RS05075	hypothetical protein	1055592	+	taggcc		c	No Homolog
NC_007794.1	SARO_RS05090	Saro_1019	SARO_RS05090	J domain-containing protein	1058602	+	caggag		g	No Homolog
NC_007794.1	SARO_RS05115	Saro_1024	SARO_RS05115	N-acetyltransferase	1062889	-	tatcgg		g	Homolog
NC_007794.1	SARO_RS05120	Saro_1025	SARO_RS05120	cytochrome ubiquinol oxidase subunit I	1063035	+	tagctt		t	Homolog
NC_007794.1	SARO_RS05135	Saro_1029	SARO_RS05135	isocitrate lyase	1067131	+	tatccc	gttccg	c	Homolog
NC_007794.1	SARO_RS05140	Saro_1031	SARO_RS05140	EAL domain-containing protein	1069129	+	tatttc		c	Homolog
NC_007794.1	SARO_RS05145	Saro_1032	SARO_RS05145	phosphoribosylformylglycinamidine synthase subunit PurQ	1072466	-	taggcg		g	Homolog
NC_007794.1	SARO_RS05190	Saro_1041	SARO_RS05190	phosphoribosylaminoimidazolesuccinocarboxamide synthase	1081171	-	tatggg		g	Homolog
NC_007794.1	SARO_RS05195	Saro_1042	SARO_RS05195	hypothetical protein	1081346	+	tagacc	tggaac	c	No Homolog
NC_007794.1	SARO_RS05225	Saro_1048	SARO_RS05225	DeoR/GlpR transcriptional regulator	1087961	-	taagcg		g	Homolog
NC_007794.1	SARO_RS05235	Saro_1050	lldD	FMN-dependent L-lactate dehydrogenase LldD	1090435	-	tataca	tcgctg	a	Homolog
NC_007794.1	SARO_RS05260	Saro_R0014	SARO_RS05260	tRNA-Phe	1097593	-	catagg		g	No Homolog
NC_007794.1	SARO_RS05275	Saro_1057	maf	septum formation protein Maf	1099760	-	tatggg		g	Homolog
NC_007794.1	SARO_RS05300	Saro_1062	SARO_RS05300	hypothetical protein	1105822	+	caagtt		t	No Homolog
NC_007794.1	SARO_RS05310	Saro_1064	SARO_RS05310	acyl-CoA thioesterase II	1108011	-	catcga		a	No Homolog
NC_007794.1	SARO_RS05325	Saro_1067	hppA	sodium-translocating pyrophosphatase	1112436	-	tagctt	ttgcgg	t	No Homolog
NC_007794.1	SARO_RS05350	Saro_1072	SARO_RS05350	TetR family transcriptional regulator	1116377	+	tatgcc		c	No Homolog
NC_007794.1	SARO_RS05355	Saro_1073	SARO_RS05355	MarR family transcriptional regulator	1117252	+	tacgaa		a	Homolog
NC_007794.1	SARO_RS05355	Saro_1073	SARO_RS05355	MarR family transcriptional regulator	1117190	+	taccgg	tggcgc	g	Homolog
NC_007794.1	SARO_RS05390	Saro_1080	cpaB	Flp pilus assembly protein CpaB	1125458	-	catgcg		g	Homolog
NC_007794.1	SARO_RS05395	Saro_1081	SARO_RS05395	peptidase	1125994	-	tatgcc		c	No Homolog
NC_007794.1	SARO_RS05400	Saro_1082	SARO_RS05400	alpha/beta hydrolase	1125983	+	taaacg		g	Homolog
NC_007794.1	SARO_RS05405	Saro_1083	SARO_RS05405	FAD-binding oxidoreductase	1127003	+	taaggg	ttgctc	g	No Homolog
NC_007794.1	SARO_RS05410	Saro_1084	SARO_RS05410	DUF1508 domain-containing protein	1128195	+	tactgt	ttttgt	t	No Homolog
NC_007794.1	SARO_RS05425	Saro_1087	SARO_RS05425	4-hydroxy-3-methylbut-2-enyl diphosphate reductase	1130929	-	taaggg		g	Homolog
NC_007794.1	SARO_RS05430	Saro_1088	SARO_RS05430	hypothetical protein	1131000	+	tagagg		g	No Homolog
NC_007794.1	SARO_RS05435	Saro_1089	SARO_RS05435	arginine--tRNA ligase	1131811	+	taaccg	tttcgc	g	Homolog
NC_007794.1	SARO_RS05440	Saro_1090	SARO_RS05440	hypothetical protein	1133515	+	taatcc		c	No Homolog
NC_007794.1	SARO_RS05445	Saro_1091	SARO_RS05445	beta-N-acetylhexosaminidase	1134481	+	gaatcc		c	Homolog
NC_007794.1	SARO_RS05460	Saro_1094	SARO_RS05460	twin-arginine translocase TatA/TatE family subunit	1136990	+	tatcta		a	Homolog
NC_007794.1	SARO_RS05460	Saro_1094	SARO_RS05460	twin-arginine translocase TatA/TatE family subunit	1136870	+	cacggg	ttgacg	g	Homolog
NC_007794.1	SARO_RS05480	Saro_1098	SARO_RS05480	NAD(P)-dependent oxidoreductase	1141377	-	tatgaa	gcgcac	a	Homolog
NC_007794.1	SARO_RS05485	Saro_1098	SARO_RS05485	hypothetical protein	1141459	+	tagagg	ttgtca	g	Homolog
NC_007794.1	SARO_RS05490	Saro_1100	SARO_RS05490	threonine ammonia-lyase	1141884	+	tagggc	tttcct	c	Homolog
NC_007794.1	SARO_RS05495	Saro_1101	SARO_RS05495	arginyltransferase	1143318	+	cattgt	ttaacc	t	No Homolog
NC_007794.1	SARO_RS05500	Saro_1102	SARO_RS05500	BamA/TamA family outer membrane protein	1143963	+	catatc	ttggca	c	Homolog
NC_007794.1	SARO_RS05510	Saro_1104	SARO_RS05510	aldehyde dehydrogenase family protein	1152152	-	tagcct	gcgaag	t	Homolog
NC_007794.1	SARO_RS05515	Saro_1106	SARO_RS05515	bifunctional diguanylate cyclase/phosphodiesterase	1152536	+	tagctc		c	Homolog
NC_007794.1	SARO_RS05520	Saro_1107	SARO_RS05520	CHAP domain-containing protein	1155350	-	tacgaa		a	Homolog
NC_007794.1	SARO_RS05530	Saro_1109	SARO_RS05530	P-II family nitrogen regulator	1157581	-	tagtgc	tcgcgg	c	Homolog
NC_007794.1	SARO_RS05535	Saro_1110	map	type I methionyl aminopeptidase	1158589	-	tacatg		g	Homolog
NC_007794.1	SARO_RS05545	Saro_1112	SARO_RS05545	leucyl aminopeptidase family protein	1159502	+	cattgt	tcgcaa	t	Homolog
NC_007794.1	SARO_RS05550	Saro_1113	SARO_RS05550	hypothetical protein	1160936	+	taatcg		g	No Homolog
NC_007794.1	SARO_RS05560	Saro_1115	SARO_RS05560	2Fe-2S iron-sulfur cluster binding domain-containing protein	1162694	-	tagcag		g	Homolog
NC_007794.1	SARO_RS05565	Saro_1116	SARO_RS05565	DNA-3-methyladenine glycosylase 2 family protein	1162719	+	tatcgc	tgttcg	c	No Homolog
NC_007794.1	SARO_RS05580	Saro_1119	ccmA	heme ABC exporter ATP-binding protein CcmA	1164585	+	tatcgc	tggcag	c	Homolog
NC_007794.1	SARO_RS05590	Saro_1121	SARO_RS05590	cysteine synthase A	1165884	+	caggcg	tggcat	g	Homolog
NC_007794.1	SARO_RS05595	Saro_1122	SARO_RS05595	hypothetical protein	1166897	+	tagaag	ttccct	g	No Homolog
NC_007794.1	SARO_RS05605	Saro_1124	SARO_RS05605	division/cell wall cluster transcriptional repressor MraZ	1168238	+	taatgt	ttttcg	t	No Homolog
NC_007794.1	SARO_RS05635	Saro_1130	SARO_RS05635	phospho-N-acetylmuramoyl-pentapeptide- transferase	1175209	+	catgtg	ttgccg	g	Homolog
NC_007794.1	SARO_RS05680	Saro_1139	SARO_RS05680	cell division protein FtsZ	1185761	+	taaacc	gtgttc	c	Homolog
NC_007794.1	SARO_RS05680	Saro_1139	SARO_RS05680	cell division protein FtsZ	1185795	+	caggtt		t	Homolog
NC_007794.1	SARO_RS05690	Saro_1141	SARO_RS05690	YbjN domain-containing protein	1189725	+	catgga	ttgtcg	a	Homolog
NC_007794.1	SARO_RS05690	Saro_1141	SARO_RS05690	YbjN domain-containing protein	1189691	+	taagcc	tcgagt	c	Homolog
NC_007794.1	SARO_RS05700	Saro_1143	SARO_RS05700	Bax inhibitor-1/YccA family protein	1191272	+	tattcg		g	Homolog
NC_007794.1	SARO_RS05705	Saro_1144	SARO_RS05705	hypothetical protein	1192161	+	tagact	ttctca	t	No Homolog
NC_007794.1	SARO_RS05710	Saro_R0015	SARO_RS05710	tRNA-Ala	1193028	+	taatgg		g	No Homolog
NC_007794.1	SARO_RS05720	Saro_1146	SARO_RS05720	glutamate 5-kinase	1194468	+	taagcg	ttcacg	g	Homolog
NC_007794.1	SARO_RS05755	Saro_1153	SARO_RS05755	DNA replication/repair protein RecF	1202558	-	taacgc	gcgtct	c	Homolog
NC_007794.1	SARO_RS05760	Saro_1154	pspF	phage shock protein operon transcriptional activator	1203665	-	tacttc	ccgacc	c	Homolog
NC_007794.1	SARO_RS05805	Saro_1164	SARO_RS05805	SufE family protein	1206957	+	taaagc		c	Homolog
NC_007794.1	SARO_RS05825	Saro_1168	SARO_RS05825	beta-carotene hydroxylase	1209987	-	tatggg	gccccg	g	No Homolog
NC_007794.1	SARO_RS05830	Saro_1169	SARO_RS05830	hypothetical protein	1210101	+	cagttt		t	No Homolog
NC_007794.1	SARO_RS05835	Saro_1170	leuC	3-isopropylmalate dehydratase large subunit	1210614	+	taaccg		g	Homolog
NC_007794.1	SARO_RS05850	Saro_1173	leuD	3-isopropylmalate dehydratase small subunit	1213375	+	tatagc		c	Homolog
NC_007794.1	SARO_RS05850	Saro_1173	leuD	3-isopropylmalate dehydratase small subunit	1213130	+	caatct	ttgcat	t	Homolog
NC_007794.1	SARO_RS05865	Saro_1176	SARO_RS05865	nitronate monooxygenase	1217025	-	cagggt	tgccct	t	Homolog
NC_007794.1	SARO_RS05890	Saro_1181	SARO_RS05890	succinate--CoA ligase subunit alpha	1223883	-	cacctg	gcgccc	g	Homolog
NC_007794.1	SARO_RS05895	Saro_1182	SARO_RS05895	malate dehydrogenase	1225009	-	tacggg		g	Homolog
NC_007794.1	SARO_RS05900	Saro_1183	SARO_RS05900	hypothetical protein	1225574	-	tatcgg		g	No Homolog
NC_007794.1	SARO_RS05910	Saro_1185	SARO_RS05910	cell wall hydrolase	1228085	-	taggga		a	No Homolog
NC_007794.1	SARO_RS05915	Saro_1186	SARO_RS05915	TonB-dependent receptor	1228194	+	taggtg	ttgcag	g	No Homolog
NC_007794.1	SARO_RS05950	Saro_1192	SARO_RS05950	excinuclease ABC subunit UvrA	1235856	+	caccgc		c	Homolog
NC_007794.1	SARO_RS05970	Saro_1195	SARO_RS05970	argininosuccinate synthase	1243733	-	tagtcg		g	Homolog
NC_007794.1	SARO_RS05990	Saro_1199	glmU	bifunctional UDP-N-acetylglucosamine diphosphorylase/glucosamine-1-phosphate N-acetyltransferase GlmU	1247448	+	caaggg	tggaaa	g	Homolog
NC_007794.1	SARO_RS06030	Saro_1206	SARO_RS06030	helix-turn-helix transcriptional regulator	1253905	+	tatctg	tcttgt	g	No Homolog
NC_007794.1	SARO_RS06050	Saro_1210	SARO_RS06050	HD domain-containing protein	1258163	+	taagct	ttccaa	t	No Homolog
NC_007794.1	SARO_RS06080	Saro_1216	SARO_RS06080	DUF4402 domain-containing protein	1266335	-	taggaa		a	No Homolog
NC_007794.1	SARO_RS06085	Saro_1217	SARO_RS06085	HU family DNA-binding protein	1267136	-	tagccg	tttcgc	g	Homolog
NC_007794.1	SARO_RS06135	Saro_1227	SARO_RS06135	LysR family transcriptional regulator	1279924	+	catgcc		c	Homolog
NC_007794.1	SARO_RS06140	Saro_1228	SARO_RS06140	PaaI family thioesterase	1281339	-	taagaa		a	No Homolog
NC_007794.1	SARO_RS06155	Saro_1231	SARO_RS06155	PAS domain-containing protein	1283161	+	tatacg	ttggaa	g	No Homolog
NC_007794.1	SARO_RS06160	Saro_1231	SARO_RS06160	sensor histidine kinase	1284809	-	taggct		t	No Homolog
NC_007794.1	SARO_RS06170	Saro_1231	SARO_RS06170	protocatechuate 4,5-dioxygenase subunit alpha	1285429	+	tatgaa		a	No Homolog
NC_007794.1	SARO_RS06220	Saro_1240	SARO_RS06220	hypothetical protein	1293135	-	taatct		t	No Homolog
NC_007794.1	SARO_RS06225	Saro_1244	SARO_RS06225	30S ribosomal protein S12	1293283	+	tagggg		g	Homolog
NC_007794.1	SARO_RS06240	Saro_1247	tuf	elongation factor Tu	1296636	+	tagcat		t	Homolog
NC_007794.1	SARO_RS06245	Saro_1248	SARO_RS06245	30S ribosomal protein S10	1297909	+	tatagg	ttgtca	g	Homolog
NC_007794.1	SARO_RS06250	Saro_1249	SARO_RS06250	50S ribosomal protein L3	1298532	+	taacaa	gtgaag	a	Homolog
NC_007794.1	SARO_RS06300	Saro_1259	SARO_RS06300	50S ribosomal protein L14	1303614	+	tagcgg		g	Homolog
NC_007794.1	SARO_RS06345	Saro_1268	SARO_RS06345	50S ribosomal protein L15	1307577	+	taagcg		g	Homolog
NC_007794.1	SARO_RS06350	Saro_1269	SARO_RS06350	preprotein translocase subunit SecY	1308225	+	tatatg	gttcga	g	Homolog
NC_007794.1	SARO_RS06360	Saro_1271	SARO_RS06360	SRPBCC family protein	1310342	+	taacgc	ttgagg	c	Homolog
NC_007794.1	SARO_RS06365	Saro_1272	SARO_RS06365	NADP-specific glutamate dehydrogenase	1311169	+	taatct	tttctc	t	Homolog
NC_007794.1	SARO_RS06375	Saro_1274	SARO_RS06375	response regulator transcription factor	1313901	-	taagga		a	No Homolog
NC_007794.1	SARO_RS06380	Saro_1275	recA	recombinase RecA	1314174	+	catgca	ttgccg	a	Homolog
NC_007794.1	SARO_RS06380	Saro_1275	recA	recombinase RecA	1314272	+	tagcaa		a	Homolog
NC_007794.1	SARO_RS06380	Saro_1275	recA	recombinase RecA	1314236	+	caagcc		c	Homolog
NC_007794.1	SARO_RS06390	Saro_1277	SARO_RS06390	elongation factor G	1318315	-	cagacc		c	Homolog
NC_007794.1	SARO_RS06400	Saro_1279	SARO_RS06400	alanine--tRNA ligase	1319280	+	taatcg	ttgtag	g	Homolog
NC_007794.1	SARO_RS06410	Saro_1282	SARO_RS06410	NADP-dependent isocitrate dehydrogenase	1325470	-	taaggg	gcaccg	g	Homolog
NC_007794.1	SARO_RS06415	Saro_1283	SARO_RS06415	crotonase/enoyl-CoA hydratase family protein	1325583	+	cagacg		g	Homolog
NC_007794.1	SARO_RS06430	Saro_1286	SARO_RS06430	capsule polysaccharide biosynthesis	1329965	-	taatgg		g	No Homolog
NC_007794.1	SARO_RS06440	Saro_1287	SARO_RS06440	response regulator	1330487	-	tataag		g	Homolog
NC_007794.1	SARO_RS06450	Saro_1289	SARO_RS06450	SapC family protein	1332714	-	taagaa	gcgcgg	a	No Homolog
NC_007794.1	SARO_RS06455	Saro_1290	SARO_RS06455	FAD-binding oxidoreductase	1334175	-	tagccg		g	Homolog
NC_007794.1	SARO_RS06465	Saro_1292	SARO_RS06465	DEAD/DEAH box helicase	1334973	+	tagcgg		g	Homolog
NC_007794.1	SARO_RS06475	Saro_1294	SARO_RS06475	hypothetical protein	1339024	+	ttgggc		c	No Homolog
NC_007794.1	SARO_RS06515	Saro_1302	trpB	tryptophan synthase subunit beta	1348275	-	caagcg		g	Homolog
NC_007794.1	SARO_RS06520	Saro_1303	SARO_RS06520	porin family protein	1348350	+	cagagg	ttgcaa	g	No Homolog
NC_007794.1	SARO_RS06520	Saro_1303	SARO_RS06520	porin family protein	1348417	+	tatttg		g	No Homolog
NC_007794.1	SARO_RS06520	Saro_1303	SARO_RS06520	porin family protein	1348603	+	tacctg		g	No Homolog
NC_007794.1	SARO_RS06530	Saro_1305	SARO_RS06530	SIMPL domain-containing protein	1350791	-	cacacc	gcaccg	c	No Homolog
NC_007794.1	SARO_RS06545	Saro_1308	SARO_RS06545	DUF1049 domain-containing protein	1352371	-	tagcat		t	No Homolog
NC_007794.1	SARO_RS06550	Saro_1309	SARO_RS06550	adenylosuccinate lyase	1353773	-	tagcgg	gcgttt	g	Homolog
NC_007794.1	SARO_RS06565	Saro_1312	SARO_RS06565	hypothetical protein	1356875	+	caagaa		a	No Homolog
NC_007794.1	SARO_RS06565	Saro_1312	SARO_RS06565	hypothetical protein	1356801	+	catgtg		g	No Homolog
NC_007794.1	SARO_RS06570	Saro_1313	SARO_RS06570	YnbE family lipoprotein	1360115	+	catgaa		a	No Homolog
NC_007794.1	SARO_RS06580	Saro_1315	SARO_RS06580	hypothetical protein	1360932	+	taaggg		g	Homolog
NC_007794.1	SARO_RS06605	Saro_1320	SARO_RS06605	LacI family transcriptional regulator	1364767	-	taaagg	tttccg	g	Homolog
NC_007794.1	SARO_RS06610	Saro_1321	gloB	hydroxyacylglutathione hydrolase	1365556	-	taagct	ttgctt	t	No Homolog
NC_007794.1	SARO_RS06615	Saro_1322	SARO_RS06615	30S ribosomal protein S1	1367508	-	tatggg	ttttcc	g	Homolog
NC_007794.1	SARO_RS06635	Saro_1327	SARO_RS06635	TIGR02300 family protein	1370493	+	catcaa		a	No Homolog
NC_007794.1	SARO_RS06635	Saro_1327	SARO_RS06635	TIGR02300 family protein	1370452	+	caaggc		c	No Homolog
NC_007794.1	SARO_RS06640	Saro_R0018	SARO_RS06640	tRNA-Ala	1370962	+	tagagg	ttgcca	g	No Homolog
NC_007794.1	SARO_RS06660	Saro_1331	SARO_RS06660	EVE domain-containing protein	1373636	+	tatgga	gttcca	a	No Homolog
NC_007794.1	SARO_RS06665	Saro_1332	SARO_RS06665	CsbD family protein	1374140	+	tatttc		c	No Homolog
NC_007794.1	SARO_RS06675	Saro_1334	SARO_RS06675	MFS transporter	1376110	-	taaggg		g	No Homolog
NC_007794.1	SARO_RS06680	Saro_1335	pgsA	CDP-diacylglycerol--glycerol-3-phosphate 3-phosphatidyltransferase	1376223	+	tatgcc	ttccgt	c	Homolog
NC_007794.1	SARO_RS06690	Saro_1337	rnd	ribonuclease D	1379095	-	cagggg	ttccaa	g	Homolog
NC_007794.1	SARO_RS06695	Saro_1338	SARO_RS06695	aspartate--tRNA ligase	1378988	+	tatggc	atgtat	c	Homolog
NC_007794.1	SARO_RS06695	Saro_1338	SARO_RS06695	aspartate--tRNA ligase	1379098	+	tagccg		g	Homolog
NC_007794.1	SARO_RS06700	Saro_1339	SARO_RS06700	acyl carrier protein	1381009	+	tagggc	ttgcca	c	Homolog
NC_007794.1	SARO_RS06715	Saro_1342	SARO_RS06715	2-5 RNA ligase family protein	1383738	+	tatccc		c	No Homolog
NC_007794.1	SARO_RS06720	Saro_1343	SARO_RS06720	adenosylmethionine--8-amino-7-oxononanoate transaminase	1384471	+	catcgg	ttgatt	g	Homolog
NC_007794.1	SARO_RS06725	Saro_R0019	SARO_RS06725	tRNA-Thr	1385849	+	taaacg	ttgccg	g	No Homolog
NC_007794.1	SARO_RS06735	Saro_1345	SARO_RS06735	CPBP family intramembrane metalloprotease	1389089	-	tacaac	tcgcga	c	No Homolog
NC_007794.1	SARO_RS06740	Saro_1346	SARO_RS06740	(2Fe-2S)-binding protein	1389389	+	tatctg	tggtct	g	Homolog
NC_007794.1	SARO_RS06750	Saro_1348	SARO_RS06750	ABC-F family ATP-binding cassette domain-containing protein	1394167	-	taggcg		g	Homolog
NC_007794.1	SARO_RS06770	Saro_1351	SARO_RS06770	Lrp/AsnC family transcriptional regulator	1397411	+	tatgac		c	Homolog
NC_007794.1	SARO_RS06770	Saro_1351	SARO_RS06770	Lrp/AsnC family transcriptional regulator	1397489	+	tacgac		c	Homolog
NC_007794.1	SARO_RS06775	Saro_1352	SARO_RS06775	chorismate mutase	1398326	-	tagcgc		c	Homolog
NC_007794.1	SARO_RS06775	Saro_1352	SARO_RS06775	chorismate mutase	1398450	-	cagcgc	acgctg	c	Homolog
NC_007794.1	SARO_RS06780	Saro_1353	SARO_RS06780	polyprenyl synthetase family protein	1398391	+	caagcg	ttgcca	g	Homolog
NC_007794.1	SARO_RS06790	Saro_1355	hrpB	ATP-dependent helicase HrpB	1400714	+	taaggc	tgccag	c	Homolog
NC_007794.1	SARO_RS06795	Saro_1356	SARO_RS06795	ETC complex I subunit	1403216	+	gaaagc		c	No Homolog
NC_007794.1	SARO_RS06800	Saro_1357	SARO_RS06800	DNA polymerase III subunit gamma/tau	1403759	+	taggga	tcgaca	a	Homolog
NC_007794.1	SARO_RS06800	Saro_1357	SARO_RS06800	DNA polymerase III subunit gamma/tau	1403601	+	tatgcc	tggaca	c	Homolog
NC_007794.1	SARO_RS06805	Saro_1358	SARO_RS06805	YbaB/EbfC family nucleoid-associated protein	1405383	+	tatcag		g	Homolog
NC_007794.1	SARO_RS06805	Saro_1358	SARO_RS06805	YbaB/EbfC family nucleoid-associated protein	1405427	+	tattcg	ttgccc	g	Homolog
NC_007794.1	SARO_RS06820	Saro_1361	SARO_RS06820	endopeptidase La	1408338	+	tatccg		g	Homolog
NC_007794.1	SARO_RS06825	Saro_1362	SARO_RS06825	HU family DNA-binding protein	1410932	+	tttctt		t	Homolog
NC_007794.1	SARO_RS06835	Saro_1364	SARO_RS06835	23S rRNA (guanosine(2251)-2-O)-methyltransferase RlmB	1413106	-	catgcg	tgcctg	g	Homolog
NC_007794.1	SARO_RS06840	Saro_R0022	SARO_RS06840	tRNA-Tyr	1413165	+	caaagg		g	No Homolog
NC_007794.1	SARO_RS06845	Saro_1365	SARO_RS06845	alpha/beta hydrolase	1413413	+	cagtca		a	No Homolog
NC_007794.1	SARO_RS06850	Saro_1366	SARO_RS06850	phosphatidylserine decarboxylase	1414316	+	tagatg	ttgtcg	g	Homolog
NC_007794.1	SARO_RS06860	Saro_1368	SARO_RS06860	hypothetical protein	1416248	-	cattca		a	No Homolog
NC_007794.1	SARO_RS06865	Saro_1369	rpsB	30S ribosomal protein S2	1416393	+	taaggg	tggatt	g	Homolog
NC_007794.1	SARO_RS06875	Saro_1371	SARO_RS06875	UMP kinase	1418450	+	tataag	ttggca	g	Homolog
NC_007794.1	SARO_RS06900	Saro_1376	rseP	RIP metalloprotease RseP	1422270	+	caatgt		t	Homolog
NC_007794.1	SARO_RS06905	Saro_1377	bamA	outer membrane protein assembly factor BamA	1423674	+	catggc		c	Homolog
NC_007794.1	SARO_RS06920	Saro_1380	rpmE	50S ribosomal protein L31	1427691	+	taggcg	tggaca	g	Homolog
NC_007794.1	SARO_RS06925	Saro_1381	SARO_RS06925	MarR family transcriptional regulator	1428104	+	taaaga		a	No Homolog
NC_007794.1	SARO_RS06930	Saro_1382	SARO_RS06930	2OG-Fe(II) oxygenase	1429190	-	caggag		g	No Homolog
NC_007794.1	SARO_RS06955	Saro_R0023	SARO_RS06955	tRNA-His	1431830	+	caaagg		g	No Homolog
NC_007794.1	SARO_RS06960	Saro_1387	SARO_RS06960	transcriptional regulator	1432048	+	cagagc	ttgctc	c	Homolog
NC_007794.1	SARO_RS06990	Saro_1394	trkD	potassium transporter Kup	1437193	+	taaagc		c	Homolog
NC_007794.1	SARO_RS07010	Saro_1398	SARO_RS07010	membrane protein	1441850	-	tatgcg	tgactt	g	No Homolog
NC_007794.1	SARO_RS07020	Saro_1400	SARO_RS07020	signal recognition particle-docking protein FtsY	1443577	-	catgcg		g	Homolog
NC_007794.1	SARO_RS07030	Saro_1402	SARO_RS07030	diaminopimelate epimerase	1445489	-	taagtc		c	Homolog
NC_007794.1	SARO_RS07035	Saro_1403	SARO_RS07035	EAL domain-containing protein	1447256	-	tagtgg		g	Homolog
NC_007794.1	SARO_RS07040	Saro_1404	SARO_RS07040	signal recognition particle protein	1447397	+	tagtgc	ttgatt	c	Homolog
NC_007794.1	SARO_RS07040	Saro_1404	SARO_RS07040	signal recognition particle protein	1447494	+	tttttc		c	Homolog
NC_007794.1	SARO_RS07065	Saro_1409	SARO_RS07065	S9 family peptidase	1451217	+	taaggc		c	Homolog
NC_007794.1	SARO_RS07070	Saro_1410	SARO_RS07070	aspartate-semialdehyde dehydrogenase	1453741	+	taggga		a	Homolog
NC_007794.1	SARO_RS07075	Saro_1411	SARO_RS07075	alpha/beta fold hydrolase	1454637	+	tacgtg	tcgaca	g	No Homolog
NC_007794.1	SARO_RS07080	Saro_1412	SARO_RS07080	YbjN domain-containing protein	1455625	+	cagctt	ttgcag	t	No Homolog
NC_007794.1	SARO_RS07120	Saro_1420	SARO_RS07120	antibiotic biosynthesis monooxygenase	1461899	-	taggcg		g	No Homolog
NC_007794.1	SARO_RS07125	Saro_1421	SARO_RS07125	EAL domain-containing protein	1462019	+	tatgac	aggcca	c	Homolog
NC_007794.1	SARO_RS07155	Saro_1427	fabD	ACP S-malonyltransferase	1468761	+	catagg	ttgcct	g	Homolog
NC_007794.1	SARO_RS07165	Saro_1429	SARO_RS07165	DNA polymerase III subunit beta	1470593	+	taagac		c	Homolog
NC_007794.1	SARO_RS07180	Saro_1432	SARO_RS07180	D-aminoacylase	1476252	-	taatcg		g	No Homolog
NC_007794.1	SARO_RS07185	Saro_1433	SARO_RS07185	pyridine nucleotide-disulfide oxidoreductase	1477626	-	tagcat		t	Homolog
NC_007794.1	SARO_RS07190	Saro_1434	SARO_RS07190	alpha/beta fold hydrolase	1478485	-	tagtgt	ttgctg	t	Homolog
NC_007794.1	SARO_RS07195	Saro_1435	SARO_RS07195	EAL domain-containing protein	1478581	+	catgtc		c	Homolog
NC_007794.1	SARO_RS07200	Saro_1436	SARO_RS07200	23S rRNA (adenine(2503)-C(2))-methyltransferase RlmN	1482561	-	tatgcg	gcgccc	g	Homolog
NC_007794.1	SARO_RS07205	Saro_1437	SARO_RS07205	porin family protein	1482748	+	cattcg		g	Homolog
NC_007794.1	SARO_RS07220	Saro_1440	SARO_RS07220	phosphoglycerate mutase family protein	1484859	-	taaacc		c	No Homolog
NC_007794.1	SARO_RS07225	Saro_1441	SARO_RS07225	transcription elongation factor GreB	1485362	-	taaagc	tcgccc	c	Homolog
NC_007794.1	SARO_RS07230	Saro_1442	SARO_RS07230	lytic transglycosylase domain-containing protein	1487473	-	tatgtc		c	Homolog
NC_007794.1	SARO_RS07235	Saro_1443	SARO_RS07235	4-hydroxy-tetrahydrodipicolinate synthase	1487496	+	tatgga		a	Homolog
NC_007794.1	SARO_RS07240	Saro_1444	SARO_RS07240	SsrA-binding protein SmpB	1488540	+	tacatg	ttccgc	g	Homolog
NC_007794.1	SARO_RS07265	Saro_R0024	SARO_RS07265	tRNA-Ser	1493870	+	tagggg	ttgcga	g	No Homolog
NC_007794.1	SARO_RS07365	Saro_1469	SARO_RS07365	LLM class flavin-dependent oxidoreductase	1509966	-	tatctc		c	No Homolog
NC_007794.1	SARO_RS07375	Saro_1471	SARO_RS07375	TetR/AcrR family transcriptional regulator	1512374	-	catggc	acgcac	c	No Homolog
NC_007794.1	SARO_RS07395	Saro_1474	SARO_RS07395	TonB-dependent receptor plug domain-containing protein	1514605	+	tatgcc		c	No Homolog
NC_007794.1	SARO_RS07420	Saro_1479	SARO_RS07420	MerR family transcriptional regulator	1520949	+	cagatc		c	No Homolog
NC_007794.1	SARO_RS07430	Saro_1481	SARO_RS07430	IS6 family transposase	1523603	+	cattcg		g	No Homolog
NC_007794.1	SARO_RS07435	Saro_1482	SARO_RS07435	helix-turn-helix transcriptional regulator	1525301	-	tatgca	gtgctg	a	No Homolog
NC_007794.1	SARO_RS07450	Saro_1485	SARO_RS07450	IS6 family transposase	1526794	+	cattcg		g	No Homolog
NC_007794.1	SARO_RS07495	Saro_1495	SARO_RS07495	IS6 family transposase	1538674	+	cattcg		g	No Homolog
NC_007794.1	SARO_RS07505	Saro_1497	SARO_RS07505	hypothetical protein	1540771	-	taggct	tgacct	t	No Homolog
NC_007794.1	SARO_RS07510	Saro_1498	SARO_RS07510	SLC13/DASS family transporter	1540827	+	taagca		a	Homolog
NC_007794.1	SARO_RS07515	Saro_1499	SARO_RS07515	DUF4118 domain-containing protein	1543566	-	tagagc	gcgtcg	c	No Homolog
NC_007794.1	SARO_RS07520	Saro_1500	SARO_RS07520	chloride channel protein	1543701	+	taggcg	ttgaac	g	No Homolog
NC_007794.1	SARO_RS07560	Saro_1506	SARO_RS07560	hypothetical protein	1552898	-	tatgaa	tggcaa	a	Homolog
NC_007794.1	SARO_RS07580	Saro_1512	SARO_RS07580	DUF2569 domain-containing protein	1558824	-	cattcg		g	No Homolog
NC_007794.1	SARO_RS07720	Saro_1541	SARO_RS07720	TetR/AcrR family transcriptional regulator	1590650	+	tatgag	ttgtcg	g	No Homolog
NC_007794.1	SARO_RS07800	Saro_1557	SARO_RS07800	helix-turn-helix domain-containing protein	1612704	+	tacact	tttgtc	t	No Homolog
NC_007794.1	SARO_RS07925	Saro_1582	ribB	3,4-dihydroxy-2-butanone-4-phosphate synthase	1639614	-	caatgt		t	Homolog
NC_007794.1	SARO_RS07955	Saro_1587	SARO_RS07955	TetR/AcrR family transcriptional regulator	1645795	+	taaggt	agaccg	t	No Homolog
NC_007794.1	SARO_RS07965	Saro_1589	SARO_RS07965	TonB-dependent receptor	1647925	+	cataaa	ttgaca	a	Homolog
NC_007794.1	SARO_RS08030	Saro_1602	SARO_RS08030	MBL fold metallo-hydrolase	1666217	+	catgct		t	No Homolog
NC_007794.1	SARO_RS08065	Saro_1609	SARO_RS08065	LacI family DNA-binding transcriptional regulator	1676698	+	taacgc	tggcaa	c	Homolog
NC_007794.1	SARO_RS08080	Saro_1612	SARO_RS08080	hypothetical protein	1681890	-	taccgc	tcggct	c	No Homolog
NC_007794.1	SARO_RS08160	Saro_R0025	SARO_RS08160	tRNA-Met	1702598	-	taggag		g	No Homolog
NC_007794.1	SARO_RS08165	Saro_1628	SARO_RS08165	hypothetical protein	1702719	+	tagagg	gtgaca	g	No Homolog
NC_007794.1	SARO_RS08185	Saro_1632	SARO_RS08185	HAMP domain-containing histidine kinase	1709315	-	caaaat		t	Homolog
NC_007794.1	SARO_RS08200	Saro_1635	SARO_RS08200	NAD(P)/FAD-dependent oxidoreductase	1712469	-	tagggc	gcgccg	c	No Homolog
NC_007794.1	SARO_RS08225	Saro_1640	SARO_RS08225	hypothetical protein	1715734	-	tacggt	ctgtcg	t	No Homolog
[truncated: 635 more rows]

## Sheet: R. sphaeroides
Chromosome	Locus_Tag	GeneName	Product	Strand	TSS_Position	Predicted_-10	Predicted_-35	Minus7	Transposon	DEG
[truncated: 1,597 more rows]

[truncated: 4 more sheets: Z. mobilis, B. cenocapacia, B. subtilis, E. coli]
