# Supplementary material for: Promoter Architecture Differences among Alphaproteobacteria and Other Bacterial Taxa
Source: mSystems. 2021 Jul 13;6(4):e00526-21. doi: 10.1128/mSystems.00526-21 (PMC8407463; doi:10.1128/mSystems.00526-21)
Supplement: TABLE S3 [file msystems.00526-21-st003.xlsx]

## Sheet: Supplemental Table
Supplemental Table 3
Functional group enrichment for products of genes downstream of predicted -7T σ70‑dependent promoters and -7A/C/G σ70-dependent promoters.
Each worksheet represents a promoter group (-7A/C/G and -7T)
Within each worksheet, the combined functional group is broken down with the individual subgroups for each species that make up that group.
Column Headers (Subgroup)	Description
Species	Alphaproteobacteria species
Sub-cluster	Specific functional group enriched
Cluster Source	Source of functional group genes: KEGG Brite, KEGG Pathways, GO
Locus_Tag	Locus Tags for each gene
Gene_Name	Gene Names (if available) for each gene
Product	Product of each Gene from the GenBank file

## Sheet: -7A-C-G
Translation
	Species	Sub-cluster	Cluster Source	Locus_Tag	Gene_Name	Product
	R. sphaeroides	GO:0006412 translation	GO	RSP_1700	rplL	LSU ribosomal protein L12P
				RSP_1719	rplB	LSU ribosomal protein L2P
				RSP_1724	rpmC	50S ribosomal protein L29
				RSP_1165	infB	bacterial translation initiation factor 2 (bIF-2)
				RSP_2247	fusA	translation elongation factor 2 (EF-2/EF-G)
				RSP_0797	gltX1	glutamyl-tRNA synthetase
				RSP_0872	def1	peptide deformylase
				RSP_1731	rplR	LSU ribosomal protein L18P
				RSP_0584	RSP_0584	lysyl-tRNA synthetase%2C class I
				RSP_1989	valS	valyl-tRNA synthetase
				RSP_1044	rplS	LSU ribosomal protein L19P
				RSP_1734	rplO	LSU ribosomal protein L15P
				RSP_0139	RSP_0139	SSU ribosomal protein S6P
				RSP_1059	rpmH	LSU ribosomal protein L34P
				RSP_1761	pheT	phenylalanyl-tRNA synthetase beta subunit
				RSP_0385	RSP_0385	threonyl-tRNA synthetase
				RSP_2977	prfB	bacterial peptide chain release factor 2 (bRF-2)
				RSP_0425	metG	methionyl-tRNA synthetase
				RSP_2860	rpsB	SSU ribosomal protein S2P
				RSP_1808	trpS	tryptophanyl-tRNA synthetase
				RSP_0568	RSP_0568	Isoleucyl-tRNA synthetase
				RSP_0815	aspS	aspartyl-tRNA synthetase
				RSP_2943	argS	arginyl-tRNA synthetase
				RSP_1764	rplT	LSU ribosomal protein L20P
				RSP_1710	rpsL	SSU ribosomal protein S12P
				RSP_1795	serS	seryl-tRNA synthetase
				RSP_2283	rpsD	SSU ribosomal protein S4P
				RSP_0448	RSP_0448	EF-Tu%3B elongation factor Tu
				RSP_0840	leuS	leucyl-tRNA synthetase
				RSP_4041	tyrS	tyrosyl-tRNA synthetase
				RSP_0451	alaS	alanyl-tRNA synthetase
				RSP_0479	RSP_0479	elongation factor P
				RSP_0824	pth	peptidyl-tRNA hydrolase
				RSP_1398	rpmJ	ribosomal protein L36
				RSP_1856	glyQ	glycyl-tRNA synthetase alpha chain
				RSP_0248	RSP_0248	translation elongation factor P (EF-P)
				RSP_1763	pheS	phenylalanyl-tRNA synthetase%2C alpha subunit
				RSP_2088	lepA	GTP-binding protein LepA
				RSP_0718	rpsU	SSU ribosomal protein S21P
				RSP_2537	prfC	bacterial peptide chain release factor 3 (bRF-3)
				RSP_0022	RSP_0022	LSU ribosomal protein L13P
				RSP_1887	RSP_1887	LSU ribosomal protein L33P
				RSP_1111	rpsO	SSU ribosomal protein S15P
				RSP_1707	tufA	Elongation factor Tu (EF-Tu)
				RSP_0778	ProS	prolyl-tRNA synthetase
				RSP_0587	RSP_0587	Putative ABC transporter%2C fused ATPase subunits
				RSP_2722	cysS	cysteinyl-tRNA synthetase
				RSP_0827	RSP_0827	50S ribosomal protein L25/general stress protein Ctc
				RSP_2270	gatA	aspartyl/glutamyl-tRNA(Asn/Gln) amidotransferase subunit A
				RSP_1737	rpsM	30S ribosomal protein S13
				RSP_2016	rpmB	LSU ribosomal protein L28P
				RSP_1986	gatB	aspartyl/glutamyl-tRNA(Asn/Gln) amidotransferase subunit B
				RSP_2907	prfA	bacterial peptide chain release factor 1 (bRF-1)
				RSP_2706	frr	ribosome recycling factor
		rsp00970 Aminoacyl-tRNA biosynthesis	KEGG Pathways	RSP_4314	RSP_4314	tRNA-Ser
				RSP_1761	pheT	phenylalanyl-tRNA synthetase beta subunit
				RSP_2270	gatA	aspartyl/glutamyl-tRNA(Asn/Gln) amidotransferase subunit A
				RSP_0815	aspS	aspartyl-tRNA synthetase
				RSP_4316	RSP_4316	tRNA-Asp
				RSP_4310	RSP_4310	tRNA-Arg
				RSP_1856	glyQ	glycyl-tRNA synthetase alpha chain
				RSP_0385	RSP_0385	threonyl-tRNA synthetase
				RSP_4344	RSP_4344	tRNA-Gly
				RSP_4041	tyrS	tyrosyl-tRNA synthetase
				RSP_4320	RSP_4320	tRNA-Arg
				RSP_4328	RSP_4328	tRNA-Val
				RSP_0568	RSP_0568	Isoleucyl-tRNA synthetase
				RSP_4301	RSP_4301	tRNA-Leu
				RSP_4334	RSP_4334	tRNA-Arg
				RSP_4324	RSP_4324	tRNA-Ile
				RSP_0425	metG	methionyl-tRNA synthetase
				RSP_4315	RSP_4315	tRNA-Met
				RSP_4313	RSP_4313	tRNA-Pro
				RSP_4338	RSP_4338	tRNA-Leu
				RSP_4305	RSP_4305	tRNA-Gly
				RSP_2722	cysS	cysteinyl-tRNA synthetase
				RSP_0584	RSP_0584	lysyl-tRNA synthetase%2C class I
				RSP_1763	pheS	phenylalanyl-tRNA synthetase%2C alpha subunit
				RSP_0451	alaS	alanyl-tRNA synthetase
				RSP_1808	trpS	tryptophanyl-tRNA synthetase
				RSP_1795	serS	seryl-tRNA synthetase
				RSP_0778	ProS	prolyl-tRNA synthetase
				RSP_4326	RSP_4326	tRNA-Leu
				RSP_0840	leuS	leucyl-tRNA synthetase
				RSP_4335	RSP_4335	tRNA-Thr
				RSP_4312	RSP_4312	tRNA-Glu
				RSP_4318	RSP_4318	tRNA-Thr
				RSP_0797	gltX1	glutamyl-tRNA synthetase
				RSP_4340	RSP_4340	tRNA-Tyr
				RSP_4336	RSP_4336	tRNA-His
				RSP_1986	gatB	aspartyl/glutamyl-tRNA(Asn/Gln) amidotransferase subunit B
				RSP_4296	RSP_4296	tRNA-Gly
				RSP_4333	RSP_4333	tRNA-Phe
				RSP_1989	valS	valyl-tRNA synthetase
				RSP_2943	argS	arginyl-tRNA synthetase
				RSP_4327	RSP_4327	tRNA-Gln
				RSP_4345	RSP_4345	tRNA-Glu
				RSP_4330	RSP_4330	tRNA-Ala
		GO:0004812 aminoacyl-tRNA ligase activity	GO	RSP_0797	gltX1	glutamyl-tRNA synthetase
				RSP_0584	RSP_0584	lysyl-tRNA synthetase%2C class I
				RSP_1989	valS	valyl-tRNA synthetase
				RSP_1761	pheT	phenylalanyl-tRNA synthetase beta subunit
				RSP_0385	RSP_0385	threonyl-tRNA synthetase
				RSP_0425	metG	methionyl-tRNA synthetase
				RSP_1808	trpS	tryptophanyl-tRNA synthetase
				RSP_0568	RSP_0568	Isoleucyl-tRNA synthetase
				RSP_0815	aspS	aspartyl-tRNA synthetase
				RSP_2943	argS	arginyl-tRNA synthetase
				RSP_1795	serS	seryl-tRNA synthetase
				RSP_0840	leuS	leucyl-tRNA synthetase
				RSP_4041	tyrS	tyrosyl-tRNA synthetase
				RSP_0451	alaS	alanyl-tRNA synthetase
				RSP_1856	glyQ	glycyl-tRNA synthetase alpha chain
				RSP_1763	pheS	phenylalanyl-tRNA synthetase%2C alpha subunit
				RSP_0778	ProS	prolyl-tRNA synthetase
				RSP_2722	cysS	cysteinyl-tRNA synthetase
		rsp03016 Transfer RNA biogenesis	KEGG Brite	RSP_1856	glyQ	glycyl-tRNA synthetase alpha chain
				RSP_2267	RSP_2267	cytosine/adenosine deaminase
				RSP_1126	rnr	Exoribonuclease R
				RSP_0815	aspS	aspartyl-tRNA synthetase
				RSP_1761	pheT	phenylalanyl-tRNA synthetase beta subunit
				RSP_1971	rnd	Ribonuclease D
				RSP_2943	argS	arginyl-tRNA synthetase
				RSP_1152	rnd1	Ribonuclease D
				RSP_0425	metG	methionyl-tRNA synthetase
				RSP_0840	leuS	leucyl-tRNA synthetase
				RSP_2722	cysS	cysteinyl-tRNA synthetase
				RSP_1509	RSP_1509	O-sialoglycoprotein endopeptidase
				RSP_4342	rnpB	Bacterial RNase P class A
				RSP_1221	rph	RNAse PH
				RSP_1763	pheS	phenylalanyl-tRNA synthetase%2C alpha subunit
				RSP_0571	RSP_0571	tRNA pseudouridine synthase
				RSP_1795	serS	seryl-tRNA synthetase
				RSP_1926	RSP_1926	tRNA-Dihydrouridine synthase
				RSP_0778	ProS	prolyl-tRNA synthetase
				RSP_0584	RSP_0584	lysyl-tRNA synthetase%2C class I
				RSP_0666	RSP_0666	putative cell cycle protein
				RSP_1989	valS	valyl-tRNA synthetase
				RSP_1808	trpS	tryptophanyl-tRNA synthetase
				RSP_0715	RSP_0715	Ribonuclease T2
				RSP_4041	tyrS	tyrosyl-tRNA synthetase
				RSP_1229	gidA	glucose-inhibited division protein A
				RSP_0385	RSP_0385	threonyl-tRNA synthetase
				RSP_2836	nifR3	tRNA-dihydrouridine synthase%2C nifR3
				RSP_2619	trmU	tRNA (5-methylaminomethyl-2-thiouridylate)-methyltransferase
				RSP_0568	RSP_0568	Isoleucyl-tRNA synthetase
				RSP_1506	RSP_1506	ribosomal large subunit pseudouridine synthase A
				RSP_0797	gltX1	glutamyl-tRNA synthetase
				RSP_0451	alaS	alanyl-tRNA synthetase
		GO:0006418 tRNA aminoacylation for protein translation	GO	RSP_0797	gltX1	glutamyl-tRNA synthetase
				RSP_0584	RSP_0584	lysyl-tRNA synthetase%2C class I
				RSP_1989	valS	valyl-tRNA synthetase
				RSP_0385	RSP_0385	threonyl-tRNA synthetase
				RSP_0425	metG	methionyl-tRNA synthetase
				RSP_1808	trpS	tryptophanyl-tRNA synthetase
				RSP_0568	RSP_0568	Isoleucyl-tRNA synthetase
				RSP_0815	aspS	aspartyl-tRNA synthetase
				RSP_2943	argS	arginyl-tRNA synthetase
				RSP_1795	serS	seryl-tRNA synthetase
				RSP_0840	leuS	leucyl-tRNA synthetase
				RSP_4041	tyrS	tyrosyl-tRNA synthetase
				RSP_0778	ProS	prolyl-tRNA synthetase
				RSP_2722	cysS	cysteinyl-tRNA synthetase
		rsp03012 Translation factors	KEGG Brite	RSP_1165	infB	bacterial translation initiation factor 2 (bIF-2)
				RSP_0479	RSP_0479	elongation factor P
				RSP_1707	tufA	Elongation factor Tu (EF-Tu)
				RSP_0824	pth	peptidyl-tRNA hydrolase
				RSP_2977	prfB	bacterial peptide chain release factor 2 (bRF-2)
				RSP_2537	prfC	bacterial peptide chain release factor 3 (bRF-3)
				RSP_2907	prfA	bacterial peptide chain release factor 1 (bRF-1)
				RSP_1714	tufA1	Elongation factor TU
				RSP_2706	frr	ribosome recycling factor
				RSP_1366	RSP_1366	protein chain release factor B
				RSP_2895	RSP_2895	putative ABC transporter%2C fused ATPase subunits
				RSP_2247	fusA	translation elongation factor 2 (EF-2/EF-G)
				RSP_0248	RSP_0248	translation elongation factor P (EF-P)
		rsp03029 Mitochondrial biogenesis	KEGG Brite	RSP_1165	infB	bacterial translation initiation factor 2 (bIF-2)
				RSP_0815	aspS	aspartyl-tRNA synthetase
				RSP_1986	gatB	aspartyl/glutamyl-tRNA(Asn/Gln) amidotransferase subunit B
				RSP_2943	argS	arginyl-tRNA synthetase
				RSP_1173	dnaK	Heat shock protein (Hsp70%2C DnaK)
				RSP_1707	tufA	Elongation factor Tu (EF-Tu)
				RSP_1219	grpE	putative chaperone protein GrpE (heat shock protein)
				RSP_1064	RSP_1064	protein translocase subunit yidC
				RSP_2270	gatA	aspartyl/glutamyl-tRNA(Asn/Gln) amidotransferase subunit A
				RSP_2711	RSP_2711	Beta-barrel assembly machine subunit BamA
				RSP_0840	leuS	leucyl-tRNA synthetase
				RSP_1830	surf-1	Surf1 protein
				RSP_2422	mgpS	putative ATP-dependent helicase%2C MgpS
				RSP_1793	RSP_1793	single-strand binding protein
				RSP_4041	tyrS	tyrosyl-tRNA synthetase
				RSP_1714	tufA1	Elongation factor TU
				RSP_0139	RSP_0139	SSU ribosomal protein S6P
				RSP_2310	groES	Chaperonin Cpn10 (GroES)
				RSP_1519	prrC	PrrC
				RSP_2247	fusA	translation elongation factor 2 (EF-2/EF-G)
		GO:0000049 tRNA binding	GO	RSP_1221	rph	RNAse PH
				RSP_0797	gltX1	glutamyl-tRNA synthetase
				RSP_0584	RSP_0584	lysyl-tRNA synthetase%2C class I
				RSP_1761	pheT	phenylalanyl-tRNA synthetase beta subunit
				RSP_0385	RSP_0385	threonyl-tRNA synthetase
				RSP_0568	RSP_0568	Isoleucyl-tRNA synthetase
				RSP_1382	RSP_1382	23S rRNA (adenine(2503)-C(2))-methyltransferase RlmN
				RSP_1710	rpsL	SSU ribosomal protein S12P
				RSP_0451	alaS	alanyl-tRNA synthetase
				RSP_2131	rne	RNAse E
				RSP_1763	pheS	phenylalanyl-tRNA synthetase%2C alpha subunit
				RSP_1926	RSP_1926	tRNA-Dihydrouridine synthase
				RSP_2619	trmU	tRNA (5-methylaminomethyl-2-thiouridylate)-methyltransferase
				RSP_0587	RSP_0587	Putative ABC transporter%2C fused ATPase subunits
				RSP_1737	rpsM	30S ribosomal protein S13
		GO:0003723 RNA binding	GO	RSP_0571	RSP_0571	tRNA pseudouridine synthase
				RSP_1719	rplB	LSU ribosomal protein L2P
				RSP_1221	rph	RNAse PH
				RSP_1126	rnr	Exoribonuclease R
				RSP_1506	RSP_1506	ribosomal large subunit pseudouridine synthase A
				RSP_1731	rplR	LSU ribosomal protein L18P
				RSP_2534	RSP_2534	putative hydrolase of the metallo-beta-lactamase superfamily
				RSP_1734	rplO	LSU ribosomal protein L15P
				RSP_0139	RSP_0139	SSU ribosomal protein S6P
				RSP_1761	pheT	phenylalanyl-tRNA synthetase beta subunit
				RSP_0385	RSP_0385	threonyl-tRNA synthetase
				RSP_0883	RSP_0883	SsrA-binding protein
				RSP_6147	RSP_6147	rRNA methyltransferase RsmB
				RSP_1053	ffh	signal recognition particle subunit FFH/SRP54 (srp54)
				RSP_1764	rplT	LSU ribosomal protein L20P
				RSP_1710	rpsL	SSU ribosomal protein S12P
				RSP_2283	rpsD	SSU ribosomal protein S4P
				RSP_1470	rnhB	RNase HII
				RSP_0715	RSP_0715	Ribonuclease T2
				RSP_4041	tyrS	tyrosyl-tRNA synthetase
				RSP_0451	alaS	alanyl-tRNA synthetase
				RSP_2131	rne	RNAse E
				RSP_1926	RSP_1926	tRNA-Dihydrouridine synthase
				RSP_2647	RSP_2647	SAM-dependent methyltransferase
				RSP_1111	rpsO	SSU ribosomal protein S15P
				RSP_2619	trmU	tRNA (5-methylaminomethyl-2-thiouridylate)-methyltransferase
				RSP_0587	RSP_0587	Putative ABC transporter%2C fused ATPase subunits
				RSP_0827	RSP_0827	50S ribosomal protein L25/general stress protein Ctc
				RSP_1231	rho	transcription termination factor Rho
				RSP_1737	rpsM	30S ribosomal protein S13
				RSP_2836	nifR3	tRNA-dihydrouridine synthase%2C nifR3
		rsp03100 Non-coding RNAs	KEGG Brite	RSP_4328	RSP_4328	tRNA-Val
				RSP_4345	RSP_4345	tRNA-Glu
				RSP_4330	RSP_4330	tRNA-Ala
				RSP_4316	RSP_4316	tRNA-Asp
				RSP_4327	RSP_4327	tRNA-Gln
				RSP_4333	RSP_4333	tRNA-Phe
				RSP_4338	RSP_4338	tRNA-Leu
				RSP_4315	RSP_4315	tRNA-Met
				RSP_4305	RSP_4305	tRNA-Gly
				RSP_4301	RSP_4301	tRNA-Leu
				RSP_4314	RSP_4314	tRNA-Ser
				RSP_4326	RSP_4326	tRNA-Leu
				RSP_4342	rnpB	Bacterial RNase P class A
				RSP_4344	RSP_4344	tRNA-Gly
				RSP_4296	RSP_4296	tRNA-Gly
				RSP_4310	RSP_4310	tRNA-Arg
				RSP_4340	RSP_4340	tRNA-Tyr
				RSP_4334	RSP_4334	tRNA-Arg
				RSP_4335	RSP_4335	tRNA-Thr
				RSP_4318	RSP_4318	tRNA-Thr
				RSP_4336	RSP_4336	tRNA-His
				RSP_4324	RSP_4324	tRNA-Ile
				RSP_4313	RSP_4313	tRNA-Pro
				RSP_4320	RSP_4320	tRNA-Arg
				RSP_4312	RSP_4312	tRNA-Glu
		GO:0006415 translational termination	GO	RSP_2977	prfB	bacterial peptide chain release factor 2 (bRF-2)
				RSP_1366	RSP_1366	protein chain release factor B
				RSP_2537	prfC	bacterial peptide chain release factor 3 (bRF-3)
				RSP_2907	prfA	bacterial peptide chain release factor 1 (bRF-1)
				RSP_2706	frr	ribosome recycling factor
		GO:0005840 ribosome	GO	RSP_1700	rplL	LSU ribosomal protein L12P
				RSP_1719	rplB	LSU ribosomal protein L2P
				RSP_1724	rpmC	50S ribosomal protein L29
				RSP_1731	rplR	LSU ribosomal protein L18P
				RSP_1044	rplS	LSU ribosomal protein L19P
				RSP_0558	RSP_0558	(LSU ribosomal protein L11P)-lysine N-methyltransferase
				RSP_1734	rplO	LSU ribosomal protein L15P
				RSP_0139	RSP_0139	SSU ribosomal protein S6P
				RSP_1059	rpmH	LSU ribosomal protein L34P
				RSP_2860	rpsB	SSU ribosomal protein S2P
				RSP_1764	rplT	LSU ribosomal protein L20P
				RSP_1710	rpsL	SSU ribosomal protein S12P
				RSP_2283	rpsD	SSU ribosomal protein S4P
				RSP_1398	rpmJ	ribosomal protein L36
				RSP_0718	rpsU	SSU ribosomal protein S21P
				RSP_0022	RSP_0022	LSU ribosomal protein L13P
				RSP_1887	RSP_1887	LSU ribosomal protein L33P
				RSP_1111	rpsO	SSU ribosomal protein S15P
				RSP_0827	RSP_0827	50S ribosomal protein L25/general stress protein Ctc
				RSP_1737	rpsM	30S ribosomal protein S13
				RSP_2016	rpmB	LSU ribosomal protein L28P
		GO:0008033 tRNA processing	GO	RSP_0571	RSP_0571	tRNA pseudouridine synthase
				RSP_1221	rph	RNAse PH
				RSP_2267	RSP_2267	cytosine/adenosine deaminase
				RSP_1229	gidA	glucose-inhibited division protein A
				RSP_1382	RSP_1382	23S rRNA (adenine(2503)-C(2))-methyltransferase RlmN
				RSP_2131	rne	RNAse E
				RSP_1926	RSP_1926	tRNA-Dihydrouridine synthase
				RSP_0666	RSP_0666	putative cell cycle protein
				RSP_2619	trmU	tRNA (5-methylaminomethyl-2-thiouridylate)-methyltransferase
				RSP_1971	rnd	Ribonuclease D
				RSP_1509	RSP_1509	O-sialoglycoprotein endopeptidase
				RSP_2836	nifR3	tRNA-dihydrouridine synthase%2C nifR3
		GO:0003735 structural constituent of ribosome	GO	RSP_1700	rplL	LSU ribosomal protein L12P
				RSP_1719	rplB	LSU ribosomal protein L2P
				RSP_1724	rpmC	50S ribosomal protein L29
				RSP_1731	rplR	LSU ribosomal protein L18P
				RSP_1044	rplS	LSU ribosomal protein L19P
				RSP_1734	rplO	LSU ribosomal protein L15P
				RSP_0139	RSP_0139	SSU ribosomal protein S6P
				RSP_1059	rpmH	LSU ribosomal protein L34P
				RSP_2860	rpsB	SSU ribosomal protein S2P
				RSP_1764	rplT	LSU ribosomal protein L20P
				RSP_1710	rpsL	SSU ribosomal protein S12P
				RSP_2283	rpsD	SSU ribosomal protein S4P
				RSP_1398	rpmJ	ribosomal protein L36
				RSP_0718	rpsU	SSU ribosomal protein S21P
				RSP_0022	RSP_0022	LSU ribosomal protein L13P
				RSP_1887	RSP_1887	LSU ribosomal protein L33P
				RSP_1111	rpsO	SSU ribosomal protein S15P
				RSP_0827	RSP_0827	50S ribosomal protein L25/general stress protein Ctc
				RSP_1737	rpsM	30S ribosomal protein S13
				RSP_2016	rpmB	LSU ribosomal protein L28P
		rsp03009 Ribosome biogenesis	KEGG Brite	RSP_1484	RSP_1484	DNA/RNA helicase%2C superfamily II
				RSP_2699	RSP_2699	GTP-binding protein EngA
				RSP_2647	RSP_2647	SAM-dependent methyltransferase
				RSP_2340	RSP_2340	SSU ribosomal protein S12P methylthiotransferase
				RSP_1007	RSP_1007	16S rRNA (uracil(1498)-N(3))-methyltransferase
				RSP_1382	RSP_1382	23S rRNA (adenine(2503)-C(2))-methyltransferase RlmN
				RSP_1162	RSP_1162	hypothetical protein
				RSP_0865	RSP_0865	iojap-like ribosome-associated protein
				RSP_1106	rbfA	ribosome-binding factor A
				RSP_1704	RSP_1704	transcription antitermination protein nusG
				RSP_0558	RSP_0558	(LSU ribosomal protein L11P)-lysine N-methyltransferase
				RSP_2654	RSP_2654	transcriptional regulator%2C TraR/DksA family
				RSP_1670	spoT/relA	RelA/SpoT family protein
				RSP_6147	RSP_6147	rRNA methyltransferase RsmB
				RSP_2131	rne	RNAse E
				RSP_0832	RSP_0832	Putative GTP-binding protein
				RSP_1506	RSP_1506	ribosomal large subunit pseudouridine synthase A
		GO:0003746 translation elongation factor activity	GO	RSP_2247	fusA	translation elongation factor 2 (EF-2/EF-G)
				RSP_0448	RSP_0448	EF-Tu%3B elongation factor Tu
				RSP_0479	RSP_0479	elongation factor P
				RSP_0248	RSP_0248	translation elongation factor P (EF-P)
				RSP_2088	lepA	GTP-binding protein LepA
				RSP_1707	tufA	Elongation factor Tu (EF-Tu)
		GO:0006414 translational elongation	GO	RSP_2247	fusA	translation elongation factor 2 (EF-2/EF-G)
				RSP_0448	RSP_0448	EF-Tu%3B elongation factor Tu
				RSP_0479	RSP_0479	elongation factor P
				RSP_0248	RSP_0248	translation elongation factor P (EF-P)
				RSP_2088	lepA	GTP-binding protein LepA
				RSP_1707	tufA	Elongation factor Tu (EF-Tu)
	N. aromaticivorans	GO:0006412 translation	GO	Saro_0575	SARO_RS02870	50S ribosomal protein L34
				Saro_0222	SARO_RS01110	50S ribosomal protein L28
				Saro_2529	SARO_RS12735	30S ribosomal protein S13
				Saro_3188	rpmG	50S ribosomal protein L33
				Saro_2490	SARO_RS12535	translation initiation factor IF-2
				Saro_1380	rpmE	50S ribosomal protein L31
				Saro_0029	SARO_RS00145	50S ribosomal protein L10
				Saro_0833	rplK	50S ribosomal protein L11
				Saro_0588	trpS	tryptophan--tRNA ligase
				Saro_1244	SARO_RS06225	30S ribosomal protein S12
				Saro_2587	SARO_RS13040	elongation factor 4
				Saro_1259	SARO_RS06300	50S ribosomal protein L14
				Saro_2896	SARO_RS14685	peptide deformylase
				Saro_2538	SARO_RS12780	translation initiation factor IF-3
				Saro_2585	SARO_RS13030	translation initiation factor IF-1
				Saro_1277	SARO_RS06390	elongation factor G
				Saro_1939	SARO_RS09720	methionine--tRNA ligase
				Saro_1950	SARO_RS09780	proline--tRNA ligase
				Saro_1369	rpsB	30S ribosomal protein S2
				Saro_0688	SARO_RS03435	phenylalanine--tRNA ligase subunit alpha
				Saro_1268	SARO_RS06345	50S ribosomal protein L15
				Saro_1248	SARO_RS06245	30S ribosomal protein S10
				Saro_3215	SARO_RS16320	leucine--tRNA ligase
				Saro_1249	SARO_RS06250	50S ribosomal protein L3
				Saro_1338	SARO_RS06695	aspartate--tRNA ligase
				Saro_2360	SARO_RS11875	lysine--tRNA ligase
				Saro_2112	SARO_RS10620	glycine--tRNA ligase subunit alpha
				Saro_0685	SARO_RS03420	50S ribosomal protein L35
				Saro_2100	SARO_RS10560	tyrosine--tRNA ligase
				Saro_2483	SARO_RS12500	30S ribosomal protein S15
				Saro_2031	SARO_RS10215	glutamate--tRNA ligase
				Saro_2381	SARO_RS11980	cysteine--tRNA ligase
				Saro_1322	SARO_RS06615	30S ribosomal protein S1
				Saro_2116	SARO_RS10640	aminoacyl-tRNA hydrolase
				Saro_0204	SARO_RS01020	threonine--tRNA ligase
				Saro_2846	SARO_RS14435	valine--tRNA ligase
				Saro_2115	SARO_RS10635	50S ribosomal protein L25/general stress protein Ctc
				Saro_0850	SARO_RS04250	serine--tRNA ligase
				Saro_2894	SARO_RS14675	methionyl-tRNA formyltransferase
				Saro_2542	typA	translational GTPase TypA
				Saro_2351	SARO_RS11830	energy-dependent translational throttle protein EttA
				Saro_1958	efp	elongation factor P
				Saro_0929	rplU	50S ribosomal protein L21
				Saro_0289	SARO_RS01450	histidine--tRNA ligase
				Saro_3286	SARO_RS16685	50S ribosomal protein L13
				Saro_3338	SARO_RS16950	30S ribosomal protein S20
				Saro_1089	SARO_RS05435	arginine--tRNA ligase
				Saro_2835	rpsU	30S ribosomal protein S21
				Saro_0551	SARO_RS02745	tRNA glutamyl-Q(34) synthetase GluQRS
				Saro_1279	SARO_RS06400	alanine--tRNA ligase
		GO:0004812 aminoacyl-tRNA ligase activity	GO	Saro_0588	trpS	tryptophan--tRNA ligase
				Saro_2681	SARO_RS13610	ATP phosphoribosyltransferase regulatory subunit
				Saro_1939	SARO_RS09720	methionine--tRNA ligase
				Saro_1950	SARO_RS09780	proline--tRNA ligase
				Saro_0688	SARO_RS03435	phenylalanine--tRNA ligase subunit alpha
				Saro_3215	SARO_RS16320	leucine--tRNA ligase
				Saro_1338	SARO_RS06695	aspartate--tRNA ligase
				Saro_2360	SARO_RS11875	lysine--tRNA ligase
				Saro_2112	SARO_RS10620	glycine--tRNA ligase subunit alpha
				Saro_2100	SARO_RS10560	tyrosine--tRNA ligase
				Saro_2031	SARO_RS10215	glutamate--tRNA ligase
				Saro_2381	SARO_RS11980	cysteine--tRNA ligase
				Saro_0204	SARO_RS01020	threonine--tRNA ligase
				Saro_2846	SARO_RS14435	valine--tRNA ligase
				Saro_0850	SARO_RS04250	serine--tRNA ligase
				Saro_0289	SARO_RS01450	histidine--tRNA ligase
				Saro_1089	SARO_RS05435	arginine--tRNA ligase
				Saro_0551	SARO_RS02745	tRNA glutamyl-Q(34) synthetase GluQRS
				Saro_1279	SARO_RS06400	alanine--tRNA ligase
		GO:0006418 tRNA aminoacylation for protein translation	GO	Saro_0588	trpS	tryptophan--tRNA ligase
				Saro_1939	SARO_RS09720	methionine--tRNA ligase
				Saro_1950	SARO_RS09780	proline--tRNA ligase
				Saro_3215	SARO_RS16320	leucine--tRNA ligase
				Saro_1338	SARO_RS06695	aspartate--tRNA ligase
				Saro_2360	SARO_RS11875	lysine--tRNA ligase
				Saro_2100	SARO_RS10560	tyrosine--tRNA ligase
				Saro_2031	SARO_RS10215	glutamate--tRNA ligase
				Saro_2381	SARO_RS11980	cysteine--tRNA ligase
				Saro_0204	SARO_RS01020	threonine--tRNA ligase
				Saro_2846	SARO_RS14435	valine--tRNA ligase
				Saro_0850	SARO_RS04250	serine--tRNA ligase
				Saro_1089	SARO_RS05435	arginine--tRNA ligase
				Saro_0551	SARO_RS02745	tRNA glutamyl-Q(34) synthetase GluQRS
		nar00970 Aminoacyl-tRNA biosynthesis	KEGG Pathways	Saro_2360	SARO_RS11875	lysine--tRNA ligase
				Saro_3215	SARO_RS16320	leucine--tRNA ligase
				Saro_2100	SARO_RS10560	tyrosine--tRNA ligase
				Saro_1939	SARO_RS09720	methionine--tRNA ligase
				Saro_2500	SARO_RS20265	hypothetical protein
				Saro_0289	SARO_RS01450	histidine--tRNA ligase
				Saro_2846	SARO_RS14435	valine--tRNA ligase
				Saro_2112	SARO_RS10620	glycine--tRNA ligase subunit alpha
				Saro_2031	SARO_RS10215	glutamate--tRNA ligase
				Saro_1089	SARO_RS05435	arginine--tRNA ligase
				Saro_2381	SARO_RS11980	cysteine--tRNA ligase
				Saro_1950	SARO_RS09780	proline--tRNA ligase
				Saro_0850	SARO_RS04250	serine--tRNA ligase
				Saro_1279	SARO_RS06400	alanine--tRNA ligase
				Saro_1338	SARO_RS06695	aspartate--tRNA ligase
				Saro_0204	SARO_RS01020	threonine--tRNA ligase
				Saro_2894	SARO_RS14675	methionyl-tRNA formyltransferase
				Saro_0588	trpS	tryptophan--tRNA ligase
				Saro_0688	SARO_RS03435	phenylalanine--tRNA ligase subunit alpha
		GO:0008033 tRNA processing	GO	Saro_1436	SARO_RS07200	23S rRNA (adenine(2503)-C(2))-methyltransferase RlmN
				Saro_1337	rnd	ribonuclease D
				Saro_0305	SARO_RS01530	tRNA (guanosine(46)-N7)-methyltransferase TrmB
				Saro_0043	SARO_RS00215	tRNA 2-thiouridine(34) synthase MnmA
				Saro_0126	SARO_RS00625	threonylcarbamoyl-AMP synthase
				Saro_2061	SARO_RS10365	ribonuclease PH
				Saro_1926	SARO_RS09655	tRNA dihydrouridine synthase DusB
				Saro_2247	SARO_RS11305	tRNA guanosine(34) transglycosylase Tgt
				Saro_2785	tsaD	tRNA (adenosine(37)-N6)-threonylcarbamoyltransferase complex transferase subunit TsaD
				Saro_0136	SARO_RS00675	tRNA uridine-5-carboxymethylaminomethyl(34) synthesis enzyme MnmG
				Saro_1915	SARO_RS09600	methylenetetrahydrofolate--tRNA-(uracil(54)- C(5))-methyltransferase (FADH(2)-oxidizing) TrmFO
				Saro_2260	SARO_RS11370	tRNA (adenosine(37)-N6)-dimethylallyltransferase MiaA
				Saro_0982	SARO_RS04905	tRNA (N6-isopentenyl adenosine(37)-C2)-methylthiotransferase MiaB
				Saro_0223	SARO_RS01115	nucleoside deaminase
		GO:0000049 tRNA binding	GO	Saro_2529	SARO_RS12735	30S ribosomal protein S13
				Saro_1436	SARO_RS07200	23S rRNA (adenine(2503)-C(2))-methyltransferase RlmN
				Saro_1244	SARO_RS06225	30S ribosomal protein S12
				Saro_0043	SARO_RS00215	tRNA 2-thiouridine(34) synthase MnmA
				Saro_0688	SARO_RS03435	phenylalanine--tRNA ligase subunit alpha
				Saro_1248	SARO_RS06245	30S ribosomal protein S10
				Saro_2061	SARO_RS10365	ribonuclease PH
				Saro_2360	SARO_RS11875	lysine--tRNA ligase
				Saro_2031	SARO_RS10215	glutamate--tRNA ligase
				Saro_0204	SARO_RS01020	threonine--tRNA ligase
				Saro_2351	SARO_RS11830	energy-dependent translational throttle protein EttA
				Saro_1279	SARO_RS06400	alanine--tRNA ligase
		GO:0043039 tRNA aminoacylation	GO	Saro_0688	SARO_RS03435	phenylalanine--tRNA ligase subunit alpha
				Saro_2031	SARO_RS10215	glutamate--tRNA ligase
				Saro_0204	SARO_RS01020	threonine--tRNA ligase
				Saro_0551	SARO_RS02745	tRNA glutamyl-Q(34) synthetase GluQRS
				Saro_1279	SARO_RS06400	alanine--tRNA ligase
	C. crescentus	GO:0006412 translation	GO	CCNA_00808	NA	LSU ribosomal protein L34P
				CCNA_00699	NA	LSU ribosomal protein L28P
				CCNA_00321	NA	LSU ribosomal protein L21P
	Z. mobilis	GO:0006412 translation	GO	ZMO1155	ZMO1155	elongation factor Ts
				ZMO0528	rplE	50S ribosomal protein L5
				ZMO0534	rpmD	50S ribosomal protein L30
				ZMO0186	ZMO0186	cysteine--tRNA ligase
				ZMO1911	ZMO1911	aminoacyl-tRNA hydrolase
				ZMO0845	alaS	alanine--tRNA ligase
				ZMO0249	rpmG	50S ribosomal protein L33
				ZMO0518	rplD	50S ribosomal protein L4
				ZMO0765	thrS	threonine--tRNA ligase
				ZMO0540	rpsK	30S ribosomal protein S11
				ZMO0890	ZMO0890	lysine--tRNA ligase
				ZMO2004	rpsS	30S ribosomal protein S19
				ZMO0523	rplP	50S ribosomal protein L16
				ZMO1358	rpsT	30S ribosomal protein S20
				ZMO1508	ZMO1508	histidine--tRNA ligase
				ZMO0727	rplJ	50S ribosomal protein L10
				ZMO0209	rpmA	50S ribosomal protein L27
				ZMO0183	ettA	energy-dependent translational throttle protein EttA
				ZMO0526	rplN	50S ribosomal protein L14
				ZMO0550	rpsO	30S ribosomal protein S15
				ZMO0529	rpsN	30S ribosomal protein S14
				ZMO0517	rplC	50S ribosomal protein L3
				ZMO1156	rpsB	30S ribosomal protein S2
				ZMO0328	efp	elongation factor P
				ZMO1713	ZMO1713	30S ribosomal protein S21
				ZMO1246	rpmJ	50S ribosomal protein L36
				ZMO0522	rpsC	30S ribosomal protein S3
				ZMO0516	tuf	elongation factor Tu
				ZMO0539	rpsM	30S ribosomal protein S13
		zmo03011 Ribosome	KEGG Brite	ZMO0526	rplN	50S ribosomal protein L14
				ZMO0523	rplP	50S ribosomal protein L16
				ZMO0211	rplU	50S ribosomal protein L21
				ZMO1516	rpmI	50S ribosomal protein L35
				ZMO0542	rplQ	50S ribosomal protein L17
				ZMO0539	rpsM	30S ribosomal protein S13
				ZMO1156	rpsB	30S ribosomal protein S2
				ZMO0533	rpsE	30S ribosomal protein S5
				ZMO0524	rpmC	50S ribosomal protein L29
				ZMO0529	rpsN	30S ribosomal protein S14
				ZMO0727	rplJ	50S ribosomal protein L10
				ZMO0522	rpsC	30S ribosomal protein S3
				ZMO1076	rpsP	30S ribosomal protein S16
				ZMO0517	rplC	50S ribosomal protein L3
				ZMO0294	rpmB	50S ribosomal protein L28
				ZMO1366	rpsD	30S ribosomal protein S4
				ZMO0726	rplA	50S ribosomal protein L1
				ZMO0728	rplL	50S ribosomal protein L7/L12
				ZMO0532	rplR	50S ribosomal protein L18
				ZMO0534	rpmD	50S ribosomal protein L30
				ZMO0209	rpmA	50S ribosomal protein L27
				ZMO2031	rpmF	50S ribosomal protein L32
				ZMO0884	rplM	50S ribosomal protein L13
				ZMO1713	ZMO1713	30S ribosomal protein S21
				ZMO1910	ZMO1910	50S ribosomal protein L25/general stress protein Ctc
				ZMO0725	rplK	50S ribosomal protein L11
				ZMO0527	rplX	50S ribosomal protein L24
				ZMO0550	rpsO	30S ribosomal protein S15
				ZMO2003	rpsJ	30S ribosomal protein S10
				ZMO0519	ZMO0519	50S ribosomal protein L23
				ZMO1798	rpsA	30S ribosomal protein S1
				ZMO1225	rpsF	30S ribosomal protein S6
				ZMO1358	rpsT	30S ribosomal protein S20
				ZMO1145	rpmE	50S ribosomal protein L31
				ZMO1079	rplS	50S ribosomal protein L19
				ZMO0536	ZMO0536	50S ribosomal protein L15
				ZMO0249	rpmG	50S ribosomal protein L33
				ZMO0514	rpsG	30S ribosomal protein S7
		zmo03010 Ribosome	KEGG Brite	ZMO0550	rpsO	30S ribosomal protein S15
				ZMO0528	rplE	50S ribosomal protein L5
				ZMO0529	rpsN	30S ribosomal protein S14
				ZMO0517	rplC	50S ribosomal protein L3
				ZMO0518	rplD	50S ribosomal protein L4
				ZMO0526	rplN	50S ribosomal protein L14
				ZMO0522	rpsC	30S ribosomal protein S3
				ZMO0249	rpmG	50S ribosomal protein L33
				ZMO0539	rpsM	30S ribosomal protein S13
				ZMO0540	rpsK	30S ribosomal protein S11
				ZMO0209	rpmA	50S ribosomal protein L27
				ZMO1358	rpsT	30S ribosomal protein S20
				ZMO1246	rpmJ	50S ribosomal protein L36
				ZMO1713	ZMO1713	30S ribosomal protein S21
				ZMO0534	rpmD	50S ribosomal protein L30
				ZMO1156	rpsB	30S ribosomal protein S2
				ZMO0523	rplP	50S ribosomal protein L16
				ZMO2004	rpsS	30S ribosomal protein S19
				ZMO0727	rplJ	50S ribosomal protein L10
		GO:0003735 structural constituent of ribosome	GO	ZMO0528	rplE	50S ribosomal protein L5
				ZMO0534	rpmD	50S ribosomal protein L30
				ZMO0249	rpmG	50S ribosomal protein L33
				ZMO0518	rplD	50S ribosomal protein L4
				ZMO0540	rpsK	30S ribosomal protein S11
				ZMO2004	rpsS	30S ribosomal protein S19
				ZMO0523	rplP	50S ribosomal protein L16
				ZMO1358	rpsT	30S ribosomal protein S20
				ZMO0727	rplJ	50S ribosomal protein L10
				ZMO0209	rpmA	50S ribosomal protein L27
				ZMO0526	rplN	50S ribosomal protein L14
				ZMO0550	rpsO	30S ribosomal protein S15
				ZMO0529	rpsN	30S ribosomal protein S14
				ZMO0517	rplC	50S ribosomal protein L3
				ZMO1156	rpsB	30S ribosomal protein S2
				ZMO1713	ZMO1713	30S ribosomal protein S21
				ZMO1246	rpmJ	50S ribosomal protein L36
				ZMO0522	rpsC	30S ribosomal protein S3
				ZMO0539	rpsM	30S ribosomal protein S13
		GO:0005840 ribosome	GO	ZMO0528	rplE	50S ribosomal protein L5
				ZMO0534	rpmD	50S ribosomal protein L30
				ZMO0249	rpmG	50S ribosomal protein L33
				ZMO0518	rplD	50S ribosomal protein L4
				ZMO0540	rpsK	30S ribosomal protein S11
				ZMO2004	rpsS	30S ribosomal protein S19
				ZMO0523	rplP	50S ribosomal protein L16
				ZMO1358	rpsT	30S ribosomal protein S20
				ZMO0727	rplJ	50S ribosomal protein L10
				ZMO0209	rpmA	50S ribosomal protein L27
				ZMO0038	raiA	ribosome-associated translation inhibitor RaiA
				ZMO0526	rplN	50S ribosomal protein L14
				ZMO0550	rpsO	30S ribosomal protein S15
				ZMO0529	rpsN	30S ribosomal protein S14
				ZMO0517	rplC	50S ribosomal protein L3
				ZMO1156	rpsB	30S ribosomal protein S2
				ZMO1713	ZMO1713	30S ribosomal protein S21
				ZMO1246	rpmJ	50S ribosomal protein L36
				ZMO0522	rpsC	30S ribosomal protein S3
				ZMO0539	rpsM	30S ribosomal protein S13
Carbon Metabolism
	Species	Sub-cluster	Cluster Source	Locus_Tag	Gene_Name	Product
	R. sphaeroides	rsp01200 Carbon metabolism	KEGG Pathways	RSP_1351	serC	phosphoserine aminotransferase apoenzyme
				RSP_0404	RSP_0404	fructose - 1%2C6 - bisphosphatase%2C GlpX
				RSP_0561	RSP_0561	transaldolase
				RSP_1772	accA	acetyl-CoA carboxylase carboxyl transferase subunit alpha
				RSP_0970	RSP_0970	(3S)-malyl-CoA thioesterase
				RSP_2956	tktA	transketolase
				RSP_1559	icd	isocitrate dehydrogenase (NADP)
				RSP_0967	sucC	succinyl-CoA synthetase (ADP-forming) beta subunit
				RSP_2864	cbbE	Pentose-5-phosphate-3-epimerase
				RSP_0934	gpmI	2%2C3-bisphosphoglycerate-independent phosphoglycerate mutase
				RSP_1679	RSP_1679	(2S)-methylsuccinyl-CoA dehydrogenase
				RSP_1593	RSP_1593	phosphate acetyltransferase
				RSP_0974	RSP_0974	succinate dehydrogenase subunit C
				RSP_1947	cbbJ	triosephosphate isomerase
				RSP_2193	gcvT	putative aminomethyltransferase%2C tetrahydrofolate dependent
				RSP_2172	metF	5%2C10-methylenetetrahydrofolate reductase (NAD(P))
				RSP_4047	pdhAa	Pyruvate dehydrogenase E1 component%2C alpha subunit
				RSP_2301	prsA	Phosphoribosyl pyrophosphate synthetase
				RSP_0359	cbbI	ribose-5-phosphate isomerase
				RSP_0961	MeaA	(R)-ethylmalonyl-CoA mutase
				RSP_0579	RSP_0579	acetyl-coenzyme A synthetase
				RSP_2875	glk	putative glucokinase
				RSP_0663	RSP_0663	Formate-tetrahydrofolate ligase
				RSP_1806	RSP_1806	aconitate hydratase
				RSP_4044	pgk	phosphoglycerate kinase
				RSP_0661	RSP_0661	5%2C10-methylenetetrahydrofolate dehydrogenase (NADP+)%3B methenyltetrahydrofolate cyclohydrolase
				RSP_1771	RSP_1771	beta-methylmalyl-CoA/L-malyl-CoA lyase
				RSP_0960	RSP_0960	crotonyl-CoA carboxylase/reductase
				RSP_0190	accB	acetyl-CoA carboxylase%2C biotin carboxyl carrier protein
				RSP_1680	pckA	phosphoenolpyruvate carboxykinase
				RSP_4045	fbaB	fructose-bisphosphate aldolase
				RSP_1994	gltA	citrate synthase
				RSP_1350	serB	phosphoserine phosphatase
				RSP_1340	RSP_1340	Enoyl-CoA hydratase/isomerase
				RSP_1217	RSP_1217	phosphate acetyltransferase
				RSP_0968	mdh	malate dehydrogenase (NAD)
				RSP_1766	pykA	pyruvate kinase
				RSP_2734	zwf	glucose-6-phosphate 1-dehydrogenase
				RSP_0929	accD	acetyl-CoA carboxylase subunit beta
				RSP_1980	glcB	malate synthase
				RSP_0446	RSP_0446	isocitrate dehydrogenase (NADP)
				RSP_0812	RSP_0812	methylmalonyl-CoA epimerase
				RSP_0747	RSP_0747	3-oxoacyl-(acyl-carrier-protein) reductase
		rsp01210 2-Oxocarboxylic acid metabolism	KEGG Pathways	RSP_1559	icd	isocitrate dehydrogenase (NADP)
				RSP_1849	RSP_1849	aspartate kinase
				RSP_1806	RSP_1806	aconitate hydratase
				RSP_2008	argD	acetylornithine transaminase
				RSP_0863	leuC	3-isopropylmalate dehydratase large subunit
				RSP_1376	asd	aspartate-semialdehyde dehydrogenase
				RSP_1994	gltA	citrate synthase
				RSP_2946	argC	N-acetyl-gamma-glutamyl-phosphate reductase
				RSP_1140	ilvE1	branched-chain amino acid aminotransferase
				RSP_1068	argB	acetylglutamate kinase
				RSP_2216	ilvE	branched-chain amino acid aminotransferase
				RSP_0446	RSP_0446	isocitrate dehydrogenase (NADP)
		GO:0006099 tricarboxylic acid cycle	GO	RSP_0446	RSP_0446	isocitrate dehydrogenase (NADP)
				RSP_0967	sucC	succinyl-CoA synthetase (ADP-forming) beta subunit
				RSP_0974	RSP_0974	succinate dehydrogenase subunit C
				RSP_1994	gltA	citrate synthase
				RSP_0968	mdh	malate dehydrogenase (NAD)
				RSP_1980	glcB	malate synthase
				RSP_1806	RSP_1806	aconitate hydratase
				RSP_1559	icd	isocitrate dehydrogenase (NADP)
	N. aromaticivorans	nar01210 2-Oxocarboxylic acid metabolism	KEGG Pathways	Saro_1282	SARO_RS06410	NADP-dependent isocitrate dehydrogenase
				Saro_2261	ilvB	biosynthetic-type acetolactate synthase large subunit
				Saro_2267	leuA	2-isopropylmalate synthase
				Saro_2379	SARO_RS11970	acetolactate synthase large subunit
				Saro_0425	acnA	aconitate hydratase AcnA
				Saro_1173	leuD	3-isopropylmalate dehydratase small subunit
				Saro_2662	leuB	3-isopropylmalate dehydrogenase
				Saro_1993	SARO_RS10020	bifunctional glutamate N-acetyltransferase/amino-acid acetyltransferase ArgJ
				Saro_3297	argB	acetylglutamate kinase
				Saro_3304	SARO_RS16780	aspartate kinase
				Saro_1784	SARO_RS08930	dihydroxy-acid dehydratase
				Saro_2671	SARO_RS13560	branched-chain amino acid aminotransferase
				Saro_2262	SARO_RS11380	acetolactate synthase small subunit
				Saro_1410	SARO_RS07070	aspartate-semialdehyde dehydrogenase
				Saro_1170	leuC	3-isopropylmalate dehydratase large subunit
				Saro_2032	SARO_RS10220	citrate synthase
		nar01200 Carbon metabolism	KEGG Pathways	Saro_1696	fumC	class II fumarate hydratase
				Saro_2239	rpiB	ribose 5-phosphate isomerase B
				Saro_2625	acs	acetate--CoA ligase
				Saro_1100	SARO_RS05490	threonine ammonia-lyase
				Saro_1282	SARO_RS06410	NADP-dependent isocitrate dehydrogenase
				Saro_1181	SARO_RS05890	succinate--CoA ligase subunit alpha
				Saro_3265	gpmA	2,3-diphosphoglycerate-dependent phosphoglycerate mutase
				Saro_0432	pyk	pyruvate kinase
				Saro_2078	accB	acetyl-CoA carboxylase biotin carboxyl carrier protein
				Saro_1964	SARO_RS09855	fructose bisphosphate aldolase
				Saro_1182	SARO_RS05895	malate dehydrogenase
				Saro_0855	mmsA	CoA-acylating methylmalonate-semialdehyde dehydrogenase
				Saro_1029	SARO_RS05135	isocitrate lyase
				Saro_0425	acnA	aconitate hydratase AcnA
				Saro_1908	pdhA	pyruvate dehydrogenase (acetyl-transferring) E1 component subunit alpha
				Saro_3170	SARO_RS16100	ADP-forming succinate--CoA ligase subunit beta
				Saro_2110	SARO_RS10610	pyruvate, phosphate dikinase
				Saro_1946	SARO_RS09760	pyruvate dehydrogenase complex dihydrolipoamide acetyltransferase
				Saro_2019	SARO_RS10155	triose-phosphate isomerase
				Saro_0104	SARO_RS00520	ribulose-phosphate 3-epimerase
				Saro_0874	SARO_RS04375	S-(hydroxymethyl)glutathione dehydrogenase/class III alcohol dehydrogenase
				Saro_2908	SARO_RS14745	phosphoenolpyruvate carboxykinase
				Saro_2259	serB	phosphoserine phosphatase SerB
				Saro_0971	SARO_RS04850	ribose-phosphate pyrophosphokinase
				Saro_1121	SARO_RS05590	cysteine synthase A
				Saro_1968	tkt	transketolase
				Saro_3212	SARO_RS16305	acetoacetyl-CoA reductase
				Saro_0732	SARO_RS03660	NADH-quinone oxidoreductase subunit E
				Saro_1757	SARO_RS08795	2-oxoacid:acceptor oxidoreductase subunit alpha
				Saro_0021	glpX	class II fructose-bisphosphatase
				Saro_1744	sdhC	succinate dehydrogenase, cytochrome b556 subunit
				Saro_1893	zwf	glucose-6-phosphate dehydrogenase
				Saro_0902	SARO_RS04510	serine acetyltransferase
				Saro_0554	SARO_RS02760	3-hydroxybutyryl-CoA dehydrogenase
				Saro_1850	SARO_RS09260	glycine cleavage system aminomethyltransferase GcvT
				Saro_2390	fsa	fructose-6-phosphate aldolase
				Saro_2223	SARO_RS11185	phosphopyruvate hydratase
				Saro_1896	SARO_RS09495	glucokinase
				Saro_1809	SARO_RS09055	glucose-6-phosphate isomerase
				Saro_3291	SARO_RS16710	NADP-dependent malic enzyme
				Saro_1903	SARO_RS09530	acetyl-CoA carboxylase carboxyltransferase subunit alpha
				Saro_2679	SARO_RS13600	phosphoserine transaminase
				Saro_0188	SARO_RS00935	fumarate hydratase
				Saro_2568	SARO_RS12945	bifunctional 4-hydroxy-2-oxoglutarate aldolase/2-dehydro-3-deoxy-phosphogluconate aldolase
				Saro_2032	SARO_RS10220	citrate synthase
				Saro_0808	SARO_RS04035	acyl-CoA carboxylase subunit beta
				Saro_2322	SARO_RS11690	succinate dehydrogenase iron-sulfur subunit
		GO:0006096 glycolytic process	GO	Saro_1896	SARO_RS09495	glucokinase
				Saro_2223	SARO_RS11185	phosphopyruvate hydratase
				Saro_1964	SARO_RS09855	fructose bisphosphate aldolase
				Saro_3265	gpmA	2,3-diphosphoglycerate-dependent phosphoglycerate mutase
				Saro_2019	SARO_RS10155	triose-phosphate isomerase
				Saro_1809	SARO_RS09055	glucose-6-phosphate isomerase
				Saro_0432	pyk	pyruvate kinase
		nar00020 Citrate cycle (TCA cycle)	KEGG Pathways	Saro_1696	fumC	class II fumarate hydratase
				Saro_1282	SARO_RS06410	NADP-dependent isocitrate dehydrogenase
				Saro_1181	SARO_RS05890	succinate--CoA ligase subunit alpha
				Saro_1182	SARO_RS05895	malate dehydrogenase
				Saro_0425	acnA	aconitate hydratase AcnA
				Saro_1908	pdhA	pyruvate dehydrogenase (acetyl-transferring) E1 component subunit alpha
				Saro_3170	SARO_RS16100	ADP-forming succinate--CoA ligase subunit beta
				Saro_1946	SARO_RS09760	pyruvate dehydrogenase complex dihydrolipoamide acetyltransferase
				Saro_2908	SARO_RS14745	phosphoenolpyruvate carboxykinase
				Saro_1757	SARO_RS08795	2-oxoacid:acceptor oxidoreductase subunit alpha
				Saro_1744	sdhC	succinate dehydrogenase, cytochrome b556 subunit
				Saro_0188	SARO_RS00935	fumarate hydratase
				Saro_2032	SARO_RS10220	citrate synthase
				Saro_2322	SARO_RS11690	succinate dehydrogenase iron-sulfur subunit
		GO:0006094 gluconeogenesis	GO	Saro_3265	gpmA	2,3-diphosphoglycerate-dependent phosphoglycerate mutase
				Saro_2019	SARO_RS10155	triose-phosphate isomerase
				Saro_1809	SARO_RS09055	glucose-6-phosphate isomerase
				Saro_0021	glpX	class II fructose-bisphosphatase
				Saro_1440	SARO_RS07220	phosphoglycerate mutase family protein
				Saro_2908	SARO_RS14745	phosphoenolpyruvate carboxykinase
		GO:0006099 tricarboxylic acid cycle	GO	Saro_2322	SARO_RS11690	succinate dehydrogenase iron-sulfur subunit
				Saro_1181	SARO_RS05890	succinate--CoA ligase subunit alpha
				Saro_1696	fumC	class II fumarate hydratase
				Saro_1744	sdhC	succinate dehydrogenase, cytochrome b556 subunit
				Saro_1182	SARO_RS05895	malate dehydrogenase
				Saro_3170	SARO_RS16100	ADP-forming succinate--CoA ligase subunit beta
				Saro_1282	SARO_RS06410	NADP-dependent isocitrate dehydrogenase
				Saro_2032	SARO_RS10220	citrate synthase
				Saro_0425	acnA	aconitate hydratase AcnA
		nar00030 Pentose phosphate pathway	KEGG Pathways	Saro_2239	rpiB	ribose 5-phosphate isomerase B
				Saro_1964	SARO_RS09855	fructose bisphosphate aldolase
				Saro_0104	SARO_RS00520	ribulose-phosphate 3-epimerase
				Saro_0971	SARO_RS04850	ribose-phosphate pyrophosphokinase
				Saro_1968	tkt	transketolase
				Saro_0021	glpX	class II fructose-bisphosphatase
				Saro_1893	zwf	glucose-6-phosphate dehydrogenase
				Saro_2390	fsa	fructose-6-phosphate aldolase
				Saro_1809	SARO_RS09055	glucose-6-phosphate isomerase
				Saro_2568	SARO_RS12945	bifunctional 4-hydroxy-2-oxoglutarate aldolase/2-dehydro-3-deoxy-phosphogluconate aldolase
	C. crescentus	GO:0006730 one-carbon metabolic process	GO	CCNA_01275	NA	bifunctional 5,10-methylene-tetrahydrofolate dehydrogenase/ 5,10-methylene-tetrahydrofolate cyclohydrolase
				CCNA_00257	NA	adenosylhomocysteinase
				CCNA_02210	NA	dihydrofolate reductase
				CCNA_00491	NA	GTP cyclohydrolase I
				CCNA_00048	metK	S-adenosylmethionine synthetase
				CCNA_03745	NA	formyltetrahydrofolate deformylase
				CCNA_01419	NA	serine hydroxymethyltransferase
	Z. mobilis	zmo01200 Carbon metabolism	KEGG Pathways	ZMO0368	ZMO0368	phosphogluconate dehydratase
				ZMO1240	gpmA	2,3-diphosphoglycerate-dependent phosphoglycerate mutase
				ZMO1519	ZMO1519	ribose-phosphate pyrophosphokinase
				ZMO0178	ZMO0178	phosphoglycerate kinase
				ZMO1212	pgi	glucose-6-phosphate isomerase
				ZMO1955	ZMO1955	NAD-dependent malic enzyme
				ZMO0189	ZMO0189	L-serine ammonia-lyase
				ZMO0152	pyk	pyruvate kinase
				ZMO0583	ZMO0583	acetyl-CoA carboxylase carboxyltransferase subunit beta
				ZMO1481	sucC	ADP-forming succinate--CoA ligase subunit beta
				ZMO0369	glk	glucokinase
				ZMO0482	glpX	class II fructose-bisphosphatase
				ZMO0821	ZMO0821	cysteine synthase A
				ZMO0510	ZMO0510	pyruvate dehydrogenase complex dihydrolipoamide acetyltransferase
				ZMO1757	ZMO1757	gluconokinase
				ZMO1963	ZMO1963	citrate synthase
				ZMO0177	gap	type I glyceraldehyde-3-phosphate dehydrogenase
				ZMO0599	ZMO0599	acetyl-CoA carboxylase carboxyltransferase subunit alpha
		zmo00010 Glycolysis / Gluconeogenesis	KEGG Pathways	ZMO1240	gpmA	2,3-diphosphoglycerate-dependent phosphoglycerate mutase
				ZMO0178	ZMO0178	phosphoglycerate kinase
				ZMO1212	pgi	glucose-6-phosphate isomerase
				ZMO0152	pyk	pyruvate kinase
				ZMO0369	glk	glucokinase
				ZMO0482	glpX	class II fructose-bisphosphatase
				ZMO0510	ZMO0510	pyruvate dehydrogenase complex dihydrolipoamide acetyltransferase
				ZMO1596	yiaY	L-threonine dehydrogenase
				ZMO1236	adhP	alcohol dehydrogenase AdhP
				ZMO1360	ZMO1360	alpha-keto acid decarboxylase family protein
				ZMO0177	gap	type I glyceraldehyde-3-phosphate dehydrogenase
		zmo00030 Pentose phosphate pathway	KEGG Pathways	ZMO0368	ZMO0368	phosphogluconate dehydratase
				ZMO1519	ZMO1519	ribose-phosphate pyrophosphokinase
				ZMO1212	pgi	glucose-6-phosphate isomerase
				ZMO0482	glpX	class II fructose-bisphosphatase
				ZMO1757	ZMO1757	gluconokinase
		GO:0005975 carbohydrate metabolic process	GO	ZMO0942	ZMO0942	sucrose-6-phosphate hydrolase
				ZMO1719	ZMO1719	ROK family protein
				ZMO0368	ZMO0368	phosphogluconate dehydratase
				ZMO0905	ZMO0905	glucan biosynthesis protein D
				ZMO1642	ZMO1642	anhydro-N-acetylmuramic acid kinase
				ZMO0482	glpX	class II fructose-bisphosphatase
				ZMO1757	ZMO1757	gluconokinase
				ZMO1086	ZMO1086	glycosyl hydrolase family 5
				ZMO1530	ZMO1530	KpsF/GutQ family sugar-phosphate isomerase
				ZMO0056	glmS	glutamine--fructose-6-phosphate transaminase (isomerizing)
Biosynthesis of Secondary Metabolites
	Species	Sub-cluster	Cluster Source	Locus_Tag	Gene_Name	Product
	R. sphaeroides	rsp01110 Biosynthesis of secondary metabolites	KEGG Pathways	RSP_1351	serC	phosphoserine aminotransferase apoenzyme
				RSP_0680	hemE	uroporphyrinogen decarboxylase
				RSP_0565	RSP_0565	CDP-diacylglycerol-choline O-phosphatidyltransferase
				RSP_2246	hisB	imidazoleglycerol-phosphate dehydratase
				RSP_2545	surE	5'-nucleotidase SurE
				RSP_0404	RSP_0404	fructose - 1%2C6 - bisphosphatase%2C GlpX
				RSP_0561	RSP_0561	transaldolase
				RSP_1772	accA	acetyl-CoA carboxylase carboxyl transferase subunit alpha
				RSP_2242	hisF	imidazole glycerol phosphate synthase subunit HisF
				RSP_2956	tktA	transketolase
				RSP_1559	icd	isocitrate dehydrogenase (NADP)
				RSP_0967	sucC	succinyl-CoA synthetase (ADP-forming) beta subunit
				RSP_2864	cbbE	Pentose-5-phosphate-3-epimerase
				RSP_0934	gpmI	2%2C3-bisphosphoglycerate-independent phosphoglycerate mutase
				RSP_2921	RSP_2921	3-deoxy-7-phosphoheptulonate synthase
				RSP_2894	ndk	nucleoside diphosphate kinase
				RSP_1984	RSP_1984	histidinol-phosphate aminotransferase
				RSP_2504	gph	phosphoglycolate phosphatase
				RSP_2243	hisA	1-(5-phosphoribosyl)-5-((5-phosphoribosylamino)methylideneamino) imidazole-4-carboxamide isomerase
				RSP_2002	trpG	anthranilate synthase%2C component II
				RSP_1849	RSP_1849	aspartate kinase
				RSP_2848	hemB	delta-aminolevulinic acid dehydratase
				RSP_1969	purM	phosphoribosylformylglycinamidine cyclo-ligase
				RSP_0974	RSP_0974	succinate dehydrogenase subunit C
				RSP_0263	bchC	Chlorophyll synthesis pathway%2C bchC
				RSP_1197	HemH	ferrochelatase
				RSP_1232	RSP_1232	putative integral membrane protein
				RSP_1947	cbbJ	triosephosphate isomerase
				RSP_0265	crtE	farnesyl-diphosphate synthase
				RSP_2193	gcvT	putative aminomethyltransferase%2C tetrahydrofolate dependent
				RSP_4047	pdhAa	Pyruvate dehydrogenase E1 component%2C alpha subunit
				RSP_2301	prsA	Phosphoribosyl pyrophosphate synthetase
				RSP_1100	purH	bifunctional phosphoribosylaminoimidazolecarboxamide formyltransferase/IMP cyclohydrolase
				RSP_0281	bchE	anaerobic Mg-protoporphyrin IX monomethyl ester oxidative cyclase
				RSP_2984	hemA	5-aminolevulinate synthase
				RSP_1991	RSP_1991	Putative Ornithine decarboxylase
				RSP_0758	RSP_0758	riboflavin synthase alpha chain
				RSP_0699	hemZ	coproporphyrinogen III oxidase
				RSP_0359	cbbI	ribose-5-phosphate isomerase
				RSP_1338	ubiE	demethylmenaquinone methyltransferase%3B 2-octaprenyl-6-methoxy-1%2C4-benzoquinone methylase
				RSP_0882	dapA	4-hydroxy-tetrahydrodipicolinate synthase
				RSP_0579	RSP_0579	acetyl-coenzyme A synthetase
				RSP_2875	glk	putative glucokinase
				RSP_2342	gpt	xanthine phosphoribosyltransferase
				RSP_0272	crtA	Spheroidene monooxygenase
				RSP_1020	glcD	putative glycolate oxidase subunit protein
				RSP_2776	acpP1	Acyl carrier protein%2C AcpP
				RSP_2124	RSP_2124	methionine synthase I
				RSP_0273	bchI	protoporphyrin IX magnesium-chelatase
				RSP_1756	panB	ketopantoate hydroxymethyltransferase
				RSP_2887	glgP	glycogen phosphorylase
				RSP_1806	RSP_1806	aconitate hydratase
				RSP_2786	HPRT	Hypoxanthine-guanine phosphoribosyltransferase
				RSP_1135	ispA	geranylgeranyl pyrophosphate synthetase
				RSP_2221	purB	adenylosuccinate lyase
				RSP_2126	purC	phosphoribosylaminoimidazole-succinocarboxamide synthase
				RSP_4044	pgk	phosphoglycerate kinase
				RSP_2008	argD	acetylornithine transaminase
				RSP_2835	ispD	putative 4-diphosphocytidyl-2C-methyl-D-erythritol synthase (YgbP)
				RSP_2951	purL	phosphoribosylformylglycinamidine synthase subunit II
				RSP_2627	hisI	phosphoribosyl-AMP cyclohydrolase
				RSP_2817	aroK	shikimate kinase
				RSP_0682	hemF	coproporphyrinogen oxidase
				RSP_1149	gltD	glutamate synthase (NADPH) small subunit
				RSP_0632	hisD1	histidinol dehydrogenase
				RSP_2463	acpP	acyl carrier protein
				RSP_0279	bchG	chlorophyll synthase
				RSP_1292	RSP_1292	putative Aldehyde dehydrogenase
				RSP_0467	ubiD	3-octaprenyl-4hydroxybenzoate decarboxylase
				RSP_2538	fabG1	Short-chain dehydrogenase/reductase
				RSP_0831	trpA	tryptophan synthase%2C alpha chain
				RSP_2169	suhB	Inositol monophosphatase family protein
				RSP_0750	RSP_0750	Geranylgeranyl pyrophosphate synthase/Polyprenyl synthetase
				RSP_0190	accB	acetyl-CoA carboxylase%2C biotin carboxyl carrier protein
				RSP_0797	gltX1	glutamyl-tRNA synthetase
				RSP_1105	DapB	4-hydroxy-tetrahydrodipicolinate reductase
				RSP_0679	hemC	hydroxymethylbilane synthase
				RSP_1175	ubiG	3-demethylubiquinone-9 3-methyltransferase
				RSP_1847	PurD	phosphoribosylamine--glycine ligase
				RSP_1680	pckA	phosphoenolpyruvate carboxykinase
				RSP_2344	fabI1	Enoyl-(acyl-carrier-protein) reductase (NADH)
				RSP_4045	fbaB	fructose-bisphosphate aldolase
				RSP_1008	RSP_1008	4-hydroxybenzoate octaprenyltransferase
				RSP_0863	leuC	3-isopropylmalate dehydratase large subunit
				RSP_0706	pheA	prephenate dehydratase
				RSP_1376	asd	aspartate-semialdehyde dehydrogenase
				RSP_1994	gltA	citrate synthase
				RSP_1350	serB	phosphoserine phosphatase
				RSP_0968	mdh	malate dehydrogenase (NAD)
				RSP_0286	bchB	ferredoxin protochlorophyllide reductase subunit B
				RSP_0854	RSP_0854	ornithine cyclodeaminase
				RSP_2946	argC	N-acetyl-gamma-glutamyl-phosphate reductase
				RSP_1140	ilvE1	branched-chain amino acid aminotransferase
				RSP_1068	argB	acetylglutamate kinase
				RSP_2304	ribF	FMN adenylyltransferase%3B riboflavin kinase
				RSP_2216	ilvE	branched-chain amino acid aminotransferase
				RSP_0403	RSP_0403	homoserine dehydrogenase
				RSP_1766	pykA	pyruvate kinase
				RSP_2284	RSP_2284	histidinol phosphate aminotransferase apoenzyme
				RSP_2682	fabD	acyl-carrier-protein S-malonyltransferase
				RSP_0317	hemN	coproporphyrinogen III oxidase
				RSP_0757	ribBA	3%2C4-dihydroxy-2-butanone-4-phosphate synthase
				RSP_2868	RSP_2868	inosine-5'-monophosphate dehydrogenase
				RSP_2734	zwf	glucose-6-phosphate 1-dehydrogenase
				RSP_1869	RSP_1869	2-octaprenyl-6-methoxyphenyl hydroxylase
				RSP_0929	accD	acetyl-CoA carboxylase subunit beta
				RSP_0936	dapF	diaminopimelate epimerase
				RSP_1513	trpB	tryptophan synthase subunit beta
				RSP_1831	thrC	threonine synthase
				RSP_0719	RSP_0719	phosphatidylserine decarboxylase
				RSP_1980	glcB	malate synthase
				RSP_1448	RSP_1448	L-threonine aldolase
				RSP_0446	RSP_0446	isocitrate dehydrogenase (NADP)
				RSP_2461	fabG	3-oxoacyl-(acyl-carrier-protein) reductase
				RSP_1234	aroE	shikimate dehydrogenase
				RSP_1212	argG	argininosuccinate synthase
				RSP_0276	RSP_0276	isopentenyl-diphosphate delta-isomerase
				RSP_0266	crtD	Methoxyneurosporene dehydrogenase
				RSP_1389	aroC	chorismate synthase
		rsp01240 Biosynthesis of cofactors	KEGG Pathways	RSP_1351	serC	phosphoserine aminotransferase apoenzyme
				RSP_0680	hemE	uroporphyrinogen decarboxylase
				RSP_0368	RSP_0368	CTP synthase
				RSP_1852	RSP_1852	GTP cyclohydrolase I
				RSP_0242	RSP_0242	Kynureninase
				RSP_2894	ndk	nucleoside diphosphate kinase
				RSP_0796	cobQ	adenosylcobyric acid synthase (glutamine-hydrolysing)
				RSP_2848	hemB	delta-aminolevulinic acid dehydratase
				RSP_1002	pyrB	aspartate carbamoyltransferase
				RSP_1197	HemH	ferrochelatase
				RSP_1232	RSP_1232	putative integral membrane protein
				RSP_0816	RSP_0816	Putative aminotransferase%2C class IV
				RSP_1404	RSP_1404	orotidine-5'-phosphate decarboxylase
				RSP_2984	hemA	5-aminolevulinate synthase
				RSP_0758	RSP_0758	riboflavin synthase alpha chain
				RSP_0699	hemZ	coproporphyrinogen III oxidase
				RSP_1878	lipB	lipoyltransferase
				RSP_1338	ubiE	demethylmenaquinone methyltransferase%3B 2-octaprenyl-6-methoxy-1%2C4-benzoquinone methylase
				RSP_0825	ppnk	putative inorganic polyphosphate/ATP-NAD kinase
				RSP_0663	RSP_0663	Formate-tetrahydrofolate ligase
				RSP_0653	RSP_0653	UDP-glucose 6-dehydrogenase
				RSP_1756	panB	ketopantoate hydroxymethyltransferase
				RSP_2533	RSP_2533	pantothenate kinase
				RSP_2221	purB	adenylosuccinate lyase
				RSP_2333	nadE	NAD(+) synthase
				RSP_1005	gshA	putative glutathione synthetase
				RSP_0661	RSP_0661	5%2C10-methylenetetrahydrofolate dehydrogenase (NADP+)%3B methenyltetrahydrofolate cyclohydrolase
				RSP_2464	fabF	3-oxoacyl-(acyl-carrier-protein) synthase II
				RSP_0682	hemF	coproporphyrinogen oxidase
				RSP_0649	thiM	hydroxyethylthiazole kinase
				RSP_1292	RSP_1292	putative Aldehyde dehydrogenase
				RSP_0467	ubiD	3-octaprenyl-4hydroxybenzoate decarboxylase
				RSP_2538	fabG1	Short-chain dehydrogenase/reductase
				RSP_1368	pncA	putative pyrazinamidase/nicotinamidase
				RSP_0797	gltX1	glutamyl-tRNA synthetase
				RSP_0679	hemC	hydroxymethylbilane synthase
				RSP_1175	ubiG	3-demethylubiquinone-9 3-methyltransferase
				RSP_2344	fabI1	Enoyl-(acyl-carrier-protein) reductase (NADH)
				RSP_1008	RSP_1008	4-hydroxybenzoate octaprenyltransferase
				RSP_0586	nadD	nicotinate-nucleotide adenylyltransferase
				RSP_0602	RSP_0602	adenosylcobinamide kinase/adenosylcobinamide phosphate guanyltransferase
				RSP_0366	RSP_0366	Adenylosuccinate synthetase
				RSP_1692	pduO	ATP:cob(I)alamin adenosyltransferase
				RSP_2712	fabZ	3-hydroxyacyl-(acyl-carrier-protein) dehydratase
				RSP_2783	lipA	lipoyl synthase
				RSP_1140	ilvE1	branched-chain amino acid aminotransferase
				RSP_1930	pyrC	dihydroorotase
				RSP_2304	ribF	FMN adenylyltransferase%3B riboflavin kinase
				RSP_2216	ilvE	branched-chain amino acid aminotransferase
				RSP_1766	pykA	pyruvate kinase
				RSP_1976	cobT	cobaltochelatase CobT subunit
				RSP_0317	hemN	coproporphyrinogen III oxidase
				RSP_0757	ribBA	3%2C4-dihydroxy-2-butanone-4-phosphate synthase
				RSP_1869	RSP_1869	2-octaprenyl-6-methoxyphenyl hydroxylase
				RSP_0818	carB	carbamoyl-phosphate synthase large subunit
				RSP_2461	fabG	3-oxoacyl-(acyl-carrier-protein) reductase
				RSP_1862	RSP_1862	Dihydropteroate synthase
				RSP_1815	gshB	glutathione synthase
				RSP_0430	cobD	adenosylcobinamide-phosphate synthase
				RSP_1977	cobS	cobaltochelatase CobS subunit
				RSP_2428	cobT1	nicotinate-nucleotide-dimethylbenzimidazole phosphoribosyltransferase
	N. aromaticivorans	nar01110 Biosynthesis of secondary metabolites	KEGG Pathways	Saro_1696	fumC	class II fumarate hydratase
				Saro_0060	SARO_RS00300	glutamate-5-semialdehyde dehydrogenase
				Saro_2239	rpiB	ribose 5-phosphate isomerase B
				Saro_1925	SARO_RS09650	bifunctional 2-C-methyl-D-erythritol 4-phosphate cytidylyltransferase/2-C-methyl-D-erythritol 2,4-cyclodiphosphate synthase
				Saro_1195	SARO_RS05970	argininosuccinate synthase
				Saro_2625	acs	acetate--CoA ligase
				Saro_1100	SARO_RS05490	threonine ammonia-lyase
				Saro_1282	SARO_RS06410	NADP-dependent isocitrate dehydrogenase
				Saro_1763	SARO_RS08825	amidophosphoribosyltransferase
				Saro_1181	SARO_RS05890	succinate--CoA ligase subunit alpha
				Saro_0172	SARO_RS00855	phosphoribosylamine--glycine ligase
				Saro_1146	SARO_RS05720	glutamate 5-kinase
				Saro_0119	SARO_RS00595	CopD family protein
				Saro_3265	gpmA	2,3-diphosphoglycerate-dependent phosphoglycerate mutase
				Saro_0432	pyk	pyruvate kinase
				Saro_2078	accB	acetyl-CoA carboxylase biotin carboxyl carrier protein
				Saro_0051	SARO_RS00255	enoyl-ACP reductase FabI
				Saro_2261	ilvB	biosynthetic-type acetolactate synthase large subunit
				Saro_3176	SARO_RS16130	glutamate synthase large subunit
				Saro_1964	SARO_RS09855	fructose bisphosphate aldolase
				Saro_2340	SARO_RS11775	acyl carrier protein
				Saro_1182	SARO_RS05895	malate dehydrogenase
				Saro_2919	SARO_RS14800	ATP phosphoribosyltransferase
				Saro_0106	SARO_RS00530	bifunctional phosphoribosylaminoimidazolecarboxamide formyltransferase/IMP cyclohydrolase
				Saro_2267	leuA	2-isopropylmalate synthase
				Saro_2379	SARO_RS11970	acetolactate synthase large subunit
				Saro_3252	SARO_RS16505	sulfate adenylyltransferase subunit CysD
				Saro_1029	SARO_RS05135	isocitrate lyase
				Saro_0425	acnA	aconitate hydratase AcnA
				Saro_1173	leuD	3-isopropylmalate dehydratase small subunit
				Saro_2077	aroQ	type II 3-dehydroquinate dehydratase
				Saro_2409	SARO_RS12120	cobalamin-independent methionine synthase II family protein
				Saro_3171	SARO_RS16105	3(2),5-bisphosphate nucleotidase CysQ
				Saro_1908	pdhA	pyruvate dehydrogenase (acetyl-transferring) E1 component subunit alpha
				Saro_2662	leuB	3-isopropylmalate dehydrogenase
				Saro_1659	SARO_RS08320	glycogen/starch/alpha-glucan phosphorylase
				Saro_0118	SARO_RS00590	uroporphyrinogen decarboxylase
				Saro_2238	SARO_RS11260	flavin-dependent oxidoreductase
				Saro_3170	SARO_RS16100	ADP-forming succinate--CoA ligase subunit beta
				Saro_2367	SARO_RS11910	phosphate acyltransferase PlsX
				Saro_1993	SARO_RS10020	bifunctional glutamate N-acetyltransferase/amino-acid acetyltransferase ArgJ
				Saro_0004	SARO_RS00020	4-hydroxy-tetrahydrodipicolinate reductase
				Saro_1309	SARO_RS06550	adenylosuccinate lyase
				Saro_2024	SARO_RS10180	indole-3-glycerol phosphate synthase TrpC
				Saro_0161	SARO_RS00795	1-deoxy-D-xylulose-5-phosphate synthase
				Saro_1817	crtY	lycopene beta-cyclase CrtY
				Saro_0991	SARO_RS04950	3-deoxy-7-phosphoheptulonate synthase class II
				Saro_1797	hemA	5-aminolevulinate synthase
				Saro_2110	SARO_RS10610	pyruvate, phosphate dikinase
				Saro_1353	SARO_RS06780	polyprenyl synthetase family protein
				Saro_0899	SARO_RS04495	phosphoribosylformylglycinamidine cyclo-ligase
				Saro_2677	argH	argininosuccinate lyase
				Saro_1946	SARO_RS09760	pyruvate dehydrogenase complex dihydrolipoamide acetyltransferase
				Saro_1800	plsY	glycerol-3-phosphate 1-O-acyltransferase PlsY
				Saro_0073	SARO_RS00370	porphobilinogen synthase
				Saro_2031	SARO_RS10215	glutamate--tRNA ligase
				Saro_0695	SARO_RS03470	histidinol-phosphate transaminase
				Saro_2256	SARO_RS11350	phosphoribosylformylglycinamidine synthase subunit PurL
				Saro_2019	SARO_RS10155	triose-phosphate isomerase
				Saro_0104	SARO_RS00520	ribulose-phosphate 3-epimerase
				Saro_0874	SARO_RS04375	S-(hydroxymethyl)glutathione dehydrogenase/class III alcohol dehydrogenase
				Saro_2908	SARO_RS14745	phosphoenolpyruvate carboxykinase
				Saro_0467	SARO_RS02340	prephenate dehydratase
				Saro_2259	serB	phosphoserine phosphatase SerB
				Saro_3297	argB	acetylglutamate kinase
				Saro_1032	SARO_RS05145	phosphoribosylformylglycinamidine synthase subunit PurQ
				Saro_3319	SARO_RS16855	pantoate--beta-alanine ligase
				Saro_2536	SARO_RS12770	oxygen-dependent coproporphyrinogen oxidase
				Saro_0971	SARO_RS04850	ribose-phosphate pyrophosphokinase
				Saro_1121	SARO_RS05590	cysteine synthase A
				Saro_1402	SARO_RS07030	diaminopimelate epimerase
				Saro_1968	tkt	transketolase
				Saro_0951	SARO_RS04750	4-hydroxybenzoate octaprenyltransferase
				Saro_3110	SARO_RS15795	acyl carrier protein
				Saro_0921	SARO_RS04600	threonine synthase
				Saro_0595	ubiE	class I SAM-dependent methyltransferase
				Saro_1443	SARO_RS07235	4-hydroxy-tetrahydrodipicolinate synthase
				Saro_2681	SARO_RS13610	ATP phosphoribosyltransferase regulatory subunit
				Saro_0975	SARO_RS04870	inositol monophosphatase family protein
				Saro_0284	SARO_RS01425	methionine adenosyltransferase
				Saro_2858	SARO_RS14495	riboflavin synthase
				Saro_1339	SARO_RS06700	acyl carrier protein
				Saro_1006	SARO_RS05025	imidazoleglycerol-phosphate dehydratase HisB
				Saro_1757	SARO_RS08795	2-oxoacid:acceptor oxidoreductase subunit alpha
				Saro_0021	glpX	class II fructose-bisphosphatase
				Saro_1011	SARO_RS05050	phosphoribosyl-ATP diphosphatase
				Saro_0894	SARO_RS04470	nucleoside-diphosphate kinase
				Saro_0019	SARO_RS00095	homoserine dehydrogenase
				Saro_3304	SARO_RS16780	aspartate kinase
				Saro_1784	SARO_RS08930	dihydroxy-acid dehydratase
				Saro_3303	SARO_RS16775	bifunctional 2-polyprenyl-6-hydroxyphenol methylase/3-demethylubiquinol 3-O-methyltransferase UbiG
				Saro_1752	SARO_RS08770	IMP dehydrogenase
				Saro_1427	fabD	ACP S-malonyltransferase
				Saro_2671	SARO_RS13560	branched-chain amino acid aminotransferase
				Saro_1744	sdhC	succinate dehydrogenase, cytochrome b556 subunit
				Saro_1794	SARO_RS08980	type III PLP-dependent enzyme
				Saro_2260	SARO_RS11370	tRNA (adenosine(37)-N6)-dimethylallyltransferase MiaA
				Saro_1900	SARO_RS09515	shikimate kinase
				Saro_1009	hisA	1-(5-phosphoribosyl)-5-(5- phosphoribosylamino)methylideneaminoimidazole-4- carboxamide isomerase
				Saro_1041	SARO_RS05190	phosphoribosylaminoimidazolesuccinocarboxamide synthase
				Saro_1087	SARO_RS05425	4-hydroxy-3-methylbut-2-enyl diphosphate reductase
				Saro_1302	trpB	tryptophan synthase subunit beta
				Saro_3238	rfbA	glucose-1-phosphate thymidylyltransferase RfbA
				Saro_1893	zwf	glucose-6-phosphate dehydrogenase
				Saro_0902	SARO_RS04510	serine acetyltransferase
				Saro_1850	SARO_RS09260	glycine cleavage system aminomethyltransferase GcvT
				Saro_2216	SARO_RS11150	6,7-dimethyl-8-ribityllumazine synthase
				Saro_1283	SARO_RS06415	crotonase/enoyl-CoA hydratase family protein
				Saro_2390	fsa	fructose-6-phosphate aldolase
				Saro_0450	galU	UTP--glucose-1-phosphate uridylyltransferase GalU
				Saro_3267	SARO_RS16590	amino acid lyase
				Saro_2262	SARO_RS11380	acetolactate synthase small subunit
				Saro_2556	cobA	uroporphyrinogen-III C-methyltransferase
				Saro_0009	SARO_RS00045	chorismate synthase
				Saro_0915	SARO_RS04575	protoheme IX farnesyltransferase
				Saro_2223	SARO_RS11185	phosphopyruvate hydratase
				Saro_2554	metC	cystathionine beta-lyase
				Saro_1896	SARO_RS09495	glucokinase
				Saro_1809	SARO_RS09055	glucose-6-phosphate isomerase
				Saro_1410	SARO_RS07070	aspartate-semialdehyde dehydrogenase
				Saro_0417	SARO_RS02085	flavodoxin-dependent (E)-4-hydroxy-3-methylbut-2-enyl-diphosphate synthase
				Saro_0759	SARO_RS03795	cytochrome P450
				Saro_0684	SARO_RS03415	homoserine O-succinyltransferase
				Saro_1903	SARO_RS09530	acetyl-CoA carboxylase carboxyltransferase subunit alpha
				Saro_1168	SARO_RS05825	beta-carotene hydroxylase
				Saro_2253	SARO_RS11335	polyprenyl synthetase family protein
				Saro_1352	SARO_RS06775	chorismate mutase
				Saro_2679	SARO_RS13600	phosphoserine transaminase
				Saro_1366	SARO_RS06850	phosphatidylserine decarboxylase
				Saro_0188	SARO_RS00935	fumarate hydratase
				Saro_2675	lysA	diaminopimelate decarboxylase
				Saro_0101	SARO_RS00505	inositol-3-phosphate synthase
				Saro_1790	SARO_RS08960	saccharopine dehydrogenase family protein
				Saro_0819	SARO_RS04090	galactose mutarotase
				Saro_1170	leuC	3-isopropylmalate dehydratase large subunit
				Saro_2032	SARO_RS10220	citrate synthase
				Saro_0808	SARO_RS04035	acyl-CoA carboxylase subunit beta
				Saro_1719	SARO_RS08605	glycoside hydrolase family 3 protein
				Saro_3288	SARO_RS16695	heme A synthase
				Saro_2322	SARO_RS11690	succinate dehydrogenase iron-sulfur subunit
				Saro_1677	SARO_RS08405	ketopantoate reductase family protein
		GO:0006783 heme biosynthetic process	GO	Saro_1797	hemA	5-aminolevulinate synthase
				Saro_2536	SARO_RS12770	oxygen-dependent coproporphyrinogen oxidase
				Saro_0915	SARO_RS04575	protoheme IX farnesyltransferase
				Saro_0073	SARO_RS00370	porphobilinogen synthase
				Saro_3288	SARO_RS16695	heme A synthase
	C. crescentus	ccs01110 Biosynthesis of secondary metabolites	KEGG Pathways	CCNA_00740	NA	riboflavin kinase/FMN adenylyltransferase
				CCNA_03740	NA	cysteine synthase
				CCNA_00358	NA	delta 3,5-delta2,4-dienoyl-CoA isomerase precursor
				CCNA_00084	purH	phosphoribosylaminoimidazolecarboxamide formyltransferase/IMP cyclohydrolase
				CCNA_03704	NA	3-phosphoshikimate 1-carboxyvinyltransferase
				CCNA_01549	NA	sulfate adenylyltransferase subunit 1/adenylylsulfate kinase
				CCNA_00515	NA	5-methyltetrahydropteroyltriglutamate-- homocysteine methyltransferase
				CCNA_03269	NA	glucokinase
				CCNA_02528	NA	PlsY-like acyl-phosphate glycerol 3-phosphate acyltransferase
				CCNA_03378	NA	inositol monophosphatase family protein
				CCNA_01770	NA	nucleoside diphosphate kinase
				CCNA_02576	NA	phosphoribosylamidoimidazole-succinocarboxamide synthase
				CCNA_03746	NA	acetylornithine deacetylase
				CCNA_01162	NA	beta-D-glucoside glucohydrolase
				CCNA_03575	NA	3-ketoacyl-CoA thiolase
				CCNA_03695	NA	aldehyde dehydrogenase
				CCNA_00544	NA	acetyl-CoA acetyltransferase
				CCNA_01970	NA	triosephosphate isomerase
				CCNA_01730	NA	amidophosphoribosyltransferase
				CCNA_02136	zwf	glucose-6-phosphate 1-dehydrogenase
				CCNA_03090	NA	acetyl-coenzyme A carboxylase carboxyl transferase subunit alpha
				CCNA_00828	NA	tryptophan halogenase
				CCNA_03464	NA	glycine cleavage system H protein
				CCNA_03471	NA	4-hydroxy-3-methylbut-2-enyl diphosphate reductase
				CCNA_00894	NA	1-hydroxy-2-methyl-2-(E)-butenyl 4-diphosphate synthase
				CCNA_02194	NA	fumarate hydratase
		ccs01240 Biosynthesis of cofactors	KEGG Pathways	CCNA_00740	NA	riboflavin kinase/FMN adenylyltransferase
				CCNA_02980	NA	tryptophan 2,3-dioxygenase
				CCNA_02109	thiC	thiamine biosynthesis protein thiC
				CCNA_03048	NA	para-aminobenzoate synthetase component I
				CCNA_01770	NA	nucleoside diphosphate kinase
				CCNA_00487	NA	alkaline phosphatase
				CCNA_02776	NA	cobyric acid synthase CobQ
	Z. mobilis	zmo01110 Biosynthesis of secondary metabolites	KEGG Pathways	ZMO0923	argJ	bifunctional glutamate N-acetyltransferase/amino-acid acetyltransferase ArgJ
				ZMO0937	ZMO0937	aspartate/tyrosine/aromatic aminotransferase
				ZMO1141	ilvC	ketol-acid reductoisomerase
				ZMO1240	gpmA	2,3-diphosphoglycerate-dependent phosphoglycerate mutase
				ZMO0311	ZMO0311	pyrroline-5-carboxylate reductase
				ZMO1000	metE	5-methyltetrahydropteroyltriglutamate-- homocysteine S-methyltransferase
				ZMO0903	leuA	2-isopropylmalate synthase
				ZMO1653	ZMO1653	aspartate kinase
				ZMO0180	ispG	flavodoxin-dependent (E)-4-hydroxy-3-methylbut-2-enyl-diphosphate synthase
				ZMO1178	hisI	phosphoribosyl-AMP cyclohydrolase
				ZMO1519	ZMO1519	ribose-phosphate pyrophosphokinase
				ZMO0342	ZMO0342	pyridoxal phosphate-dependent aminotransferase
				ZMO1140	ilvN	acetolactate synthase small subunit
				ZMO0327	metC	cystathionine beta-lyase
				ZMO0178	ZMO0178	phosphoglycerate kinase
				ZMO1212	pgi	glucose-6-phosphate isomerase
				ZMO1279	ZMO1279	acyl carrier protein
				ZMO1767	galU	UTP--glucose-1-phosphate uridylyltransferase GalU
				ZMO1271	cobA	uroporphyrinogen-III C-methyltransferase
				ZMO1182	ZMO1182	4-(cytidine 5-diphospho)-2-C-methyl-D-erythritol kinase
				ZMO0189	ZMO0189	L-serine ammonia-lyase
				ZMO1719	ZMO1719	ROK family protein
				ZMO0187	ZMO0187	3-deoxy-7-phosphoheptulonate synthase
				ZMO1557	ZMO1557	amidophosphoribosyltransferase
				ZMO1954	ZMO1954	pantoate--beta-alanine ligase
				ZMO0273	ZMO0273	methionine adenosyltransferase
				ZMO1160	ZMO1160	phosphatidylserine decarboxylase
				ZMO1703	ZMO1703	UbiH/UbiF/VisC/COQ6 family ubiquinone biosynthesis hydroxylase
				ZMO0152	pyk	pyruvate kinase
				ZMO0583	ZMO0583	acetyl-CoA carboxylase carboxyltransferase subunit beta
				ZMO1481	sucC	ADP-forming succinate--CoA ligase subunit beta
				ZMO0369	glk	glucokinase
				ZMO1222	fabG	3-oxoacyl-ACP reductase FabG
				ZMO0482	glpX	class II fructose-bisphosphatase
				ZMO0821	ZMO0821	cysteine synthase A
				ZMO0510	ZMO0510	pyruvate dehydrogenase complex dihydrolipoamide acetyltransferase
				ZMO0432	ZMO0432	arginase family protein
				ZMO0474	ribB	3,4-dihydroxy-2-butanone-4-phosphate synthase
				ZMO1020	ZMO1020	type III PLP-dependent enzyme
				ZMO0942	ZMO0942	sucrose-6-phosphate hydrolase
				ZMO1596	yiaY	L-threonine dehydrogenase
				ZMO1757	ZMO1757	gluconokinase
				ZMO0421	ZMO0421	histidinol-phosphate transaminase
				ZMO1963	ZMO1963	citrate synthase
				ZMO0593	ZMO0593	3-dehydroquinate synthase
				ZMO1683	ZMO1683	asparaginase
				ZMO1236	adhP	alcohol dehydrogenase AdhP
				ZMO1036	ZMO1036	argininosuccinate synthase
				ZMO1902	ZMO1902	uroporphyrinogen-III synthase
				ZMO0875	ispH	4-hydroxy-3-methylbut-2-enyl diphosphate reductase
				ZMO1360	ZMO1360	alpha-keto acid decarboxylase family protein
				ZMO1891	ZMO1891	threonine synthase
				ZMO0564	ZMO0564	polyprenyl synthetase family protein
				ZMO0804	argC	N-acetyl-gamma-glutamyl-phosphate reductase
				ZMO0177	gap	type I glyceraldehyde-3-phosphate dehydrogenase
				ZMO0599	ZMO0599	acetyl-CoA carboxylase carboxyltransferase subunit alpha
				ZMO1770	argH	argininosuccinate lyase
				ZMO0709	ZMO0709	phosphoribosylformylglycinamidine cyclo-ligase
Biosynthesis of Amino Acids
	Species	Sub-cluster	Cluster Source	Locus_Tag	Gene_Name	Product
	R. sphaeroides	rsp01230 Biosynthesis of amino acids	KEGG Pathways	RSP_1351	serC	phosphoserine aminotransferase apoenzyme
				RSP_2246	hisB	imidazoleglycerol-phosphate dehydratase
				RSP_0561	RSP_0561	transaldolase
				RSP_2242	hisF	imidazole glycerol phosphate synthase subunit HisF
				RSP_2956	tktA	transketolase
				RSP_1559	icd	isocitrate dehydrogenase (NADP)
				RSP_2864	cbbE	Pentose-5-phosphate-3-epimerase
				RSP_0934	gpmI	2%2C3-bisphosphoglycerate-independent phosphoglycerate mutase
				RSP_2921	RSP_2921	3-deoxy-7-phosphoheptulonate synthase
				RSP_1984	RSP_1984	histidinol-phosphate aminotransferase
				RSP_2243	hisA	1-(5-phosphoribosyl)-5-((5-phosphoribosylamino)methylideneamino) imidazole-4-carboxamide isomerase
				RSP_2002	trpG	anthranilate synthase%2C component II
				RSP_1849	RSP_1849	aspartate kinase
				RSP_1947	cbbJ	triosephosphate isomerase
				RSP_2301	prsA	Phosphoribosyl pyrophosphate synthetase
				RSP_1131	dapD	2%2C3%2C4%2C5-tetrahydropyridine-2%2C6-dicarboxylate N-succinyltransferase
				RSP_0359	cbbI	ribose-5-phosphate isomerase
				RSP_0882	dapA	4-hydroxy-tetrahydrodipicolinate synthase
				RSP_2124	RSP_2124	methionine synthase I
				RSP_1806	RSP_1806	aconitate hydratase
				RSP_4044	pgk	phosphoglycerate kinase
				RSP_2008	argD	acetylornithine transaminase
				RSP_2627	hisI	phosphoribosyl-AMP cyclohydrolase
				RSP_2817	aroK	shikimate kinase
				RSP_1149	gltD	glutamate synthase (NADPH) small subunit
				RSP_0632	hisD1	histidinol dehydrogenase
				RSP_0831	trpA	tryptophan synthase%2C alpha chain
				RSP_1105	DapB	4-hydroxy-tetrahydrodipicolinate reductase
				RSP_4045	fbaB	fructose-bisphosphate aldolase
				RSP_0863	leuC	3-isopropylmalate dehydratase large subunit
				RSP_0706	pheA	prephenate dehydratase
				RSP_1376	asd	aspartate-semialdehyde dehydrogenase
				RSP_1994	gltA	citrate synthase
				RSP_1350	serB	phosphoserine phosphatase
				RSP_0854	RSP_0854	ornithine cyclodeaminase
				RSP_2946	argC	N-acetyl-gamma-glutamyl-phosphate reductase
				RSP_1140	ilvE1	branched-chain amino acid aminotransferase
				RSP_1068	argB	acetylglutamate kinase
				RSP_2216	ilvE	branched-chain amino acid aminotransferase
				RSP_0403	RSP_0403	homoserine dehydrogenase
				RSP_1766	pykA	pyruvate kinase
				RSP_2284	RSP_2284	histidinol phosphate aminotransferase apoenzyme
				RSP_0936	dapF	diaminopimelate epimerase
				RSP_1513	trpB	tryptophan synthase subunit beta
				RSP_1831	thrC	threonine synthase
				RSP_1448	RSP_1448	L-threonine aldolase
				RSP_0446	RSP_0446	isocitrate dehydrogenase (NADP)
				RSP_1234	aroE	shikimate dehydrogenase
				RSP_1212	argG	argininosuccinate synthase
				RSP_1389	aroC	chorismate synthase
		GO:0008652 cellular amino acid biosynthetic process	GO	RSP_1212	argG	argininosuccinate synthase
				RSP_2386	RSP_2386	methylthioribose-1-phosphate isomerase
				RSP_2627	hisI	phosphoribosyl-AMP cyclohydrolase
				RSP_1513	trpB	tryptophan synthase subunit beta
				RSP_1234	aroE	shikimate dehydrogenase
				RSP_2246	hisB	imidazoleglycerol-phosphate dehydratase
				RSP_0632	hisD1	histidinol dehydrogenase
				RSP_2008	argD	acetylornithine transaminase
				RSP_1851	metZ	O-succinylhomoserine sulfhydrylase
				RSP_0818	carB	carbamoyl-phosphate synthase large subunit
				RSP_1068	argB	acetylglutamate kinase
				RSP_1376	asd	aspartate-semialdehyde dehydrogenase
				RSP_1140	ilvE1	branched-chain amino acid aminotransferase
				RSP_1105	DapB	4-hydroxy-tetrahydrodipicolinate reductase
				RSP_2284	RSP_2284	histidinol phosphate aminotransferase apoenzyme
				RSP_0831	trpA	tryptophan synthase%2C alpha chain
				RSP_1831	thrC	threonine synthase
				RSP_0882	dapA	4-hydroxy-tetrahydrodipicolinate synthase
				RSP_0706	pheA	prephenate dehydratase
				RSP_0936	dapF	diaminopimelate epimerase
				RSP_1389	aroC	chorismate synthase
				RSP_0863	leuC	3-isopropylmalate dehydratase large subunit
				RSP_2946	argC	N-acetyl-gamma-glutamyl-phosphate reductase
				RSP_1131	dapD	2%2C3%2C4%2C5-tetrahydropyridine-2%2C6-dicarboxylate N-succinyltransferase
				RSP_2243	hisA	1-(5-phosphoribosyl)-5-((5-phosphoribosylamino)methylideneamino) imidazole-4-carboxamide isomerase
				RSP_2817	aroK	shikimate kinase
				RSP_0661	RSP_0661	5%2C10-methylenetetrahydrofolate dehydrogenase (NADP+)%3B methenyltetrahydrofolate cyclohydrolase
				RSP_2242	hisF	imidazole glycerol phosphate synthase subunit HisF
				RSP_1849	RSP_1849	aspartate kinase
		GO:0000105 histidine biosynthetic process	GO	RSP_2627	hisI	phosphoribosyl-AMP cyclohydrolase
				RSP_2246	hisB	imidazoleglycerol-phosphate dehydratase
				RSP_0632	hisD1	histidinol dehydrogenase
				RSP_2284	RSP_2284	histidinol phosphate aminotransferase apoenzyme
				RSP_2243	hisA	1-(5-phosphoribosyl)-5-((5-phosphoribosylamino)methylideneamino) imidazole-4-carboxamide isomerase
				RSP_0661	RSP_0661	5%2C10-methylenetetrahydrofolate dehydrogenase (NADP+)%3B methenyltetrahydrofolate cyclohydrolase
				RSP_2242	hisF	imidazole glycerol phosphate synthase subunit HisF
		GO:0009088 threonine biosynthetic process	GO	RSP_1376	asd	aspartate-semialdehyde dehydrogenase
				RSP_0403	RSP_0403	homoserine dehydrogenase
				RSP_1831	thrC	threonine synthase
				RSP_1849	RSP_1849	aspartate kinase
		GO:0009085 lysine biosynthetic process	GO	RSP_1376	asd	aspartate-semialdehyde dehydrogenase
				RSP_1105	DapB	4-hydroxy-tetrahydrodipicolinate reductase
				RSP_0882	dapA	4-hydroxy-tetrahydrodipicolinate synthase
				RSP_0936	dapF	diaminopimelate epimerase
				RSP_1131	dapD	2%2C3%2C4%2C5-tetrahydropyridine-2%2C6-dicarboxylate N-succinyltransferase
				RSP_1849	RSP_1849	aspartate kinase
		GO:0009089 lysine biosynthetic process via diaminopimelate	GO	RSP_1376	asd	aspartate-semialdehyde dehydrogenase
				RSP_1105	DapB	4-hydroxy-tetrahydrodipicolinate reductase
				RSP_0882	dapA	4-hydroxy-tetrahydrodipicolinate synthase
				RSP_0936	dapF	diaminopimelate epimerase
				RSP_1131	dapD	2%2C3%2C4%2C5-tetrahydropyridine-2%2C6-dicarboxylate N-succinyltransferase
				RSP_1849	RSP_1849	aspartate kinase
		rsp00300 Lysine biosynthesis	KEGG Pathways	RSP_1849	RSP_1849	aspartate kinase
				RSP_2099	murE	UDP-N-acetylmuramoylalanyl-D-glutamate--2%2C6-diaminopimelate ligase
				RSP_1131	dapD	2%2C3%2C4%2C5-tetrahydropyridine-2%2C6-dicarboxylate N-succinyltransferase
				RSP_0882	dapA	4-hydroxy-tetrahydrodipicolinate synthase
				RSP_2008	argD	acetylornithine transaminase
				RSP_1105	DapB	4-hydroxy-tetrahydrodipicolinate reductase
				RSP_1376	asd	aspartate-semialdehyde dehydrogenase
				RSP_0403	RSP_0403	homoserine dehydrogenase
				RSP_0936	dapF	diaminopimelate epimerase
		rsp00270 Cysteine and methionine metabolism	KEGG Pathways	RSP_1351	serC	phosphoserine aminotransferase apoenzyme
				RSP_0885	SseA	Thiosulfate sulfurtransferase%2C Rhodanese
				RSP_1851	metZ	O-succinylhomoserine sulfhydrylase
				RSP_1849	RSP_1849	aspartate kinase
				RSP_1514	ahcY	adenosylhomocysteinase
				RSP_2124	RSP_2124	methionine synthase I
				RSP_1005	gshA	putative glutathione synthetase
				RSP_2738	RSP_2738	putative Rhodanese-related sulfurtransferase
				RSP_2386	RSP_2386	methylthioribose-1-phosphate isomerase
				RSP_1376	asd	aspartate-semialdehyde dehydrogenase
				RSP_0968	mdh	malate dehydrogenase (NAD)
				RSP_1140	ilvE1	branched-chain amino acid aminotransferase
				RSP_2216	ilvE	branched-chain amino acid aminotransferase
				RSP_0403	RSP_0403	homoserine dehydrogenase
				RSP_1815	gshB	glutathione synthase
		GO:0009086 methionine biosynthetic process	GO	RSP_2386	RSP_2386	methylthioribose-1-phosphate isomerase
				RSP_2172	metF	5%2C10-methylenetetrahydrofolate reductase (NAD(P))
				RSP_1851	metZ	O-succinylhomoserine sulfhydrylase
				RSP_1376	asd	aspartate-semialdehyde dehydrogenase
				RSP_0403	RSP_0403	homoserine dehydrogenase
				RSP_2124	RSP_2124	methionine synthase I
				RSP_0661	RSP_0661	5%2C10-methylenetetrahydrofolate dehydrogenase (NADP+)%3B methenyltetrahydrofolate cyclohydrolase
	N. aromaticivorans	nar01230 Biosynthesis of amino acids	KEGG Pathways	Saro_0060	SARO_RS00300	glutamate-5-semialdehyde dehydrogenase
				Saro_2239	rpiB	ribose 5-phosphate isomerase B
				Saro_1195	SARO_RS05970	argininosuccinate synthase
				Saro_1100	SARO_RS05490	threonine ammonia-lyase
				Saro_1282	SARO_RS06410	NADP-dependent isocitrate dehydrogenase
				Saro_1146	SARO_RS05720	glutamate 5-kinase
				Saro_3265	gpmA	2,3-diphosphoglycerate-dependent phosphoglycerate mutase
				Saro_0432	pyk	pyruvate kinase
				Saro_2261	ilvB	biosynthetic-type acetolactate synthase large subunit
				Saro_3176	SARO_RS16130	glutamate synthase large subunit
				Saro_1964	SARO_RS09855	fructose bisphosphate aldolase
				Saro_2919	SARO_RS14800	ATP phosphoribosyltransferase
				Saro_2267	leuA	2-isopropylmalate synthase
				Saro_2379	SARO_RS11970	acetolactate synthase large subunit
				Saro_0425	acnA	aconitate hydratase AcnA
				Saro_1173	leuD	3-isopropylmalate dehydratase small subunit
				Saro_2077	aroQ	type II 3-dehydroquinate dehydratase
				Saro_2409	SARO_RS12120	cobalamin-independent methionine synthase II family protein
				Saro_2662	leuB	3-isopropylmalate dehydrogenase
				Saro_1993	SARO_RS10020	bifunctional glutamate N-acetyltransferase/amino-acid acetyltransferase ArgJ
				Saro_0004	SARO_RS00020	4-hydroxy-tetrahydrodipicolinate reductase
				Saro_2024	SARO_RS10180	indole-3-glycerol phosphate synthase TrpC
				Saro_0991	SARO_RS04950	3-deoxy-7-phosphoheptulonate synthase class II
				Saro_1835	dapD	2,3,4,5-tetrahydropyridine-2,6-dicarboxylate N-succinyltransferase
				Saro_2677	argH	argininosuccinate lyase
				Saro_0695	SARO_RS03470	histidinol-phosphate transaminase
				Saro_2019	SARO_RS10155	triose-phosphate isomerase
				Saro_0104	SARO_RS00520	ribulose-phosphate 3-epimerase
				Saro_0467	SARO_RS02340	prephenate dehydratase
				Saro_2259	serB	phosphoserine phosphatase SerB
				Saro_3297	argB	acetylglutamate kinase
				Saro_0971	SARO_RS04850	ribose-phosphate pyrophosphokinase
				Saro_1121	SARO_RS05590	cysteine synthase A
				Saro_1402	SARO_RS07030	diaminopimelate epimerase
				Saro_1968	tkt	transketolase
				Saro_0921	SARO_RS04600	threonine synthase
				Saro_1443	SARO_RS07235	4-hydroxy-tetrahydrodipicolinate synthase
				Saro_2681	SARO_RS13610	ATP phosphoribosyltransferase regulatory subunit
				Saro_0975	SARO_RS04870	inositol monophosphatase family protein
				Saro_0284	SARO_RS01425	methionine adenosyltransferase
				Saro_1006	SARO_RS05025	imidazoleglycerol-phosphate dehydratase HisB
				Saro_1011	SARO_RS05050	phosphoribosyl-ATP diphosphatase
				Saro_0019	SARO_RS00095	homoserine dehydrogenase
				Saro_3304	SARO_RS16780	aspartate kinase
				Saro_1784	SARO_RS08930	dihydroxy-acid dehydratase
				Saro_2671	SARO_RS13560	branched-chain amino acid aminotransferase
				Saro_1900	SARO_RS09515	shikimate kinase
				Saro_1009	hisA	1-(5-phosphoribosyl)-5-(5- phosphoribosylamino)methylideneaminoimidazole-4- carboxamide isomerase
				Saro_1302	trpB	tryptophan synthase subunit beta
				Saro_0902	SARO_RS04510	serine acetyltransferase
				Saro_2390	fsa	fructose-6-phosphate aldolase
				Saro_3267	SARO_RS16590	amino acid lyase
				Saro_2262	SARO_RS11380	acetolactate synthase small subunit
				Saro_0009	SARO_RS00045	chorismate synthase
				Saro_2223	SARO_RS11185	phosphopyruvate hydratase
				Saro_2554	metC	cystathionine beta-lyase
				Saro_1410	SARO_RS07070	aspartate-semialdehyde dehydrogenase
				Saro_0684	SARO_RS03415	homoserine O-succinyltransferase
				Saro_1352	SARO_RS06775	chorismate mutase
				Saro_2679	SARO_RS13600	phosphoserine transaminase
				Saro_2675	lysA	diaminopimelate decarboxylase
				Saro_1790	SARO_RS08960	saccharopine dehydrogenase family protein
				Saro_1170	leuC	3-isopropylmalate dehydratase large subunit
				Saro_2032	SARO_RS10220	citrate synthase
		GO:0008652 cellular amino acid biosynthetic process	GO	Saro_2262	SARO_RS11380	acetolactate synthase small subunit
				Saro_3297	argB	acetylglutamate kinase
				Saro_2919	SARO_RS14800	ATP phosphoribosyltransferase
				Saro_2024	SARO_RS10180	indole-3-glycerol phosphate synthase TrpC
				Saro_1009	hisA	1-(5-phosphoribosyl)-5-(5- phosphoribosylamino)methylideneaminoimidazole-4- carboxamide isomerase
				Saro_1146	SARO_RS05720	glutamate 5-kinase
				Saro_0060	SARO_RS00300	glutamate-5-semialdehyde dehydrogenase
				Saro_0004	SARO_RS00020	4-hydroxy-tetrahydrodipicolinate reductase
				Saro_1900	SARO_RS09515	shikimate kinase
				Saro_2267	leuA	2-isopropylmalate synthase
				Saro_2675	lysA	diaminopimelate decarboxylase
				Saro_0695	SARO_RS03470	histidinol-phosphate transaminase
				Saro_1402	SARO_RS07030	diaminopimelate epimerase
				Saro_1006	SARO_RS05025	imidazoleglycerol-phosphate dehydratase HisB
				Saro_1443	SARO_RS07235	4-hydroxy-tetrahydrodipicolinate synthase
				Saro_1993	SARO_RS10020	bifunctional glutamate N-acetyltransferase/amino-acid acetyltransferase ArgJ
				Saro_0009	SARO_RS00045	chorismate synthase
				Saro_1784	SARO_RS08930	dihydroxy-acid dehydratase
				Saro_2665	SARO_RS13530	aminotransferase class I/II-fold pyridoxal phosphate-dependent enzyme
				Saro_1195	SARO_RS05970	argininosuccinate synthase
				Saro_2677	argH	argininosuccinate lyase
				Saro_1410	SARO_RS07070	aspartate-semialdehyde dehydrogenase
				Saro_3176	SARO_RS16130	glutamate synthase large subunit
				Saro_1011	SARO_RS05050	phosphoribosyl-ATP diphosphatase
				Saro_1173	leuD	3-isopropylmalate dehydratase small subunit
				Saro_1835	dapD	2,3,4,5-tetrahydropyridine-2,6-dicarboxylate N-succinyltransferase
				Saro_2231	SARO_RS11225	glutamine-hydrolyzing carbamoyl-phosphate synthase small subunit
				Saro_2671	SARO_RS13560	branched-chain amino acid aminotransferase
				Saro_0019	SARO_RS00095	homoserine dehydrogenase
				Saro_2077	aroQ	type II 3-dehydroquinate dehydratase
				Saro_0921	SARO_RS04600	threonine synthase
				Saro_0684	SARO_RS03415	homoserine O-succinyltransferase
				Saro_2261	ilvB	biosynthetic-type acetolactate synthase large subunit
				Saro_2662	leuB	3-isopropylmalate dehydrogenase
				Saro_3304	SARO_RS16780	aspartate kinase
				Saro_0467	SARO_RS02340	prephenate dehydratase
				Saro_1170	leuC	3-isopropylmalate dehydratase large subunit
				Saro_1302	trpB	tryptophan synthase subunit beta
		nar00290 Valine leucine and isoleucine biosynthesis	KEGG Pathways	Saro_1100	SARO_RS05490	threonine ammonia-lyase
				Saro_2261	ilvB	biosynthetic-type acetolactate synthase large subunit
				Saro_2267	leuA	2-isopropylmalate synthase
				Saro_2379	SARO_RS11970	acetolactate synthase large subunit
				Saro_1173	leuD	3-isopropylmalate dehydratase small subunit
				Saro_2662	leuB	3-isopropylmalate dehydrogenase
				Saro_1784	SARO_RS08930	dihydroxy-acid dehydratase
				Saro_2671	SARO_RS13560	branched-chain amino acid aminotransferase
				Saro_2262	SARO_RS11380	acetolactate synthase small subunit
				Saro_1170	leuC	3-isopropylmalate dehydratase large subunit
		GO:0009082 branched-chain amino acid biosynthetic process	GO	Saro_2262	SARO_RS11380	acetolactate synthase small subunit
				Saro_2267	leuA	2-isopropylmalate synthase
				Saro_1784	SARO_RS08930	dihydroxy-acid dehydratase
				Saro_1173	leuD	3-isopropylmalate dehydratase small subunit
				Saro_2671	SARO_RS13560	branched-chain amino acid aminotransferase
				Saro_0019	SARO_RS00095	homoserine dehydrogenase
				Saro_2261	ilvB	biosynthetic-type acetolactate synthase large subunit
				Saro_2662	leuB	3-isopropylmalate dehydrogenase
				Saro_1170	leuC	3-isopropylmalate dehydratase large subunit
		nar00660 C5-Branched dibasic acid metabolism	KEGG Pathways	Saro_1181	SARO_RS05890	succinate--CoA ligase subunit alpha
				Saro_2261	ilvB	biosynthetic-type acetolactate synthase large subunit
				Saro_2379	SARO_RS11970	acetolactate synthase large subunit
				Saro_1173	leuD	3-isopropylmalate dehydratase small subunit
				Saro_2662	leuB	3-isopropylmalate dehydrogenase
				Saro_3170	SARO_RS16100	ADP-forming succinate--CoA ligase subunit beta
				Saro_2262	SARO_RS11380	acetolactate synthase small subunit
				Saro_2817	ligK	4-carboxy-4-hydroxy-2-oxoadipate aldolase/oxaloacetate decarboxylase
				Saro_1170	leuC	3-isopropylmalate dehydratase large subunit
		nar00270 Cysteine and methionine metabolism	KEGG Pathways	Saro_2081	SARO_RS10470	glutathione synthase
				Saro_1182	SARO_RS05895	malate dehydrogenase
				Saro_2409	SARO_RS12120	cobalamin-independent methionine synthase II family protein
				Saro_1121	SARO_RS05590	cysteine synthase A
				Saro_0949	SARO_RS04740	glutamate--cysteine ligase
				Saro_0284	SARO_RS01425	methionine adenosyltransferase
				Saro_0019	SARO_RS00095	homoserine dehydrogenase
				Saro_3304	SARO_RS16780	aspartate kinase
				Saro_2671	SARO_RS13560	branched-chain amino acid aminotransferase
				Saro_0130	SARO_RS00645	GAF domain-containing protein
				Saro_0902	SARO_RS04510	serine acetyltransferase
				Saro_2003	SARO_RS10070	adenosylhomocysteinase
				Saro_2554	metC	cystathionine beta-lyase
				Saro_1410	SARO_RS07070	aspartate-semialdehyde dehydrogenase
				Saro_2665	SARO_RS13530	aminotransferase class I/II-fold pyridoxal phosphate-dependent enzyme
				Saro_0684	SARO_RS03415	homoserine O-succinyltransferase
				Saro_2679	SARO_RS13600	phosphoserine transaminase
		GO:0009089 lysine biosynthetic process via diaminopimelate	GO	Saro_0004	SARO_RS00020	4-hydroxy-tetrahydrodipicolinate reductase
				Saro_2675	lysA	diaminopimelate decarboxylase
				Saro_1402	SARO_RS07030	diaminopimelate epimerase
				Saro_1443	SARO_RS07235	4-hydroxy-tetrahydrodipicolinate synthase
				Saro_1410	SARO_RS07070	aspartate-semialdehyde dehydrogenase
				Saro_1835	dapD	2,3,4,5-tetrahydropyridine-2,6-dicarboxylate N-succinyltransferase
				Saro_3304	SARO_RS16780	aspartate kinase
		GO:0009085 lysine biosynthetic process	GO	Saro_0004	SARO_RS00020	4-hydroxy-tetrahydrodipicolinate reductase
				Saro_2675	lysA	diaminopimelate decarboxylase
				Saro_1402	SARO_RS07030	diaminopimelate epimerase
				Saro_1443	SARO_RS07235	4-hydroxy-tetrahydrodipicolinate synthase
				Saro_1410	SARO_RS07070	aspartate-semialdehyde dehydrogenase
				Saro_1835	dapD	2,3,4,5-tetrahydropyridine-2,6-dicarboxylate N-succinyltransferase
				Saro_3304	SARO_RS16780	aspartate kinase
		GO:0009098 leucine biosynthetic process	GO	Saro_2267	leuA	2-isopropylmalate synthase
				Saro_1173	leuD	3-isopropylmalate dehydratase small subunit
				Saro_2671	SARO_RS13560	branched-chain amino acid aminotransferase
				Saro_2662	leuB	3-isopropylmalate dehydrogenase
				Saro_1170	leuC	3-isopropylmalate dehydratase large subunit
		GO:0009097 isoleucine biosynthetic process	GO	Saro_2262	SARO_RS11380	acetolactate synthase small subunit
				Saro_1784	SARO_RS08930	dihydroxy-acid dehydratase
				Saro_1410	SARO_RS07070	aspartate-semialdehyde dehydrogenase
				Saro_2671	SARO_RS13560	branched-chain amino acid aminotransferase
				Saro_0019	SARO_RS00095	homoserine dehydrogenase
				Saro_2261	ilvB	biosynthetic-type acetolactate synthase large subunit
		nar00300 Lysine biosynthesis	KEGG Pathways	Saro_0004	SARO_RS00020	4-hydroxy-tetrahydrodipicolinate reductase
				Saro_1835	dapD	2,3,4,5-tetrahydropyridine-2,6-dicarboxylate N-succinyltransferase
				Saro_1402	SARO_RS07030	diaminopimelate epimerase
				Saro_1443	SARO_RS07235	4-hydroxy-tetrahydrodipicolinate synthase
				Saro_0019	SARO_RS00095	homoserine dehydrogenase
				Saro_3304	SARO_RS16780	aspartate kinase
				Saro_1410	SARO_RS07070	aspartate-semialdehyde dehydrogenase
				Saro_2675	lysA	diaminopimelate decarboxylase
				Saro_1790	SARO_RS08960	saccharopine dehydrogenase family protein
		GO:0008299 isoprenoid biosynthetic process	GO	Saro_1925	SARO_RS09650	bifunctional 2-C-methyl-D-erythritol 4-phosphate cytidylyltransferase/2-C-methyl-D-erythritol 2,4-cyclodiphosphate synthase
				Saro_0417	SARO_RS02085	flavodoxin-dependent (E)-4-hydroxy-3-methylbut-2-enyl-diphosphate synthase
				Saro_1087	SARO_RS05425	4-hydroxy-3-methylbut-2-enyl diphosphate reductase
				Saro_0161	SARO_RS00795	1-deoxy-D-xylulose-5-phosphate synthase
				Saro_2253	SARO_RS11335	polyprenyl synthetase family protein
				Saro_1353	SARO_RS06780	polyprenyl synthetase family protein
	Z. mobilis	zmo01230 Biosynthesis of amino acids	KEGG Pathways	ZMO0923	argJ	bifunctional glutamate N-acetyltransferase/amino-acid acetyltransferase ArgJ
				ZMO0937	ZMO0937	aspartate/tyrosine/aromatic aminotransferase
				ZMO1141	ilvC	ketol-acid reductoisomerase
				ZMO1240	gpmA	2,3-diphosphoglycerate-dependent phosphoglycerate mutase
				ZMO0311	ZMO0311	pyrroline-5-carboxylate reductase
				ZMO1000	metE	5-methyltetrahydropteroyltriglutamate-- homocysteine S-methyltransferase
				ZMO0903	leuA	2-isopropylmalate synthase
				ZMO1653	ZMO1653	aspartate kinase
				ZMO1178	hisI	phosphoribosyl-AMP cyclohydrolase
				ZMO1519	ZMO1519	ribose-phosphate pyrophosphokinase
				ZMO0342	ZMO0342	pyridoxal phosphate-dependent aminotransferase
				ZMO1140	ilvN	acetolactate synthase small subunit
				ZMO0327	metC	cystathionine beta-lyase
				ZMO0178	ZMO0178	phosphoglycerate kinase
				ZMO0189	ZMO0189	L-serine ammonia-lyase
				ZMO0187	ZMO0187	3-deoxy-7-phosphoheptulonate synthase
				ZMO0273	ZMO0273	methionine adenosyltransferase
				ZMO0152	pyk	pyruvate kinase
				ZMO0821	ZMO0821	cysteine synthase A
				ZMO0432	ZMO0432	arginase family protein
				ZMO0431	dapD	2,3,4,5-tetrahydropyridine-2,6-dicarboxylate N-succinyltransferase
				ZMO0421	ZMO0421	histidinol-phosphate transaminase
				ZMO1963	ZMO1963	citrate synthase
				ZMO0593	ZMO0593	3-dehydroquinate synthase
				ZMO1036	ZMO1036	argininosuccinate synthase
				ZMO1891	ZMO1891	threonine synthase
				ZMO0804	argC	N-acetyl-gamma-glutamyl-phosphate reductase
				ZMO0177	gap	type I glyceraldehyde-3-phosphate dehydrogenase
				ZMO1770	argH	argininosuccinate lyase
Transport
	Species	Sub-cluster	Cluster Source	Locus_Tag	Gene_Name	Product
	R. sphaeroides	rsp03060 Protein export	KEGG Pathways	RSP_1064	RSP_1064	protein translocase subunit yidC
				RSP_0367	RSP_0367	protein translocase subunit secG
				RSP_1674	RSP_1674	signal peptidase I
				RSP_1705	RSP_1705	protein translocase subunit secE/sec61 gamma
				RSP_1053	ffh	signal recognition particle subunit FFH/SRP54 (srp54)
				RSP_1735	secY	protein translocase subunit secY/sec61 alpha
				RSP_2540	tatA	twin-arginine translocation system protein%2C TatA
				RSP_1843	ftsY	signal recognition particle-docking protein FtsY
				RSP_1169	secA	protein translocase subunit secA
				RSP_1797	YajC	protein translocase subunit yajC
				RSP_1237	secB	protein translocase subunit secB
		rsp03070 Bacterial secretion system	KEGG Pathways	RSP_1064	RSP_1064	protein translocase subunit yidC
				RSP_0367	RSP_0367	protein translocase subunit secG
				RSP_1705	RSP_1705	protein translocase subunit secE/sec61 gamma
				RSP_1053	ffh	signal recognition particle subunit FFH/SRP54 (srp54)
				RSP_1735	secY	protein translocase subunit secY/sec61 alpha
				RSP_2540	tatA	twin-arginine translocation system protein%2C TatA
				RSP_1843	ftsY	signal recognition particle-docking protein FtsY
				RSP_1169	secA	protein translocase subunit secA
				RSP_1797	YajC	protein translocase subunit yajC
				RSP_1237	secB	protein translocase subunit secB
	N. aromaticivorans	nar03060 Protein export	KEGG Pathways	Saro_2018	secG	preprotein translocase subunit SecG
				Saro_2074	yajC	preprotein translocase subunit YajC
				Saro_0831	secE	preprotein translocase subunit SecE
				Saro_1404	SARO_RS07040	signal recognition particle protein
				Saro_1094	SARO_RS05460	twin-arginine translocase TatA/TatE family subunit
				Saro_1808	lepB	signal peptidase I
				Saro_0578	SARO_RS02885	membrane protein insertase YidC
				Saro_0586	SARO_RS02920	protein-export chaperone SecB
				Saro_1269	SARO_RS06350	preprotein translocase subunit SecY
				Saro_1400	SARO_RS07020	signal recognition particle-docking protein FtsY
Biosynthesis of Purines
	Species	Sub-cluster	Cluster Source	Locus_Tag	Gene_Name	Product
	R. sphaeroides	GO:0006164 purine nucleotide biosynthetic process	GO	RSP_2868	RSP_2868	inosine-5'-monophosphate dehydrogenase
				RSP_2951	purL	phosphoribosylformylglycinamidine synthase subunit II
				RSP_2221	purB	adenylosuccinate lyase
				RSP_1969	purM	phosphoribosylformylglycinamidine cyclo-ligase
				RSP_1847	PurD	phosphoribosylamine--glycine ligase
				RSP_2126	purC	phosphoribosylaminoimidazole-succinocarboxamide synthase
				RSP_0366	RSP_0366	Adenylosuccinate synthetase
				RSP_0005	guaA	GMP synthase (glutamine-hydrolyzing)
				RSP_0661	RSP_0661	5%2C10-methylenetetrahydrofolate dehydrogenase (NADP+)%3B methenyltetrahydrofolate cyclohydrolase
				RSP_1100	purH	bifunctional phosphoribosylaminoimidazolecarboxamide formyltransferase/IMP cyclohydrolase
	N. aromaticivorans	GO:0006164 purine nucleotide biosynthetic process	GO	Saro_2683	SARO_RS13620	adenylosuccinate synthase
				Saro_0172	SARO_RS00855	phosphoribosylamine--glycine ligase
				Saro_1752	SARO_RS08770	IMP dehydrogenase
				Saro_2256	SARO_RS11350	phosphoribosylformylglycinamidine synthase subunit PurL
				Saro_1763	SARO_RS08825	amidophosphoribosyltransferase
				Saro_0550	SARO_RS02740	glutamine-hydrolyzing GMP synthase
				Saro_0106	SARO_RS00530	bifunctional phosphoribosylaminoimidazolecarboxamide formyltransferase/IMP cyclohydrolase
				Saro_0899	SARO_RS04495	phosphoribosylformylglycinamidine cyclo-ligase
				Saro_1309	SARO_RS06550	adenylosuccinate lyase
				Saro_1032	SARO_RS05145	phosphoribosylformylglycinamidine synthase subunit PurQ
				Saro_1041	SARO_RS05190	phosphoribosylaminoimidazolesuccinocarboxamide synthase
		nar00230 Purine metabolism	KEGG Pathways	Saro_2974	SARO_RS15075	glutamine amidotransferase
				Saro_1763	SARO_RS08825	amidophosphoribosyltransferase
				Saro_0172	SARO_RS00855	phosphoribosylamine--glycine ligase
				Saro_0432	pyk	pyruvate kinase
				Saro_0106	SARO_RS00530	bifunctional phosphoribosylaminoimidazolecarboxamide formyltransferase/IMP cyclohydrolase
				Saro_3252	SARO_RS16505	sulfate adenylyltransferase subunit CysD
				Saro_1003	SARO_RS05010	guanylate kinase
				Saro_0550	SARO_RS02740	glutamine-hydrolyzing GMP synthase
				Saro_1309	SARO_RS06550	adenylosuccinate lyase
				Saro_0899	SARO_RS04495	phosphoribosylformylglycinamidine cyclo-ligase
				Saro_2256	SARO_RS11350	phosphoribosylformylglycinamidine synthase subunit PurL
				Saro_1032	SARO_RS05145	phosphoribosylformylglycinamidine synthase subunit PurQ
				Saro_0971	SARO_RS04850	ribose-phosphate pyrophosphokinase
				Saro_2683	SARO_RS13620	adenylosuccinate synthase
				Saro_0894	SARO_RS04470	nucleoside-diphosphate kinase
				Saro_1752	SARO_RS08770	IMP dehydrogenase
				Saro_0274	SARO_RS01375	ribonucleoside-diphosphate reductase subunit alpha
				Saro_1041	SARO_RS05190	phosphoribosylaminoimidazolesuccinocarboxamide synthase
		GO:0006189 'de novo' IMP biosynthetic process	GO	Saro_0172	SARO_RS00855	phosphoribosylamine--glycine ligase
				Saro_2256	SARO_RS11350	phosphoribosylformylglycinamidine synthase subunit PurL
				Saro_1763	SARO_RS08825	amidophosphoribosyltransferase
				Saro_0106	SARO_RS00530	bifunctional phosphoribosylaminoimidazolecarboxamide formyltransferase/IMP cyclohydrolase
				Saro_0899	SARO_RS04495	phosphoribosylformylglycinamidine cyclo-ligase
				Saro_1309	SARO_RS06550	adenylosuccinate lyase
				Saro_1032	SARO_RS05145	phosphoribosylformylglycinamidine synthase subunit PurQ
				Saro_1041	SARO_RS05190	phosphoribosylaminoimidazolesuccinocarboxamide synthase
	Z. mobilis	zmo04147 Exosome	KEGG Brite	ZMO1321	guaB	IMP dehydrogenase
				ZMO0516	tuf	elongation factor Tu
				ZMO0182	ZMO0182	adenosylhomocysteinase
				ZMO0367	zwf	glucose-6-phosphate dehydrogenase
				ZMO1036	ZMO1036	argininosuccinate synthase
				ZMO1879	hemB	porphobilinogen synthase
				ZMO1649	ZMO1649	SMP-30/gluconolactonase/LRE family protein
				ZMO1929	groL	chaperonin GroEL
				ZMO0465	ZMO0465	triose-phosphate isomerase
				ZMO0660	dnaK	molecular chaperone DnaK
				ZMO1212	pgi	glucose-6-phosphate isomerase
				ZMO0027	purH	bifunctional phosphoribosylaminoimidazolecarboxamide formyltransferase/IMP cyclohydrolase
				ZMO0538	ZMO0538	adenylate kinase
				ZMO0177	gap	type I glyceraldehyde-3-phosphate dehydrogenase
				ZMO0493	glnA	type I glutamate--ammonia ligase
				ZMO0178	ZMO0178	phosphoglycerate kinase
				ZMO1770	argH	argininosuccinate lyase
				ZMO1240	gpmA	2,3-diphosphoglycerate-dependent phosphoglycerate mutase
				ZMO1608	eno	phosphopyruvate hydratase
				ZMO0152	pyk	pyruvate kinase
Transcription
	Species	Sub-cluster	Cluster Source	Locus_Tag	Gene_Name	Product
	R. sphaeroides	rsp03021 Transcription machinery	KEGG Brite	RSP_1669	rpoZ	DNA-directed RNA polymerase subunit omega
				RSP_1699	rpoB	DNA-directed RNA polymerase beta subunit
				RSP_0415	RSP_0415	RNA polymerase%2C sigma subunit%2C ECF family
				RSP_2681	rpoE	sigma factor%2C RpoE
				RSP_2410	rpoH1	RNA polymerase%2C sigma 32 subunit%2C RpoH
				RSP_0395	rpoD	RNA polymerase%2C sigma 70 subunit%2C RpoD
				RSP_1092	rpoE1	RNA polymerase sigma-70 factor
				RSP_1231	rho	transcription termination factor Rho
				RSP_1704	RSP_1704	transcription antitermination protein nusG
				RSP_2654	RSP_2654	transcriptional regulator%2C TraR/DksA family
				RSP_1776	greA	transcription elongation factor GreA
				RSP_0601	rpoH2	RNA polymerase%2C sigma 32 subunit%2C RpoH
RNA Processing
	Species	Sub-cluster	Cluster Source	Locus_Tag	Gene_Name	Product
	R. sphaeroides	GO:0090503 RNA phosphodiester bond hydrolysis exonucleolytic	GO	RSP_1221	rph	RNAse PH
				RSP_1126	rnr	Exoribonuclease R
				RSP_1152	rnd1	Ribonuclease D
				RSP_1971	rnd	Ribonuclease D
Photosynthesis
	Species	Sub-cluster	Cluster Source	Locus_Tag	Gene_Name	Product
	R. sphaeroides	GO:0006779 porphyrin-containing compound biosynthetic process	GO	RSP_0317	hemN	coproporphyrinogen III oxidase
				RSP_1224	hemN1	coproporphyrinogen III oxidase
				RSP_2848	hemB	delta-aminolevulinic acid dehydratase
				RSP_0699	hemZ	coproporphyrinogen III oxidase
				RSP_1197	HemH	ferrochelatase
				RSP_0679	hemC	hydroxymethylbilane synthase
				RSP_0680	hemE	uroporphyrinogen decarboxylase
				RSP_0682	hemF	coproporphyrinogen oxidase
		rsp00860 Porphyrin and chlorophyll metabolism	KEGG Pathways	RSP_0680	hemE	uroporphyrinogen decarboxylase
				RSP_0796	cobQ	adenosylcobyric acid synthase (glutamine-hydrolysing)
				RSP_2848	hemB	delta-aminolevulinic acid dehydratase
				RSP_0263	bchC	Chlorophyll synthesis pathway%2C bchC
				RSP_1197	HemH	ferrochelatase
				RSP_1232	RSP_1232	putative integral membrane protein
				RSP_0281	bchE	anaerobic Mg-protoporphyrin IX monomethyl ester oxidative cyclase
				RSP_2984	hemA	5-aminolevulinate synthase
				RSP_0699	hemZ	coproporphyrinogen III oxidase
				RSP_0273	bchI	protoporphyrin IX magnesium-chelatase
				RSP_0682	hemF	coproporphyrinogen oxidase
				RSP_0279	bchG	chlorophyll synthase
				RSP_0797	gltX1	glutamyl-tRNA synthetase
				RSP_0679	hemC	hydroxymethylbilane synthase
				RSP_0602	RSP_0602	adenosylcobinamide kinase/adenosylcobinamide phosphate guanyltransferase
				RSP_1692	pduO	ATP:cob(I)alamin adenosyltransferase
				RSP_0286	bchB	ferredoxin protochlorophyllide reductase subunit B
				RSP_1976	cobT	cobaltochelatase CobT subunit
				RSP_0317	hemN	coproporphyrinogen III oxidase
				RSP_0430	cobD	adenosylcobinamide-phosphate synthase
				RSP_1977	cobS	cobaltochelatase CobS subunit
				RSP_2428	cobT1	nicotinate-nucleotide-dimethylbenzimidazole phosphoribosyltransferase
		GO:0006782 protoporphyrinogen IX biosynthetic process	GO	RSP_0317	hemN	coproporphyrinogen III oxidase
				RSP_2984	hemA	5-aminolevulinate synthase
				RSP_2848	hemB	delta-aminolevulinic acid dehydratase
				RSP_1232	RSP_1232	putative integral membrane protein
				RSP_0699	hemZ	coproporphyrinogen III oxidase
				RSP_0679	hemC	hydroxymethylbilane synthase
				RSP_0680	hemE	uroporphyrinogen decarboxylase
		GO:0015995 chlorophyll biosynthetic process	GO	RSP_0317	hemN	coproporphyrinogen III oxidase
				RSP_0279	bchG	chlorophyll synthase
				RSP_0276	RSP_0276	isopentenyl-diphosphate delta-isomerase
				RSP_0273	bchI	protoporphyrin IX magnesium-chelatase
				RSP_0699	hemZ	coproporphyrinogen III oxidase
				RSP_0286	bchB	ferredoxin protochlorophyllide reductase subunit B
				RSP_0281	bchE	anaerobic Mg-protoporphyrin IX monomethyl ester oxidative cyclase
				RSP_0259	pufQ	Protein pufQ
				RSP_0265	crtE	farnesyl-diphosphate synthase
				RSP_0679	hemC	hydroxymethylbilane synthase
				RSP_0266	crtD	Methoxyneurosporene dehydrogenase
				RSP_0263	bchC	Chlorophyll synthesis pathway%2C bchC
		GO:0004109 coproporphyrinogen oxidase activity	GO	RSP_0317	hemN	coproporphyrinogen III oxidase
				RSP_1224	hemN1	coproporphyrinogen III oxidase
				RSP_0699	hemZ	coproporphyrinogen III oxidase
				RSP_0682	hemF	coproporphyrinogen oxidase
		rsp00710 Carbon fixation in photosynthetic organisms	KEGG Pathways	RSP_0404	RSP_0404	fructose - 1%2C6 - bisphosphatase%2C GlpX
				RSP_2956	tktA	transketolase
				RSP_2864	cbbE	Pentose-5-phosphate-3-epimerase
				RSP_1593	RSP_1593	phosphate acetyltransferase
				RSP_1947	cbbJ	triosephosphate isomerase
				RSP_0359	cbbI	ribose-5-phosphate isomerase
				RSP_4044	pgk	phosphoglycerate kinase
				RSP_1680	pckA	phosphoenolpyruvate carboxykinase
				RSP_4045	fbaB	fructose-bisphosphate aldolase
				RSP_1217	RSP_1217	phosphate acetyltransferase
				RSP_0968	mdh	malate dehydrogenase (NAD)
DNA Replication
	Species	Sub-cluster	Cluster Source	Locus_Tag	Gene_Name	Product
	R. sphaeroides	rsp03030 DNA replication	KEGG Pathways	RSP_1793	RSP_1793	single-strand binding protein
				RSP_0867	rnhA	ribonuclease H
				RSP_1470	rnhB	RNase HII
				RSP_0674	RSP_0674	DNA polymerase III%2C delta prime subunit
				RSP_1343	RSP_1343	DNA polymerase III%2C beta subunit
				RSP_0397	dnaG	DNA primase
				RSP_0710	dnaX	DNA polymerase III subunits gamma and tau
				RSP_1928	dnaB	replicative DNA helicase
Biosynthesis of Lipids
	Species	Sub-cluster	Cluster Source	Locus_Tag	Gene_Name	Product
	R. sphaeroides	GO:0006629 lipid metabolic process	GO	RSP_1772	accA	acetyl-CoA carboxylase carboxyl transferase subunit alpha
				RSP_2464	fabF	3-oxoacyl-(acyl-carrier-protein) synthase II
				RSP_2461	fabG	3-oxoacyl-(acyl-carrier-protein) reductase
				RSP_2712	fabZ	3-hydroxyacyl-(acyl-carrier-protein) dehydratase
				RSP_0565	RSP_0565	CDP-diacylglycerol-choline O-phosphatidyltransferase
				RSP_2775	lpxD	UDP-3-O-(3-hydroxymyristoyl) glucosamine N-acyltransferase
				RSP_0929	accD	acetyl-CoA carboxylase subunit beta
				RSP_2834	pgpA	Putative Phosphatidylglycerophosphatase A
				RSP_2463	acpP	acyl carrier protein
				RSP_1073	pgsA	Phosphatidylglycerol phosphate synthase
				RSP_0190	accB	acetyl-CoA carboxylase%2C biotin carboxyl carrier protein
				RSP_0719	RSP_0719	phosphatidylserine decarboxylase
				RSP_2115	envA	UDP-3-O-(3-hydroxymyristoyl) N-acetylglucosamine deacetylase
Protein Folding
	Species	Sub-cluster	Cluster Source	Locus_Tag	Gene_Name	Product
	N. aromaticivorans	GO:0003755 peptidyl-prolyl cis-trans isomerase activity	GO	Saro_0888	SARO_RS04445	peptidyl-prolyl cis-trans isomerase
				Saro_0989	SARO_RS04940	FKBP-type peptidyl-prolyl cis-trans isomerase
				Saro_0966	SARO_RS04825	peptidylprolyl isomerase
				Saro_2834	SARO_RS14375	peptidylprolyl isomerase
				Saro_3059	SARO_RS15525	trigger factor
				Saro_2020	SARO_RS10160	peptidylprolyl isomerase
				Saro_2251	SARO_RS11325	peptidylprolyl isomerase
		GO:0000413 protein peptidyl-prolyl isomerization	GO	Saro_0888	SARO_RS04445	peptidyl-prolyl cis-trans isomerase
				Saro_0989	SARO_RS04940	FKBP-type peptidyl-prolyl cis-trans isomerase
				Saro_0966	SARO_RS04825	peptidylprolyl isomerase
				Saro_2834	SARO_RS14375	peptidylprolyl isomerase
				Saro_3059	SARO_RS15525	trigger factor
				Saro_2020	SARO_RS10160	peptidylprolyl isomerase
				Saro_2251	SARO_RS11325	peptidylprolyl isomerase
		GO:0006457 protein folding	GO	Saro_0054	SARO_RS00270	disulfide bond formation protein B
				Saro_0966	SARO_RS04825	peptidylprolyl isomerase
				Saro_0586	SARO_RS02920	protein-export chaperone SecB
				Saro_0049	SARO_RS00245	DnaJ domain-containing protein
				Saro_3054	SARO_RS15495	ATP-dependent Clp protease ATP-binding subunit ClpX
				Saro_2054	SARO_RS10330	molecular chaperone DnaK
				Saro_3059	SARO_RS15525	trigger factor
				Saro_0034	SARO_RS00170	co-chaperone GroES
Protein Degradation
	Species	Sub-cluster	Cluster Source	Locus_Tag	Gene_Name	Product
	N. aromaticivorans	GO:0006508 proteolysis	GO	Saro_0055	SARO_RS00275	S41 family peptidase
				Saro_3049	SARO_RS15470	M67 family metallopeptidase
				Saro_2316	SARO_RS11660	penicillin-binding protein
				Saro_2371	SARO_RS11930	S24 family peptidase
				Saro_3270	SARO_RS16605	aminopeptidase N
				Saro_0294	SARO_RS01475	TldD/PmbA family protein
				Saro_1110	map	type I methionyl aminopeptidase
				Saro_3333	hflK	FtsH protease activity modulator HflK
				Saro_1808	lepB	signal peptidase I
				Saro_2635	SARO_RS13380	ATP-dependent protease subunit HslV
				Saro_2029	SARO_RS10205	transcriptional repressor LexA
				Saro_3055	clpP	ATP-dependent Clp endopeptidase proteolytic subunit ClpP
				Saro_1942	SARO_RS09735	D-alanyl-D-alanine carboxypeptidase
				Saro_3329	SARO_RS16905	PBP1A family penicillin-binding protein
				Saro_2398	SARO_RS12065	trypsin-like peptidase domain-containing protein
				Saro_1361	SARO_RS06820	endopeptidase La
				Saro_1837	SARO_RS09195	S8 family serine peptidase
				Saro_0066	clpA	ATP-dependent Clp protease ATP-binding subunit ClpA
				Saro_0413	SARO_RS02065	metalloprotease TldD
				Saro_0890	SARO_RS04455	leucyl aminopeptidase
				Saro_0230	SARO_RS01150	M48 family metalloprotease
				Saro_2704	SARO_RS13730	helix-turn-helix transcriptional regulator
				Saro_0437	SARO_RS02190	S9 family peptidase
				Saro_1081	SARO_RS05395	peptidase
				Saro_3278	SARO_RS16645	carboxypeptidase family protein
				Saro_0290	SARO_RS01455	M61 family metallopeptidase
				Saro_1409	SARO_RS07065	S9 family peptidase
				Saro_2524	SARO_RS12710	prolyl oligopeptidase family serine peptidase
		GO:0004252 serine-type endopeptidase activity	GO	Saro_2371	SARO_RS11930	S24 family peptidase
				Saro_1808	lepB	signal peptidase I
				Saro_2029	SARO_RS10205	transcriptional repressor LexA
				Saro_3055	clpP	ATP-dependent Clp endopeptidase proteolytic subunit ClpP
				Saro_2398	SARO_RS12065	trypsin-like peptidase domain-containing protein
				Saro_1361	SARO_RS06820	endopeptidase La
				Saro_1837	SARO_RS09195	S8 family serine peptidase
				Saro_2704	SARO_RS13730	helix-turn-helix transcriptional regulator
				Saro_0437	SARO_RS02190	S9 family peptidase
				Saro_2524	SARO_RS12710	prolyl oligopeptidase family serine peptidase
DNA Repair
	Species	Sub-cluster	Cluster Source	Locus_Tag	Gene_Name	Product
	N. aromaticivorans	GO:0006281 DNA repair	GO	Saro_0006	nth	endonuclease III
				Saro_0422	SARO_RS02110	Holliday junction branch migration protein RuvA
				Saro_1275	recA	recombinase RecA
				Saro_2029	SARO_RS10205	transcriptional repressor LexA
				Saro_1153	SARO_RS05755	DNA replication/repair protein RecF
				Saro_2127	SARO_RS10695	DNA mismatch repair endonuclease MutL
				Saro_3190	SARO_RS16200	exodeoxyribonuclease III
				Saro_0278	SARO_RS01395	DNA polymerase I
				Saro_3293	SARO_RS16720	DNA mismatch repair protein MutS
				Saro_0596	SARO_RS02970	bifunctional DNA-formamidopyrimidine glycosylase/DNA-(apurinic or apyrimidinic site) lyase
				Saro_2661	SARO_RS13510	DNA recombination protein RecF
				Saro_1956	SARO_RS09810	DNA repair protein RadA
				Saro_1736	recN	DNA repair protein RecN
				Saro_2274	recJ	single-stranded-DNA-specific exonuclease RecJ
				Saro_2895	SARO_RS14680	recombination protein RecR
				Saro_1116	SARO_RS05565	DNA-3-methyladenine glycosylase 2 family protein
				Saro_0960	SARO_RS04795	A/G-specific adenine glycosylase
				Saro_2848	SARO_RS14445	single-stranded DNA-binding protein
				Saro_1192	SARO_RS05950	excinuclease ABC subunit UvrA
		GO:0006974 cellular response to DNA damage stimulus	GO	Saro_0006	nth	endonuclease III
				Saro_0422	SARO_RS02110	Holliday junction branch migration protein RuvA
				Saro_1275	recA	recombinase RecA
				Saro_2029	SARO_RS10205	transcriptional repressor LexA
				Saro_1153	SARO_RS05755	DNA replication/repair protein RecF
				Saro_2127	SARO_RS10695	DNA mismatch repair endonuclease MutL
				Saro_0278	SARO_RS01395	DNA polymerase I
				Saro_3293	SARO_RS16720	DNA mismatch repair protein MutS
				Saro_0596	SARO_RS02970	bifunctional DNA-formamidopyrimidine glycosylase/DNA-(apurinic or apyrimidinic site) lyase
				Saro_1956	SARO_RS09810	DNA repair protein RadA
				Saro_1736	recN	DNA repair protein RecN
				Saro_2895	SARO_RS14680	recombination protein RecR
				Saro_0960	SARO_RS04795	A/G-specific adenine glycosylase
				Saro_2848	SARO_RS14445	single-stranded DNA-binding protein
				Saro_1192	SARO_RS05950	excinuclease ABC subunit UvrA
		GO:0003918 DNA topoisomerase type II (double strand cut	GO	Saro_2086	parE	DNA topoisomerase IV subunit B
				Saro_3310	gyrB	DNA topoisomerase (ATP-hydrolyzing) subunit B
				Saro_1918	SARO_RS09615	DNA gyrase subunit A
				Saro_2793	parC	DNA topoisomerase IV subunit A
		nar03410 Base excision repair	KEGG Pathways	Saro_0006	nth	endonuclease III
				Saro_1116	SARO_RS05565	DNA-3-methyladenine glycosylase 2 family protein
				Saro_0278	SARO_RS01395	DNA polymerase I
				Saro_0960	SARO_RS04795	A/G-specific adenine glycosylase
				Saro_0596	SARO_RS02970	bifunctional DNA-formamidopyrimidine glycosylase/DNA-(apurinic or apyrimidinic site) lyase
				Saro_3190	SARO_RS16200	exodeoxyribonuclease III
				Saro_2274	recJ	single-stranded-DNA-specific exonuclease RecJ
				Saro_1780	SARO_RS08910	hypothetical protein
Cell Wall/Membrane Biosynthesis
	Species	Sub-cluster	Cluster Source	Locus_Tag	Gene_Name	Product
	N. aromaticivorans	GO:0000271 polysaccharide biosynthetic process	GO	Saro_2663	SARO_RS13520	glycosyltransferase family 2 protein
				Saro_3148	SARO_RS15990	UDP-N-acetyl-D-mannosamine dehydrogenase
				Saro_2049	SARO_RS10305	TIGR03013 family PEP-CTERM/XrtA system glycosyltransferase
				Saro_3255	SARO_RS16520	UDP-glucose/GDP-mannose dehydrogenase family protein
				Saro_3218	SARO_RS16335	sugar transferase
				Saro_3150	SARO_RS16000	nucleotide sugar dehydrogenase
				Saro_1286	SARO_RS06430	capsule polysaccharide biosynthesis
		GO:0008654 phospholipid biosynthetic process	GO	Saro_1800	plsY	glycerol-3-phosphate 1-O-acyltransferase PlsY
				Saro_1335	pgsA	CDP-diacylglycerol--glycerol-3-phosphate 3-phosphatidyltransferase
				Saro_0101	SARO_RS00505	inositol-3-phosphate synthase
				Saro_2367	SARO_RS11910	phosphate acyltransferase PlsX
				Saro_0100	SARO_RS00500	CDP-alcohol phosphatidyltransferase family protein
				Saro_0099	SARO_RS00495	CDP-alcohol phosphatidyltransferase family protein
				Saro_1366	SARO_RS06850	phosphatidylserine decarboxylase
4Fe-4S Cluster Binding
	Species	Sub-cluster	Cluster Source	Locus_Tag	Gene_Name	Product
	N. aromaticivorans	GO:0051539 4 iron 4 sulfur binding	GO	Saro_2322	SARO_RS11690	succinate dehydrogenase iron-sulfur subunit
				Saro_0846	SARO_RS04230	30S ribosomal protein S12 methylthiotransferase RimO
				Saro_1436	SARO_RS07200	23S rRNA (adenine(2503)-C(2))-methyltransferase RlmN
				Saro_0006	nth	endonuclease III
				Saro_1781	SARO_RS08915	electron transfer flavoprotein-ubiquinone oxidoreductase
				Saro_0417	SARO_RS02085	flavodoxin-dependent (E)-4-hydroxy-3-methylbut-2-enyl-diphosphate synthase
				Saro_0188	SARO_RS00935	fumarate hydratase
				Saro_1824	SARO_RS09130	phosphomethylpyrimidine synthase ThiC
				Saro_0089	SARO_RS00445	quinolinate synthase NadA
				Saro_1087	SARO_RS05425	4-hydroxy-3-methylbut-2-enyl diphosphate reductase
				Saro_0719	bioB	biotin synthase BioB
				Saro_2968	SARO_RS15045	NAD(P)/FAD-dependent oxidoreductase
				Saro_1784	SARO_RS08930	dihydroxy-acid dehydratase
				Saro_1763	SARO_RS08825	amidophosphoribosyltransferase
				Saro_0123	SARO_RS00610	ferredoxin family protein
				Saro_0960	SARO_RS04795	A/G-specific adenine glycosylase
				Saro_0425	acnA	aconitate hydratase AcnA
				Saro_1170	leuC	3-isopropylmalate dehydratase large subunit
				Saro_0982	SARO_RS04905	tRNA (N6-isopentenyl adenosine(37)-C2)-methylthiotransferase MiaB
				Saro_1921	lipA	lipoyl synthase

## Sheet: -7T
Transport
	Species	Sub-cluster	Cluster Source	Locus_Tag	Gene_Name	Product
	N. aromaticivorans	nar02000 Transporters	KEGG Brite	Saro_2462	SARO_RS12390	VIT family protein
				Saro_2903	SARO_RS14720	PTS sugar transporter subunit IIA
				Saro_2890	SARO_RS14655	glutathione S-transferase family protein
				Saro_2091	SARO_RS10520	glutathione S-transferase family protein
				Saro_2336	SARO_RS11755	sugar ABC transporter substrate-binding protein
				Saro_1886	SARO_RS09445	MFS transporter
				Saro_0895	SARO_RS04475	TonB-dependent receptor
				Saro_1067	hppA	sodium-translocating pyrophosphatase
Translation
	Species	Sub-cluster	Cluster Source	Locus_Tag	Gene_Name	Product
	N. aromaticivorans	nar03029 Mitochondrial biogenesis	KEGG Brite	Saro_1247	tuf	elongation factor Tu
				Saro_2059	grpE	nucleotide exchange factor GrpE
				Saro_1433	SARO_RS07185	pyridine nucleotide-disulfide oxidoreductase
				Saro_1806	SARO_RS09040	GTPase Era
		nar04147 Exosome	KEGG Brite	Saro_1247	tuf	elongation factor Tu
				Saro_0191	SARO_RS00955	long-chain fatty acid--CoA ligase
				Saro_0597	hppD	4-hydroxyphenylpyruvate dioxygenase
		nar03009 Ribosome biogenesis	KEGG Brite	Saro_0382	SARO_RS01910	TraR/DksA family transcriptional regulator
				Saro_1806	SARO_RS09040	GTPase Era
				Saro_2533	SARO_RS12755	bifunctional (p)ppGpp synthetase/guanosine-3,5-bis(diphosphate) 3-pyrophosphohydrolase
Transcription
	Species	Sub-cluster	Cluster Source	Locus_Tag	Gene_Name	Product
	N. aromaticivorans	nar03000 Transcription factors	KEGG Brite	Saro_0558	SARO_RS02785	TetR/AcrR family transcriptional regulator
				Saro_0954	soxR	redox-sensitive transcriptional activator SoxR
				Saro_0382	SARO_RS01910	TraR/DksA family transcriptional regulator
				Saro_0827	SARO_RS04135	nucleoside diphosphate kinase regulator
				Saro_2495	SARO_RS12555	PspC domain-containing protein
		nar02022 Two-component system	KEGG Brite	Saro_0227	SARO_RS01135	response regulator transcription factor
				Saro_1632	SARO_RS08185	HAMP domain-containing histidine kinase
		nar03021 Transcription machinery	KEGG Brite	Saro_0382	SARO_RS01910	TraR/DksA family transcriptional regulator
				Saro_2235	SARO_RS11245	RNA polymerase sigma factor RpoD
Protein Folding
	Species	Sub-cluster	Cluster Source	Locus_Tag	Gene_Name	Product
	N. aromaticivorans	nar03110 Chaperones and folding catalysts	KEGG Brite	Saro_3054	SARO_RS15495	ATP-dependent Clp protease ATP-binding subunit ClpX
				Saro_2059	grpE	nucleotide exchange factor GrpE
				Saro_1996	trxA	thioredoxin
				Saro_0266	SARO_RS01335	tetratricopeptide repeat protein
				Saro_0076	SARO_RS00385	ATP-dependent metallopeptidase FtsH/Yme1/Tma family protein
Protein Degradation
	Species	Sub-cluster	Cluster Source	Locus_Tag	Gene_Name	Product
	R. sphaeroides	rsp01002 Peptidases and inhibitors	KEGG Brite	RSP_1097	RSP_1097	putative zinc protease
				RSP_1379	RSP_1379	Cytosol aminopeptidase
				RSP_2806	lon	ATP-dependent proteinase
				RSP_0923	map1	methionine aminopeptidase%2C type I
				RSP_0932	ctpA	Peptidase family S41
				RSP_2412	pepF	Oligoendopeptidase F
				RSP_0582	RSP_0582	putative penicillin binding protein
				RSP_1146	gltB	Glutamine-pyruvate aminotransferase
				RSP_1499	RSP_1499	gamma-glutamyltransferase 2
				RSP_0665	ftsH	membrane protease FtsH catalytic subunit
				RSP_2649	RSP_2649	Putative Zn-dependent protease
				RSP_0802	RSP_0802	dipeptidase AC
				RSP_1825	tldD	microcin-processing peptidase 2
				RSP_2899	RSP_2899	leucyl aminopeptidase
		GO:0030163 protein catabolic process	GO	RSP_2639	RSP_2639	arginyl-tRNA-protein transferase
				RSP_0686	RSP_0686	ATP-dependent Clp protease adaptor protein clpS
				RSP_0665	ftsH	membrane protease FtsH catalytic subunit
				RSP_2806	lon	ATP-dependent proteinase
	N. aromaticivorans	nar01002 Peptidases and inhibitors	KEGG Brite	Saro_1376	rseP	RIP metalloprotease RseP
				Saro_0438	SARO_RS02195	aminopeptidase P family protein
				Saro_3060	sppA	signal peptide peptidase SppA
				Saro_1112	SARO_RS05545	leucyl aminopeptidase family protein
				Saro_0076	SARO_RS00385	ATP-dependent metallopeptidase FtsH/Yme1/Tma family protein
		GO:0030163 protein catabolic process	GO	Saro_0498	SARO_RS02495	ATP-dependent Clp protease adapter ClpS
				Saro_1101	SARO_RS05495	arginyltransferase
				Saro_0076	SARO_RS00385	ATP-dependent metallopeptidase FtsH/Yme1/Tma family protein
DNA Replication
	Species	Sub-cluster	Cluster Source	Locus_Tag	Gene_Name	Product
	N. aromaticivorans	nar03032 DNA replication proteins	KEGG Brite	Saro_1362	SARO_RS06825	HU family DNA-binding protein
				Saro_0113	dnaQ	DNA polymerase III subunit epsilon
				Saro_0165	SARO_RS00815	integration host factor subunit beta
DNA Repair
	Species	Sub-cluster	Cluster Source	Locus_Tag	Gene_Name	Product
	N. aromaticivorans	nar03400 DNA repair and recombination proteins	KEGG Brite	Saro_1362	SARO_RS06825	HU family DNA-binding protein
				Saro_1907	SARO_RS09550	(deoxy)nucleoside triphosphate pyrophosphohydrolase
				Saro_0271	SARO_RS01360	ribonucleotide-diphosphate reductase subunit beta
				Saro_0113	dnaQ	DNA polymerase III subunit epsilon
				Saro_0165	SARO_RS00815	integration host factor subunit beta
DNA Organization
	Species	Sub-cluster	Cluster Source	Locus_Tag	Gene_Name	Product
	N. aromaticivorans	nar03036 Chromosome and associated proteins	KEGG Brite	Saro_1139	SARO_RS05680	cell division protein FtsZ
				Saro_1362	SARO_RS06825	HU family DNA-binding protein
				Saro_0435	SARO_RS02180	DNA translocase FtsK
				Saro_0165	SARO_RS00815	integration host factor subunit beta
Cell Wall/Membrane Biosynthesis
	Species	Sub-cluster	Cluster Source	Locus_Tag	Gene_Name	Product
	R. sphaeroides	GO:0009252 peptidoglycan biosynthetic process	GO	RSP_2218	RSP_2218	hypothetical protein
				RSP_2111	ddlA	D-alanine--D-alanine ligase
				RSP_0887	MrcB	Glycosyl transferase%2C family 51
				RSP_1199	RSP_1199	hypothetical protein
				RSP_2947	RSP_2947	glutamate racemase
				RSP_2106	ftsW	cell division protein FtsW
				RSP_0688	RSP_0688	putative penicillin-binding protein
				RSP_2103	murD	UDP-N-acetylmuramoylalanine--D-glutamate ligase
				RSP_1145	RSP_1145	Peptidoglycan transglycosylase
				RSP_0243	RSP_0243	putative lipoprotein
	N. aromaticivorans	nar01004 Lipid biosynthesis proteins	KEGG Brite	Saro_0191	SARO_RS00955	long-chain fatty acid--CoA ligase
				Saro_1771	SARO_RS08865	long-chain fatty acid--CoA ligase
	C. crescentus	GO:0000270 peptidoglycan metabolic process	GO	CCNA_01393	CCNA_01393	soluble lytic murein transglycosylase
				CCNA_01252	CCNA_01252	soluble lytic murein transglycosylase
				CCNA_01901	CCNA_01901	lipoprotein
				CCNA_02498	CCNA_02498	YjbJ-related lytic transglycosylase
Cell Cycle
	Species	Sub-cluster	Cluster Source	Locus_Tag	Gene_Name	Product
	C. crescentus	ccs04112 Cell cycle	KEGG Brite	CCNA_00008	dnaA	chromosome replication initiator protein DnaA
				CCNA_03130	ctrA	cell cycle response regulator CtrA
				CCNA_02039	clpX	ATP-dependent endopeptidase clp, ATP-binding subunit ClpX
				CCNA_02037	lon	ATP-dependent endopeptidase Lon
				CCNA_02125	podJ	polar development protein podJ
				CCNA_03043	pilA	type IV pilin protein pilA
				CCNA_01918	popA	cyclic di-GMP effector protein PopA
				CCNA_01926	dgcB	GGDEF diguanylate cyclase DgcB
				CCNA_00382	ccrM	adenine-specific methyltransferase ccrM
				CCNA_02567	pleC	sensory transduction histidine kinase pleC
				CCNA_00747	tipF	cyclic-di-GMP phosphodiesterase, flagellum assembly factor TipF
				CCNA_01993	mmpA	membrane endopeptidase MmpA
Phospho-Group Transferase
	Species	Sub-cluster	Cluster Source	Locus_Tag	Gene_Name	Product
	R. sphaeroides	GO:0016772 transferase activity transferring phosphorus-containing groups	GO	RSP_1850	ptsI	phosphoenolpyruvate-protein phosphotransferase%2C PtsI(Ntr)
				RSP_0909	dctS	PAS/PAC sensor signal transduction histidine kinase
				RSP_1567	RSP_1567	putative sensory transduction histidine kinase
				RSP_1786	fruB	Multi-component fructose specific PTS system protein%2C (PtsI%2C Hpr%2C and IIA domains)
				RSP_0150	RSP_0150	chase sensor signal transducdtion histidine kinase
				RSP_0491	hupT	Hydrogen uptake histidine-kinase
				RSP_2129	RSP_2129	Sensor Histidine kinase
				RSP_0203	RSP_0203	signal transduction kinase protein
				RSP_1859	ppdK	pyruvate phosphate dikinase
				RSP_1306	RSP_1306	PAS sensor Signal Tranduction Histidine Kinase
